# Supplementary material for: Identification of blood-based key biomarker and immune infiltration in Immunoglobulin A nephropathy by comprehensive bioinformatics analysis and a cohort validation
Source: J Transl Med. 2022 Mar 29;20:145. doi: 10.1186/s12967-022-03330-w (PMC8966267; doi:10.1186/s12967-022-03330-w)
Supplement: Supplementary file 1 — Additional file 1: Supp1-Differentially expressed genes. Differentially expressed genes obtained after the screening process. [file 12967_2022_3330_MOESM1_ESM.xlsx]

## Sheet: DEGs of GSE73953
	logFC	AveExpr	t	P.Value	adj.P.Val	B	change
MSTN	-2.57946	1.47903	-34.1662	6.9538e-17	1.37337e-12	24.4247	Down
BCAS4	2.87293	9.02174	16.7389	7.30682e-12	7.21549e-08	16.7038	Up
VEZF1	1.47549	9.31639	13.9872	1.21062e-10	7.9699e-07	14.3193	Up
LOC100129292	2.57733	9.79346	13.3014	2.62388e-10	1.2305e-06	13.6369	Up
LOC100133154	3.45063	5.61105	13.1532	3.11519e-10	1.2305e-06	13.4842	Up
FLJ11996	-1.70565	1.4313	-11.8937	1.43326e-09	4.25854e-06	12.1063	Down
KIAA0495	-2.54511	1.54782	-11.8528	1.50936e-09	4.25854e-06	12.059	Down
ASH1L	2.38339	8.63898	11.5115	2.33721e-09	5.22369e-06	11.6579	Up
LOC161635	1.84801	6.93313	11.4974	2.38042e-09	5.22369e-06	11.641	Up
MOAP1	-2.06945	5.05351	-11.0154	4.4954e-09	8.29024e-06	11.0532	Down
SYF2	-1.17642	9.24382	-10.9955	4.61735e-09	8.29024e-06	11.0284	Down
LOC100128977	2.91934	10.3088	10.892	5.30876e-09	8.73734e-06	10.8986	Up
NBPF1	-1.79137	6.02248	-10.7873	6.11979e-09	9.22116e-06	10.7662	Down
SLC26A1	3.43507	14.1189	10.7391	6.53652e-09	9.22116e-06	10.7048	Up
C5orf24	1.64525	8.45368	10.4063	1.03612e-08	1.30012e-05	10.2738	Up
CFDP1	-1.5885	6.90949	-10.3946	1.05326e-08	1.30012e-05	10.2584	Down
TMEM66	-2.06284	7.90282	-10.3056	1.19381e-08	1.38693e-05	10.1408	Down
LRFN1	4.00137	10.0373	10.2633	1.26719e-08	1.39039e-05	10.0848	Up
CTSZ	1.74399	10.5745	10.197	1.39229e-08	1.42117e-05	9.99617	Up
LOC100130332	1.47315	5.80433	10.1737	1.43916e-08	1.42117e-05	9.96501	Up
LOC343515	-2.02957	7.48502	-10.1114	1.57303e-08	1.4794e-05	9.88121	Down
MTMR12	-1.14724	5.72832	-10.0281	1.77294e-08	1.53808e-05	9.76836	Down
LPCAT1	-2.08115	6.45139	-10.021	1.79119e-08	1.53808e-05	9.7587	Down
LSM12	1.39702	7.96001	9.95179	1.97941e-08	1.62889e-05	9.66433	Up
ZNF366	-1.97319	1.2744	-9.88579	2.1784e-08	1.72094e-05	9.57376	Down
ZNF292	1.51825	8.34526	9.85562	2.27626e-08	1.72909e-05	9.53218	Up
KARS	-1.89897	6.31174	-9.75298	2.64525e-08	1.93495e-05	9.3899	Down
CACNA1H	3.55192	7.36294	9.69396	2.88541e-08	2.03524e-05	9.30749	Up
SPATA13	2.37146	8.39058	9.62949	3.1741e-08	2.09312e-05	9.21698	Up
ADPGK	-1.38117	7.22103	-9.62151	3.21189e-08	2.09312e-05	9.20574	Down
TRAFD1	-1.7829	4.41715	-9.60626	3.28541e-08	2.09312e-05	9.18425	Down
AHSA1	-2.05861	6.88915	-9.56183	3.50992e-08	2.1131e-05	9.12143	Down
TMSB4Y	-1.47245	1.41129	-9.5305	3.67788e-08	2.1131e-05	9.07699	Down
HIST1H1E	1.62723	7.79872	9.52591	3.70319e-08	2.1131e-05	9.07047	Up
LOC440288	2.53308	5.05552	9.51844	3.74474e-08	2.1131e-05	9.05985	Up
CD53	-1.05093	11.1823	-9.43878	4.21981e-08	2.26177e-05	8.94618	Down
KIAA1539	3.19141	8.48281	9.43604	4.23724e-08	2.26177e-05	8.94226	Up
44452	1.85204	8.25594	9.35472	4.79031e-08	2.4897e-05	8.82535	Up
FOXN2	1.70857	9.10397	9.28652	5.31258e-08	2.6752e-05	8.72664	Up
SLC22A7	5.65107	7.78425	9.26445	5.49403e-08	2.6752e-05	8.69458	Up
PPP3R1	3.42283	6.75147	9.25738	5.55357e-08	2.6752e-05	8.68429	Up
GPR78	5.54322	11.1727	9.18443	6.20867e-08	2.91955e-05	8.57778	Up
DUOXA2	2.16236	6.56904	9.14918	6.55381e-08	2.94516e-05	8.52606	Up
CNP	-1.13309	10.48	-9.14843	6.56136e-08	2.94516e-05	8.52496	Down
TNIP2	-1.2846	5.61234	-9.1016	7.05197e-08	3.09503e-05	8.45599	Down
ZBED1	1.75086	7.85058	9.04239	7.72781e-08	3.31792e-05	8.36838	Up
NBPF14	-1.89317	7.46018	-8.97854	8.53334e-08	3.58582e-05	8.27339	Down
LOC645251	1.49268	6.92697	8.95576	8.84162e-08	3.63796e-05	8.23937	Up
GBP6	2.44725	11.8639	8.91957	9.35568e-08	3.77091e-05	8.18517	Up
ZNF784	2.96966	7.02973	8.78118	1.16292e-07	4.59352e-05	7.97633	Up
ENPP2	-1.80556	1.30782	-8.75973	1.20302e-07	4.65877e-05	7.94374	Down
CYSLTR1	1.81336	7.6626	8.74237	1.23657e-07	4.69659e-05	7.9173	Up
ARHGAP15	-1.43126	7.98911	-8.70992	1.3019e-07	4.81866e-05	7.86778	Down
DKFZP586I1420	-1.61555	7.69865	-8.70242	1.31751e-07	4.81866e-05	7.85633	Down
HIST1H4E	1.92768	5.93907	8.68551	1.35342e-07	4.86002e-05	7.83045	Up
PSMC5	-1.80352	6.74936	-8.62871	1.48177e-07	5.18265e-05	7.74325	Down
PTTG1IP	-0.92935	10.4993	-8.62284	1.49575e-07	5.18265e-05	7.73421	Down
FTH1	1.42355	15.0721	8.60005	1.55133e-07	5.28253e-05	7.69907	Up
CTCF	-1.47564	6.14141	-8.55647	1.66368e-07	5.51113e-05	7.6317	Down
CDKAL1	2.23218	9.54425	8.54524	1.694e-07	5.51113e-05	7.6143	Up
RAB38	-0.793561	1.26818	-8.54053	1.70688e-07	5.51113e-05	7.607	Down
UPF2	-1.42584	5.07128	-8.53215	1.73008e-07	5.51113e-05	7.59399	Down
LOC100133315	1.75326	11.4314	8.50996	1.79306e-07	5.51908e-05	7.55951	Up
CNBP	-1.39953	9.6256	-8.49132	1.84784e-07	5.51908e-05	7.53049	Down
PTPLA	-1.2702	1.44746	-8.48479	1.86744e-07	5.51908e-05	7.52031	Down
APOM	1.14409	6.69983	8.48471	1.86767e-07	5.51908e-05	7.52019	Up
CRK	-2.14854	4.65811	-8.48318	1.8723e-07	5.51908e-05	7.51781	Down
STK38	-0.977598	7.84585	-8.47371	1.9012e-07	5.52186e-05	7.50303	Down
SLC27A1	2.36941	11.0869	8.42047	2.07254e-07	5.86925e-05	7.41976	Up
HIST1H4J	2.23563	7.83732	8.41819	2.08024e-07	5.86925e-05	7.41618	Up
EDAR	-1.75813	1.32209	-8.37816	2.22019e-07	6.17588e-05	7.35331	Down
HNRNPCL1	-1.57727	7.04727	-8.35508	2.30537e-07	6.32375e-05	7.31694	Down
TBL1XR1	1.80811	9.05587	8.30533	2.50076e-07	6.76575e-05	7.23832	Up
HNRNPA2B1	-1.26181	8.42358	-8.29309	2.55144e-07	6.76694e-05	7.21893	Down
ATP6V1E1	-1.71127	7.60175	-8.28514	2.58495e-07	6.76694e-05	7.20631	Down
HCFC1	-2.20685	1.83992	-8.28067	2.60399e-07	6.76694e-05	7.19921	Down
TMEM174	3.31459	4.349	8.23609	2.80204e-07	7.18705e-05	7.12831	Up
BRD7P3	-1.27553	6.23363	-8.22512	2.85313e-07	7.22427e-05	7.11083	Down
LOC153811	-0.654029	1.39186	-8.21122	2.91931e-07	7.29827e-05	7.08864	Down
JMJD1C	1.89928	8.10157	8.20234	2.9624e-07	7.31341e-05	7.07446	Up
XRN2	-2.05376	6.31945	-8.19153	3.01582e-07	7.35338e-05	7.05717	Down
SEC24C	-3.89719	2.81202	-8.14867	3.23756e-07	7.79779e-05	6.98847	Down
F2RL1	-2.77849	2.01511	-8.12711	3.35549e-07	7.98445e-05	6.95382	Down
C3orf54	2.86031	10.7589	8.11644	3.41551e-07	8.03053e-05	6.93664	Up
FOXD3	2.10634	7.96148	8.07382	3.66669e-07	8.45417e-05	6.86788	Up
LOC643668	-1.56122	5.28055	-8.0705	3.68705e-07	8.45417e-05	6.86251	Down
CAP1	-1.61502	9.25067	-8.05875	3.76004e-07	8.45417e-05	6.84351	Down
PRR17	3.45425	11.1802	8.04997	3.81561e-07	8.45417e-05	6.82929	Up
NUP43	1.30488	8.27562	8.04803	3.82798e-07	8.45417e-05	6.82615	Up
HIST1H1D	2.09571	8.26049	8.04421	3.85253e-07	8.45417e-05	6.81995	Up
LOC100132831	-1.7299	5.99463	-8.0333	3.92345e-07	8.51517e-05	6.80226	Down
COX6B1	1.00335	11.9912	8.01039	4.07688e-07	8.661e-05	6.76506	Up
TTC31	-1.71935	4.48188	-8.00626	4.1052e-07	8.661e-05	6.75835	Down
TMEM222	1.13391	7.85203	8.00064	4.14408e-07	8.661e-05	6.7492	Up
PAX9	2.83131	3.87688	7.99671	4.17148e-07	8.661e-05	6.74281	Up
ZNHIT1	1.25825	11.3169	7.99124	4.2099e-07	8.661e-05	6.73391	Up
SNX19	-1.58314	5.09653	-7.98184	4.27691e-07	8.70814e-05	6.71859	Down
RNF166	-1.24267	6.43306	-7.9743	4.33139e-07	8.72907e-05	6.70631	Down
ZNF670	2.55385	5.88108	7.96395	4.40744e-07	8.79261e-05	6.68942	Up
ZRSR1	-1.77912	4.85651	-7.95089	4.50535e-07	8.89806e-05	6.6681	Down
FAM45B	-1.3821	5.47143	-7.94369	4.5603e-07	8.91742e-05	6.65633	Down
MAPK11	1.32639	7.22342	7.93561	4.62285e-07	8.95112e-05	6.64311	Up
C8orf41	-1.68832	4.17567	-7.91515	4.78517e-07	9.17545e-05	6.6096	Down
POLR2J2	2.766	9.06499	7.89656	4.93785e-07	9.37718e-05	6.5791	Up
FAM60A	1.55028	9.28814	7.84428	5.39502e-07	0.000101409	6.49309	Up
RXFP3	2.2649	4.28144	7.8299	5.5284e-07	0.000101409	6.46935	Up
NEDD9	-1.87341	5.10278	-7.82833	5.54323e-07	0.000101409	6.46675	Down
LOC100131707	1.39543	7.75379	7.8281	5.54539e-07	0.000101409	6.46637	Up
TAF15	1.25324	10.9164	7.81857	5.63597e-07	0.00010212	6.45062	Up
RNF20	-1.30319	6.00122	-7.79026	5.91426e-07	0.000106035	6.40377	Down
MESP1	2.44945	7.22043	7.78579	5.95943e-07	0.000106035	6.39637	Up
GATC	1.24509	7.94659	7.77001	6.12205e-07	0.00010722	6.3702	Up
ZNF562	1.18832	7.7438	7.76705	6.1531e-07	0.00010722	6.36528	Up
NAT6	1.42905	6.22337	7.76365	6.18893e-07	0.00010722	6.35963	Up
C10orf59	-0.886448	1.6354	-7.75574	6.27306e-07	0.000107733	6.3465	Down
NRBP1	-1.1772	7.84176	-7.74556	6.38322e-07	0.000108646	6.32956	Down
SFRS9	-1.19936	7.92018	-7.74073	6.43623e-07	0.000108646	6.32152	Down
ST5	-1.74131	1.64063	-7.72157	6.65085e-07	0.000111317	6.28961	Down
RNH1	-1.47189	12.4996	-7.70749	6.81335e-07	0.000113079	6.26612	Down
PDE7A	1.55205	7.88257	7.69784	6.92703e-07	0.000114007	6.25002	Up
TOR1B	-1.2296	6.17467	-7.69089	7.01018e-07	0.000114422	6.23841	Down
TMEM134	1.07628	8.88207	7.6861	7.06809e-07	0.000114422	6.2304	Up
ZC3H7B	2.26956	6.79653	7.67882	7.15713e-07	0.000114751	6.21821	Up
ZNF713	2.47664	10.9934	7.67131	7.25018e-07	0.000114751	6.20564	Up
FAM168B	-1.88289	6.46926	-7.6703	7.26274e-07	0.000114751	6.20396	Down
TTC1	-1.05369	6.91909	-7.63771	7.68204e-07	0.000120413	6.14931	Down
CSRP2	1.70363	3.57251	7.59047	8.33517e-07	0.000128864	6.06983	Up
LPCAT3	-2.41957	4.00574	-7.58933	8.35167e-07	0.000128864	6.06791	Down
TES	1.23499	9.52761	7.57633	8.54184e-07	0.000130776	6.04597	Up
BRUNOL6	1.81504	4.70641	7.57002	8.63564e-07	0.000131195	6.03533	Up
LASS5	-2.12443	4.89099	-7.56112	8.76995e-07	0.000132219	6.02029	Down
MRFAP1	-1.5832	9.88244	-7.51062	9.5744e-07	0.0001424	5.93474	Down
PIK3R5	-1.81184	6.28747	-7.50972	9.5895e-07	0.0001424	5.93321	Down
CGGBP1	0.727152	10.362	7.50035	9.74721e-07	0.000143547	5.9173	Up
HSP90AB1	-1.32516	7.9257	-7.49655	9.81206e-07	0.000143547	5.91084	Down
ZFAND2B	1.40258	10.4267	7.45437	1.05617e-06	0.000151466	5.83903	Up
DRD2	2.85398	6.65342	7.45272	1.05923e-06	0.000151466	5.83621	Up
C6orf155	-0.689336	1.2593	-7.45106	1.06232e-06	0.000151466	5.83337	Down
RNPS1	-1.10632	8.081	-7.44879	1.06655e-06	0.000151466	5.82949	Down
NADK	-2.14423	9.19539	-7.44497	1.07368e-06	0.000151466	5.82299	Down
LOC100131785	2.20191	6.74266	7.4394	1.08422e-06	0.000151868	5.81346	Up
ACBD7	2.8287	8.2354	7.42658	1.10882e-06	0.00015422	5.79157	Up
BIN2	-1.15957	9.3554	-7.41611	1.12937e-06	0.000154354	5.77365	Down
MARCKSL1	-1.45823	5.90982	-7.41524	1.1311e-06	0.000154354	5.77216	Down
LPGAT1	1.33757	8.80704	7.41114	1.13927e-06	0.000154354	5.76514	Up
NCAPH2	1.00215	8.9661	7.41025	1.14105e-06	0.000154354	5.76361	Up
NLGN2	3.4527	6.2388	7.4008	1.16013e-06	0.000155867	5.74743	Up
DDX42	-1.35814	7.17871	-7.37911	1.2052e-06	0.00016083	5.71022	Down
TPSG1	1.02518	16.8645	7.36527	1.2349e-06	0.000163546	5.68646	Up
KBTBD2	-1.34122	6.54067	-7.36196	1.24212e-06	0.000163546	5.68076	Down
SMARCD2	-1.6598	7.00376	-7.35814	1.25051e-06	0.000163559	5.6742	Down
IWS1	-1.31895	4.85168	-7.35253	1.26293e-06	0.000164098	5.66454	Down
GPX4	0.999828	10.1526	7.32359	1.32907e-06	0.000171563	5.61469	Up
SNCB	2.19571	6.45679	7.3182	1.34179e-06	0.000172081	5.60539	Up
ZNF638	-2.01691	4.33089	-7.3023	1.38006e-06	0.000175846	5.57792	Down
C1orf84	2.04345	4.21672	7.29087	1.40826e-06	0.000178289	5.55816	Up
ISOC2	1.97902	8.43839	7.25229	1.50797e-06	0.000189696	5.49132	Up
SDHC	-2.74032	4.5524	-7.24089	1.53882e-06	0.000192352	5.47152	Down
AANAT	1.39945	5.58097	7.22455	1.58418e-06	0.000196312	5.44313	Up
HLA-H	-1.82813	13.8442	-7.22236	1.59038e-06	0.000196312	5.43931	Down
KIAA0841	-1.9225	1.76758	-7.19864	1.65901e-06	0.000203513	5.398	Down
LOC652147	2.51452	8.53497	7.19006	1.68458e-06	0.000205373	5.38305	Up
REST	1.60922	7.44761	7.17872	1.71903e-06	0.000208287	5.36325	Up
CROT	-1.21247	1.22335	-7.16565	1.75965e-06	0.00021191	5.34041	Down
RIC8B	-1.49042	1.63139	-7.1547	1.79445e-06	0.00021479	5.32126	Down
UCP3	2.5628	9.17487	7.14404	1.82899e-06	0.000217606	5.30261	Up
THAP11	-1.333	5.84493	-7.13707	1.85196e-06	0.000217833	5.2904	Down
TGIF2LY	-0.81293	1.18286	-7.13614	1.85505e-06	0.000217833	5.28877	Down
SDF4	-1.38951	9.76939	-7.13346	1.86399e-06	0.000217833	5.28407	Down
TH1L	-1.46043	6.69627	-7.1235	1.89755e-06	0.00022045	5.26661	Down
SNURF	-1.70858	5.98562	-7.11889	1.91333e-06	0.000220984	5.2585	Down
TSC22D3	-2.60965	7.47159	-7.11128	1.93962e-06	0.000222618	5.24515	Down
RHOQ	1.22585	8.72837	7.1083	1.95002e-06	0.000222618	5.23992	Up
ANKRD11	1.02854	10.586	7.08319	2.04003e-06	0.000230193	5.19576	Up
NAP1L4	-1.78119	6.22031	-7.07976	2.05263e-06	0.000230193	5.18973	Down
NOMO1	-2.39047	5.14874	-7.07924	2.05455e-06	0.000230193	5.18882	Down
ASB16	2.87476	7.55882	7.07697	2.06299e-06	0.000230193	5.1848	Up
ANXA2P1	-1.53614	7.83874	-7.06581	2.10482e-06	0.000233541	5.16516	Down
CDV3	1.40589	9.55122	7.05455	2.14799e-06	0.000236877	5.14529	Up
UTP23	1.36604	7.15988	7.05174	2.15888e-06	0.000236877	5.14033	Up
PDS5B	1.13767	8.67975	7.02748	2.25548e-06	0.000246109	5.09748	Up
PGLS	1.03572	10.6259	7.01022	2.32695e-06	0.000252512	5.06693	Up
FAM167A	-1.25741	1.19872	-6.95985	2.54931e-06	0.00027513	4.97754	Down
XIAP	1.28539	6.00663	6.95169	2.58736e-06	0.00027772	4.96302	Up
GRRP1	1.3105	5.94268	6.94147	2.63589e-06	0.000280237	4.94482	Up
LOC127099	1.2652	11.4204	6.94078	2.63919e-06	0.000280237	4.94359	Up
TIMM9	1.72811	9.40487	6.93328	2.67541e-06	0.000282563	4.93024	Up
CSNK2B	0.891948	10.7766	6.92352	2.72337e-06	0.000286098	4.91283	Up
SNRPB	-1.0728	7.89013	-6.91671	2.75735e-06	0.000287863	4.90068	Down
ETS1	-1.38357	7.51342	-6.91433	2.76932e-06	0.000287863	4.89643	Down
HIST1H2AB	1.80898	4.96803	6.90512	2.81617e-06	0.000291201	4.87999	Up
UNC84B	-2.00209	5.98212	-6.90102	2.83732e-06	0.00029186	4.87265	Down
ZNF274	-0.952166	5.40979	-6.88776	2.90678e-06	0.000297455	4.84895	Down
KLF4	-1.71179	4.95696	-6.87833	2.95724e-06	0.00030106	4.83208	Down
INTS5	-1.4943	3.48199	-6.87417	2.97983e-06	0.000301803	4.82462	Down
HIST1H4B	2.96549	10.8084	6.85957	3.06042e-06	0.000308384	4.79846	Up
UNG	-0.969479	1.66778	-6.85102	3.10864e-06	0.000310519	4.78313	Down
QSOX2	-1.50649	5.02772	-6.85025	3.11305e-06	0.000310519	4.78174	Down
CXorf38	0.880737	7.73913	6.84488	3.14383e-06	0.000312013	4.77209	Up
IQSEC1	-2.16992	7.40824	-6.8324	3.21649e-06	0.000317628	4.74969	Down
TNFRSF1B	-2.30723	7.26083	-6.8258	3.25566e-06	0.000319897	4.73782	Down
44261	1.56484	9.13208	6.80952	3.35434e-06	0.000326954	4.70853	Up
SNRPN	-1.14439	6.69493	-6.80851	3.36059e-06	0.000326954	4.70671	Down
SNAP23	-1.74369	6.63076	-6.80583	3.37718e-06	0.000326958	4.70188	Down
RBM5	-1.0201	11.6215	-6.79764	3.42837e-06	0.000328588	4.68712	Down
BST1	-1.33043	8.51163	-6.79437	3.44902e-06	0.000328588	4.68123	Down
METTL9	-1.11775	8.18003	-6.79425	3.44977e-06	0.000328588	4.68102	Down
SOX3	2.2487	15.5936	6.79255	3.46057e-06	0.000328588	4.67795	Up
MYCNOS	2.12784	5.85386	6.78913	3.4824e-06	0.000329079	4.67178	Up
ATP6V1D	-1.42328	7.73708	-6.76873	3.61559e-06	0.000339492	4.63497	Down
UHRF1BP1L	-1.49606	5.27949	-6.76703	3.62697e-06	0.000339492	4.63188	Down
C19orf60	1.22914	10.5784	6.76374	3.64899e-06	0.000339941	4.62595	Up
DDX24	1.5054	8.73029	6.75971	3.6762e-06	0.000340869	4.61866	Up
GALNT2	-2.4072	3.89396	-6.75159	3.73161e-06	0.000344389	4.60398	Down
ASAH1	-1.70718	8.30677	-6.71769	3.97262e-06	0.000364927	4.54256	Down
RASSF2	-1.39051	12.7692	-6.70766	4.04695e-06	0.0003664	4.52437	Down
ELK1	-1.94468	1.69332	-6.70723	4.05021e-06	0.0003664	4.52358	Down
LOC728428	1.35357	13.0584	6.70564	4.06214e-06	0.0003664	4.52069	Up
BAZ2A	-2.01379	4.99705	-6.70554	4.06286e-06	0.0003664	4.52052	Down
LOC220729	-1.05098	7.36978	-6.70223	4.08782e-06	0.000366975	4.51451	Down
DDT	1.57227	10.4807	6.67854	4.27118e-06	0.000381701	4.47144	Up
KLHL6	-0.917341	7.88517	-6.66319	4.39451e-06	0.000390158	4.44349	Down
TMUB1	1.25595	10.3111	6.66187	4.40533e-06	0.000390158	4.44108	Up
TNFSF13	-1.59057	6.15726	-6.64636	4.534e-06	0.000399761	4.41281	Down
VPS25	1.00701	8.8078	6.6305	4.66968e-06	0.000408286	4.38386	Up
RPL23AP7	1.8358	13.6184	6.63023	4.67203e-06	0.000408286	4.38337	Up
FBXL10	-1.10654	5.48493	-6.61787	4.78082e-06	0.000415953	4.36076	Down
PAPPA2	-1.87685	1.38176	-6.61383	4.81685e-06	0.000417034	4.35339	Down
PSAP	-1.93532	10.8106	-6.61134	4.83927e-06	0.000417034	4.34883	Down
FLJ11710	1.67242	8.59869	6.60907	4.85982e-06	0.000417034	4.34467	Up
CIB2	1.01927	5.52642	6.60606	4.88708e-06	0.000417034	4.33917	Up
LOC729798	1.46569	13.9826	6.60478	4.89883e-06	0.000417034	4.33682	Up
ATPBD3	1.4385	5.32616	6.60023	4.9405e-06	0.000418776	4.3285	Up
SMARCD1	0.992125	8.85786	6.58594	5.07394e-06	0.000428249	4.30232	Up
KIF1C	1.52638	11.8183	6.57454	5.18314e-06	0.000434043	4.2814	Up
DHX29	-1.24529	5.26716	-6.5735	5.19324e-06	0.000434043	4.27949	Down
ZNF2	2.08207	9.29875	6.57193	5.20852e-06	0.000434043	4.2766	Up
SFRS4	-0.883414	9.92655	-6.55026	5.42386e-06	0.000448144	4.23681	Down
RAF1	-1.06337	9.11495	-6.54943	5.43226e-06	0.000448144	4.23529	Down
LMAN2	-1.08183	9.75171	-6.5481	5.4458e-06	0.000448144	4.23284	Down
HNRNPAB	-1.72015	5.23518	-6.51659	5.777e-06	0.000473427	4.17483	Down
ATOX1	0.978907	8.65243	6.5029	5.92736e-06	0.000483741	4.14958	Up
ALDH18A1	-1.28691	6.17948	-6.48681	6.10922e-06	0.000496532	4.11988	Down
MAPK9	-1.26214	3.616	-6.45999	6.42549e-06	0.000520096	4.07027	Down
ATP6V0E1	-1.18292	10.6602	-6.4544	6.49357e-06	0.000523461	4.05991	Down
PHRF1	-1.36716	11.2867	-6.43877	6.68772e-06	0.00053692	4.03095	Down
LOC100132815	1.2555	6.22928	6.43004	6.79883e-06	0.000543631	4.01475	Up
STRN	1.75002	4.1858	6.4189	6.94334e-06	0.000552947	3.99407	Up
RAP1A	-1.13039	9.13991	-6.41189	7.03589e-06	0.000553998	3.98105	Down
PRAC	2.19234	7.87495	6.41178	7.03748e-06	0.000553998	3.98083	Up
ZXDC	1.07736	7.79288	6.41095	7.04842e-06	0.000553998	3.9793	Up
PSMD13	-1.28395	7.9608	-6.40875	7.0778e-06	0.000553998	3.97521	Down
TMEM179B	0.9719	7.23729	6.40734	7.09678e-06	0.000553998	3.97258	Up
OXSR1	-1.00805	8.02506	-6.3872	7.37243e-06	0.000572671	3.93511	Down
GOLPH3	1.02185	7.90547	6.38337	7.42606e-06	0.000572671	3.92798	Up
FIG4	-1.29458	5.31131	-6.38173	7.44912e-06	0.000572671	3.92493	Down
USP33	1.00201	8.23008	6.38153	7.45198e-06	0.000572671	3.92455	Up
IRF7	-1.1968	11.3238	-6.37049	7.6095e-06	0.00058251	3.90398	Down
KIF20B	-0.805487	1.57746	-6.32574	8.28431e-06	0.00063131	3.82041	Down
R3HDM2	2.19906	10.856	6.32406	8.31091e-06	0.00063131	3.81725	Up
HEXB	-1.13763	8.6964	-6.32162	8.34958e-06	0.000631817	3.81269	Down
DAP	-1.23027	7.99058	-6.31954	8.38259e-06	0.000631894	3.80881	Down
CRCP	1.52827	6.05334	6.31347	8.48007e-06	0.000636811	3.79743	Up
HMGN3	-1.25881	5.83408	-6.31111	8.51819e-06	0.000637251	3.79302	Down
SIX5	2.33687	3.23509	6.30557	8.60864e-06	0.000641061	3.78263	Up
RNF38	0.856558	7.20712	6.30402	8.63404e-06	0.000641061	3.77973	Up
BRD7P2	-1.00473	6.46516	-6.28567	8.94128e-06	0.000657601	3.74533	Down
C3orf37	-1.03361	6.77831	-6.28547	8.94469e-06	0.000657601	3.74495	Down
HOMER3	-1.24507	9.82096	-6.28477	8.95669e-06	0.000657601	3.74363	Down
LOC100128056	-1.39623	6.45073	-6.26795	9.24885e-06	0.000676536	3.71205	Down
DOHH	-0.959094	6.12166	-6.26058	9.37998e-06	0.000683596	3.6982	Down
HIST1H2AJ	1.31315	8.55499	6.25411	9.49664e-06	0.000689554	3.68603	Up
MPP7	1.57941	5.72575	6.24513	9.66129e-06	0.00069894	3.66912	Up
ZCCHC7	1.43765	6.90488	6.23286	9.89081e-06	0.000708947	3.64601	Up
TRIM25	-1.43925	7.41359	-6.23226	9.90217e-06	0.000708947	3.64488	Down
ASRGL1	0.97967	8.64592	6.23199	9.9073e-06	0.000708947	3.64437	Up
LOC440888	-0.755394	1.42428	-6.22896	9.96483e-06	0.000710489	3.63867	Down
ACTR1B	-1.29405	6.15065	-6.22508	1.00392e-05	0.000711102	3.63136	Down
SYNJ2BP	1.3771	6.6169	6.22476	1.00454e-05	0.000711102	3.63075	Up
PRPF19	1.62656	4.36161	6.21802	1.0176e-05	0.000717769	3.61804	Up
RBMX2	-1.37867	6.79372	-6.21593	1.02168e-05	0.000718084	3.6141	Down
DNAJA1	-2.14428	9.09497	-6.2093	1.03474e-05	0.000722845	3.60159	Down
WHDC1	1.70807	8.29881	6.20878	1.03577e-05	0.000722845	3.60061	Up
MAP3K10	1.29731	6.88137	6.20367	1.04598e-05	0.000727395	3.59097	Up
LOC100130600	2.56862	5.36327	6.19977	1.05383e-05	0.000730287	3.5836	Up
ARFGAP2	-1.49976	5.1042	-6.19254	1.06857e-05	0.000737909	3.56993	Down
XPC	-1.58612	6.00282	-6.18947	1.07488e-05	0.000739681	3.56414	Down
ARPC1B	-1.56859	11.0067	-6.18618	1.0817e-05	0.000741789	3.55791	Down
DENND4A	1.30965	4.97014	6.18205	1.0903e-05	0.000742733	3.55011	Up
C2orf18	-1.24289	5.82173	-6.18191	1.0906e-05	0.000742733	3.54985	Down
PISD	-1.8663	6.56653	-6.17784	1.09917e-05	0.000743718	3.54213	Down
NASP	-1.75186	7.01704	-6.17765	1.09957e-05	0.000743718	3.54178	Down
CTAGE1	-2.07678	2.78049	-6.16377	1.12931e-05	0.000761223	3.51551	Down
LDLRAP1	-1.79291	6.08588	-6.15686	1.14441e-05	0.000768782	3.50243	Down
CTSL2	-0.902787	1.34177	-6.14599	1.16862e-05	0.00078238	3.48182	Down
HCFC1R1	1.08475	9.26653	6.14141	1.17899e-05	0.000786658	3.47312	Up
C20orf144	1.78562	6.65833	6.12537	1.21602e-05	0.000808635	3.44267	Up
ARHGEF2	-2.15	6.16688	-6.1231	1.22135e-05	0.000809452	3.43837	Down
GNAO1	2.00109	4.56371	6.11841	1.23246e-05	0.000814085	3.42945	Up
EIF2S1	-2.1066	5.26701	-6.10937	1.25416e-05	0.000825656	3.41226	Down
RING1	-0.976301	6.70396	-6.10456	1.26586e-05	0.0008272	3.40312	Down
WBP1	0.647055	8.93722	6.10366	1.26805e-05	0.0008272	3.40142	Up
LOC401076	-1.6435	6.27588	-6.10325	1.26907e-05	0.0008272	3.40063	Down
RP5-886K2.1	2.92269	6.0554	6.0986	1.28052e-05	0.000831917	3.39178	Up
NFATC4	1.64885	5.03036	6.09382	1.29241e-05	0.00083689	3.38268	Up
KRTAP8-1	3.36579	4.97262	6.0904	1.30098e-05	0.000839684	3.37617	Up
APPL1	1.13965	9.01424	6.08617	1.31167e-05	0.000843825	3.36812	Up
PIAS1	0.765226	10.2405	6.08019	1.32692e-05	0.000850864	3.35673	Up
CSK	-1.37694	8.4409	-6.07703	1.33507e-05	0.000853323	3.3507	Down
FKSG24	0.754087	8.00757	6.07397	1.34298e-05	0.000854998	3.34488	Up
HBD	0.598713	17.5675	6.07268	1.34635e-05	0.000854998	3.34241	Up
HIST1H4L	2.71808	11.3562	6.06301	1.37181e-05	0.000868373	3.32396	Up
CLK2	-1.55915	5.09237	-6.05476	1.3939e-05	0.000879538	3.30823	Down
LOC400236	1.09861	5.86612	6.05017	1.40637e-05	0.000883442	3.29946	Up
LASS2	-1.23438	8.42494	-6.04863	1.41057e-05	0.000883442	3.29652	Down
RBM27	1.23163	7.51124	6.04756	1.41351e-05	0.000883442	3.29447	Up
MRPL52	1.26721	9.08719	6.04507	1.42035e-05	0.000884921	3.28971	Up
DIS3L2	1.24572	4.89536	6.03447	1.44987e-05	0.000900472	3.26945	Up
YWHAE	-0.943307	6.74422	-6.0323	1.45598e-05	0.00090085	3.26531	Down
NICN1	0.980758	7.65913	6.03102	1.45961e-05	0.00090085	3.26286	Up
ZNF576	1.13352	5.71576	6.00856	1.52474e-05	0.000938117	3.21986	Up
MAGEE1	1.54592	5.1086	5.99775	1.55714e-05	0.000955079	3.19914	Up
SLC35B3	-1.91177	5.0358	-5.98997	1.58088e-05	0.000966638	3.18424	Down
SNX26	0.736669	17.1351	5.98336	1.60137e-05	0.000976146	3.17155	Up
CUTC	-2.03352	5.89373	-5.97351	1.63241e-05	0.000992002	3.15264	Down
MRPL55	1.07765	10.2052	5.96674	1.6541e-05	0.0010021	3.13964	Up
LCE2C	1.70414	6.0197	5.95383	1.6963e-05	0.00102453	3.11481	Up
ND5	2.35719	8.9777	5.94667	1.72018e-05	0.00103578	3.10104	Up
IFRG15	2.14109	4.0915	5.93319	1.76608e-05	0.00106018	3.0751	Up
HAB1	1.6633	3.23498	5.93102	1.77356e-05	0.00106145	3.07093	Up
SARDH	1.54441	6.6548	5.92499	1.79461e-05	0.00106692	3.05931	Up
CLTC	-0.784124	10.4628	-5.92455	1.79615e-05	0.00106692	3.05846	Down
LOC387924	-1.06201	1.47414	-5.92377	1.79892e-05	0.00106692	3.05694	Down
FXYD5	1.10638	11.4471	5.91403	1.83349e-05	0.00108418	3.03818	Up
CEP63	-1.12926	7.9411	-5.90956	1.84963e-05	0.00108998	3.02955	Down
CRTC3	-1.2508	6.11415	-5.90517	1.86558e-05	0.00108998	3.02109	Down
FAM156A	-0.805537	9.10977	-5.90502	1.86613e-05	0.00108998	3.0208	Down
GNAI2	-1.2657	8.00063	-5.90486	1.86672e-05	0.00108998	3.02049	Down
ZNF330	-0.703964	6.35769	-5.90372	1.8709e-05	0.00108998	3.01828	Down
GUCY1B2	-1.48435	1.3941	-5.89369	1.90803e-05	0.00110834	2.99891	Down
LOC100128079	1.68022	5.25686	5.88971	1.92296e-05	0.00111374	2.99123	Up
ECOP	-0.969379	8.7336	-5.88635	1.93569e-05	0.00111783	2.98473	Down
BEST4	1.34476	11.1145	5.88485	1.94138e-05	0.00111785	2.98184	Up
LOC440917	1.5461	6.0442	5.86301	2.02639e-05	0.0011634	2.93961	Up
PRB3	3.68807	10.0635	5.8579	2.04684e-05	0.00117174	2.92971	Up
CYP2B6	2.22727	6.05024	5.85491	2.05891e-05	0.00117524	2.92391	Up
VGLL4	-1.03415	6.22095	-5.85213	2.07016e-05	0.00117826	2.91854	Down
SART3	-0.876846	5.90695	-5.84617	2.09459e-05	0.00118874	2.90698	Down
ASCC1	-0.945233	5.33195	-5.84052	2.11796e-05	0.00119856	2.89604	Down
ZNF625	0.877341	7.33129	5.83574	2.13797e-05	0.00120642	2.88678	Up
PPP6C	0.622032	9.04297	5.83264	2.15109e-05	0.00121037	2.88075	Up
C3orf60	0.803939	12.8232	5.82117	2.2002e-05	0.00123448	2.8585	Up
GPR135	1.48257	4.35104	5.81533	2.22566e-05	0.00124524	2.84716	Up
ANP32C	-1.46687	4.35573	-5.80921	2.25263e-05	0.00125354	2.83528	Down
TXNIP	-1.07891	15.0733	-5.80909	2.25319e-05	0.00125354	2.83504	Down
ALKBH1	-1.00679	4.48893	-5.80349	2.27819e-05	0.00126112	2.82416	Down
ORMDL2	0.931494	10.4366	5.80104	2.28925e-05	0.00126112	2.81939	Up
FAM148A	3.01908	11.5173	5.80068	2.29087e-05	0.00126112	2.81869	Up
FAM22A	2.18078	3.90275	5.79802	2.30292e-05	0.00126112	2.81352	Up
CHRNA4	2.83556	9.773	5.79758	2.30491e-05	0.00126112	2.81267	Up
LOC390282	0.984552	11.134	5.79663	2.30923e-05	0.00126112	2.81083	Up
PAX4	1.85843	8.24721	5.79523	2.31563e-05	0.00126112	2.8081	Up
FLJ32679	1.7259	6.25445	5.79426	2.32004e-05	0.00126112	2.80622	Up
TRMT61B	-1.75555	1.72023	-5.79218	2.32958e-05	0.00126112	2.80218	Down
LACTB	-1.43767	5.21338	-5.78888	2.34482e-05	0.00126112	2.79575	Down
RABEP1	1.26182	7.41254	5.7884	2.34705e-05	0.00126112	2.79481	Up
MAEA	-0.947499	11.8487	-5.78825	2.34773e-05	0.00126112	2.79453	Down
MAP2K1	-1.0697	7.58338	-5.78779	2.34984e-05	0.00126112	2.79364	Down
FBXW5	1.02841	9.93717	5.7863	2.35679e-05	0.00126142	2.79073	Up
LOC441294	-1.37808	3.85154	-5.78339	2.37038e-05	0.00126527	2.78506	Down
LOC201229	1.41092	8.10295	5.77916	2.39023e-05	0.00127243	2.77684	Up
CARD16	-3.02012	6.64368	-5.77661	2.40231e-05	0.00127269	2.77187	Down
CTXN1	1.78745	6.87245	5.77634	2.40362e-05	0.00127269	2.77133	Up
C1orf96	1.70665	6.41321	5.77206	2.42399e-05	0.00127462	2.76301	Up
WRNIP1	-1.70038	5.5847	-5.77162	2.4261e-05	0.00127462	2.76216	Down
UBE2S	1.31592	8.9116	5.77151	2.42662e-05	0.00127462	2.76195	Up
MTF2	1.03426	7.75966	5.76194	2.47299e-05	0.00129553	2.74328	Up
CBX4	-1.2459	4.97177	-5.75941	2.48536e-05	0.00129701	2.73837	Down
SEMA3B	1.02417	5.31651	5.75852	2.48978e-05	0.00129701	2.73662	Up
CBWD2	-1.61937	6.69849	-5.75702	2.49713e-05	0.00129701	2.73371	Down
LOC100129434	1.73833	5.80506	5.75602	2.50208e-05	0.00129701	2.73176	Up
ZNF785	1.52665	4.04863	5.74881	2.53804e-05	0.00131215	2.71769	Up
CYP4V2	1.00126	8.2357	5.74751	2.54458e-05	0.00131215	2.71515	Up
NLGN4Y	-2.32812	1.81825	-5.74132	2.57594e-05	0.00132487	2.70308	Down
HIST2H2AC	1.1288	10.6745	5.73787	2.5936e-05	0.00132992	2.69634	Up
PDIA6	-1.28829	7.9162	-5.73677	2.59925e-05	0.00132992	2.6942	Down
TOP1	-0.930762	6.74392	-5.71971	2.68864e-05	0.00137211	2.66086	Down
YIPF3	-1.26248	9.48669	-5.71762	2.69977e-05	0.00137424	2.65679	Down
PCDHA8	1.82193	6.05082	5.70686	2.75807e-05	0.0014003	2.63573	Up
TADA2B	-1.74879	6.27192	-5.70268	2.78103e-05	0.00140834	2.62756	Down
AAMP	-1.17908	7.18187	-5.70032	2.79407e-05	0.00141133	2.62294	Down
MED13L	1.46247	13.6805	5.69895	2.80169e-05	0.00141157	2.62026	Up
C1orf91	0.956052	6.01155	5.69613	2.81744e-05	0.00141589	2.61473	Up
HIST1H4H	1.31148	6.39616	5.68636	2.8726e-05	0.00143995	2.59561	Up
CHAC1	1.10713	8.23395	5.68285	2.89274e-05	0.00144434	2.58873	Up
PSMC3	-1.54423	7.24472	-5.68155	2.90022e-05	0.00144434	2.58618	Down
EDF1	0.915595	11.8303	5.68101	2.9033e-05	0.00144434	2.58513	Up
NUP210	-1.5076	6.66258	-5.67813	2.92002e-05	0.00144782	2.57947	Down
FAM178A	1.66575	5.1388	5.67638	2.9302e-05	0.00144782	2.57604	Up
KIAA0922	-1.90568	4.03082	-5.67602	2.93229e-05	0.00144782	2.57534	Down
LARS	1.24892	7.75091	5.67127	2.96011e-05	0.00145791	2.56603	Up
SAT1	-1.21421	12.1736	-5.66969	2.96944e-05	0.00145886	2.56293	Down
NPC1	-1.09165	5.29392	-5.66834	2.97742e-05	0.00145916	2.56028	Down
LGR4	2.04447	6.66261	5.66193	3.01563e-05	0.00147422	2.54771	Up
CSDC2	2.08941	10.849	5.65429	3.06182e-05	0.00149311	2.53272	Up
LRSAM1	-0.960267	4.80857	-5.65157	3.07844e-05	0.00149752	2.52738	Down
CD300C	-1.2649	5.91503	-5.63884	3.15752e-05	0.00153221	2.50237	Down
C20orf94	0.999998	6.93708	5.63445	3.18525e-05	0.00153873	2.49375	Up
MED1	0.877809	7.94406	5.63425	3.18654e-05	0.00153873	2.49335	Up
INTS12	-0.799333	5.97566	-5.63129	3.20542e-05	0.00154337	2.48753	Down
HIST1H4F	1.25258	5.71207	5.6303	3.21177e-05	0.00154337	2.48557	Up
C2CD2	-1.63969	2.85753	-5.62787	3.22737e-05	0.0015471	2.4808	Down
UBLCP1	-0.940256	4.93744	-5.62179	3.26672e-05	0.00156217	2.46884	Down
SEC11B	-1.47072	5.88958	-5.61645	3.3017e-05	0.0015736	2.45834	Down
STAT6	-2.01141	10.3707	-5.61572	3.30654e-05	0.0015736	2.4569	Down
MOBKL2C	-0.691279	7.83988	-5.61097	3.33804e-05	0.00158477	2.44755	Down
STIP1	-1.62461	4.98175	-5.60851	3.35445e-05	0.00158874	2.44271	Down
TRAPPC5	0.969758	11.926	5.60385	3.38588e-05	0.00159979	2.43352	Up
CARHSP1	0.980963	9.06483	5.60217	3.39721e-05	0.00160131	2.43022	Up
TUG1	1.34133	10.7956	5.59604	3.43912e-05	0.00161721	2.41813	Up
DIAPH2	-1.19319	4.34999	-5.59374	3.45496e-05	0.0016208	2.4136	Down
GDF1	1.81275	4.32257	5.59242	3.46407e-05	0.00162122	2.41101	Up
ANAPC13	-0.877581	7.1216	-5.58895	3.48817e-05	0.00162864	2.40417	Down
ANAPC7	-1.37043	4.00801	-5.58473	3.51773e-05	0.00163565	2.39585	Down
ZDHHC18	-1.76251	7.30602	-5.58444	3.51975e-05	0.00163565	2.39528	Down
ASTN2	1.58693	8.9937	5.56863	3.63294e-05	0.00168429	2.36407	Up
FOXC1	2.53949	6.97737	5.56713	3.64384e-05	0.00168538	2.36112	Up
LOC100129969	-0.405241	1.16229	-5.55901	3.7036e-05	0.00170902	2.34508	Down
IRF8	-2.61251	3.73596	-5.55699	3.71858e-05	0.00171193	2.34109	Down
ATPAF1	-1.19796	5.59706	-5.55344	3.74516e-05	0.00171513	2.33407	Down
PLEKHJ1	1.07649	10.5717	5.55284	3.74962e-05	0.00171513	2.3329	Up
PIN4	-2.50176	1.76201	-5.55258	3.75157e-05	0.00171513	2.33238	Down
TRIM44	-0.828668	6.87339	-5.54901	3.77855e-05	0.00172347	2.32532	Down
IL7R	1.45247	12.0703	5.54552	3.80508e-05	0.00173157	2.31842	Up
TMEM217	4.87829	5.88415	5.54108	3.83912e-05	0.00173831	2.30964	Up
BCL10	0.916746	8.60505	5.54074	3.84173e-05	0.00173831	2.30897	Up
STK32A	-0.471917	1.28029	-5.54015	3.84628e-05	0.00173831	2.3078	Down
HIST1H4D	2.58772	7.58551	5.53035	3.92263e-05	0.00176876	2.28842	Up
HIST1H4K	2.05871	7.35497	5.52834	3.93849e-05	0.00177187	2.28444	Up
SLC17A5	1.10009	4.80405	5.52112	3.99603e-05	0.00179367	2.27013	Up
TMEM160	1.52732	9.40266	5.51867	4.0157e-05	0.00179513	2.26529	Up
HIST1H4I	1.25458	6.16758	5.51845	4.01746e-05	0.00179513	2.26486	Up
KLF13	-0.863234	11.7345	-5.51619	4.03575e-05	0.00179923	2.26038	Down
SEC23B	-1.37214	6.17554	-5.51367	4.0562e-05	0.00180428	2.25539	Down
CXorf42	1.2961	6.53596	5.50721	4.10922e-05	0.00182375	2.24259	Up
GGT5	2.4669	4.7553	5.50419	4.13426e-05	0.00183076	2.2366	Up
PRAF2	0.928134	8.94699	5.49892	4.1783e-05	0.00184085	2.22615	Up
FAM119A	1.20672	11.3535	5.49877	4.17949e-05	0.00184085	2.22587	Up
CCNK	1.78695	6.34558	5.49743	4.19085e-05	0.00184085	2.22319	Up
SNX27	-1.68693	7.92974	-5.49701	4.19433e-05	0.00184085	2.22237	Down
TNR	2.41159	3.79567	5.49225	4.23467e-05	0.00185102	2.21293	Up
TMEM201	1.52868	8.3388	5.49207	4.23626e-05	0.00185102	2.21256	Up
CCNY	-0.927243	7.43738	-5.47687	4.36782e-05	0.00190147	2.1824	Down
ANP32D	-1.22539	5.47313	-5.47651	4.37099e-05	0.00190147	2.18169	Down
PGBD4	1.36078	5.48073	5.47358	4.39681e-05	0.00190851	2.17588	Up
PARD6A	1.01582	5.77198	5.47017	4.42711e-05	0.00191744	2.1691	Up
CUL5	0.838315	7.46001	5.46816	4.4451e-05	0.00192102	2.1651	Up
PMEPA1	2.98553	9.1141	5.46231	4.49784e-05	0.00193448	2.15347	Up
ZNF257	0.639042	7.49929	5.46171	4.50326e-05	0.00193448	2.15229	Up
EEF2	-1.09153	12.081	-5.46145	4.50563e-05	0.00193448	2.15177	Down
NUP93	-1.90489	5.89038	-5.45375	4.57608e-05	0.00196047	2.13647	Down
PRDX3	-1.22349	7.16507	-5.45166	4.59546e-05	0.00196451	2.1323	Down
C4orf42	1.22182	6.65972	5.44674	4.64129e-05	0.00197982	2.12251	Up
RPL13L	1.21597	6.67996	5.43896	4.71467e-05	0.00200678	2.10704	Up
RASSF4	1.30937	9.19716	5.43372	4.76478e-05	0.00202375	2.09661	Up
TMEM208	1.10144	10.4342	5.42425	4.85678e-05	0.0020584	2.07775	Up
RXRB	-1.26394	6.48253	-5.42089	4.88989e-05	0.00206549	2.07106	Down
CASZ1	1.46171	4.90419	5.4199	4.89968e-05	0.00206549	2.06908	Up
SMCHD1	-1.11923	9.81568	-5.41938	4.90488e-05	0.00206549	2.06804	Down
HEXA	-1.00868	7.69176	-5.4155	4.94347e-05	0.00207731	2.06031	Down
PGPEP1	0.906695	6.89458	5.4142	4.95644e-05	0.00207834	2.05772	Up
TMEM53	0.963462	5.96453	5.4094	5.0048e-05	0.00208875	2.04815	Up
FTSJ2	-2.11025	4.4283	-5.40928	5.00603e-05	0.00208875	2.04791	Down
SLC5A3	1.20595	4.20865	5.40822	5.01677e-05	0.00208875	2.04579	Up
ZC3H6	1.17683	8.05756	5.40755	5.02359e-05	0.00208875	2.04445	Up
LCE2A	1.74941	6.58153	5.3996	5.10493e-05	0.00211645	2.02861	Up
METT10D	1.46376	4.84201	5.39895	5.11164e-05	0.00211645	2.02732	Up
ATP1A3	-1.31853	6.00183	-5.38905	5.21508e-05	0.00215477	2.00756	Down
DNAJB4	-1.72204	1.88014	-5.38037	5.30761e-05	0.00218842	1.99022	Down
HKR1	-0.925591	5.2396	-5.37701	5.34383e-05	0.00219876	1.98351	Down
MID1IP1	-1.7524	6.39231	-5.37292	5.38828e-05	0.00221244	1.97534	Down
GAB3	-1.11968	6.62978	-5.3703	5.41696e-05	0.0022196	1.9701	Down
SURF2	0.959643	8.54471	5.36349	5.49229e-05	0.00224444	1.95648	Up
PSPH	2.12889	9.14839	5.36277	5.5003e-05	0.00224444	1.95505	Up
PXMP4	0.867041	7.08991	5.35922	5.53999e-05	0.00225402	1.94796	Up
KRTAP4-7	0.872653	7.03034	5.35864	5.54661e-05	0.00225402	1.94678	Up
CPOX	-1.32908	4.59798	-5.35464	5.59175e-05	0.0022677	1.93879	Down
GARNL4	-1.81695	4.66634	-5.35188	5.62313e-05	0.00227575	1.93327	Down
IFI27	-3.50146	8.40851	-5.35086	5.63473e-05	0.00227579	1.93123	Down
CCDC113	2.09017	5.80808	5.34705	5.67849e-05	0.00228226	1.9236	Up
CARD17	-2.6189	6.57597	-5.3469	5.68022e-05	0.00228226	1.9233	Down
SNTB1	1.7018	6.32663	5.34645	5.68542e-05	0.00228226	1.9224	Up
PABPC4	-2.69671	3.19669	-5.34407	5.71291e-05	0.00228864	1.91764	Down
CYB5B	-1.64275	5.66732	-5.33991	5.76145e-05	0.00230341	1.9093	Down
LOC201175	1.51332	11.1353	5.33702	5.79532e-05	0.00231228	1.90352	Up
DKFZP434A062	1.74903	4.16851	5.33028	5.87524e-05	0.00233944	1.89001	Up
TPRG1L	-1.00945	7.70959	-5.32265	5.96697e-05	0.00237118	1.87474	Down
GJB7	-0.572536	1.45239	-5.31562	6.05286e-05	0.00239721	1.86064	Down
LOC100128836	-1.07497	8.16186	-5.3153	6.05674e-05	0.00239721	1.86001	Down
HIST1H2AM	1.01873	10.2887	5.31045	6.11679e-05	0.00241613	1.85028	Up
LOC283701	1.09746	5.54567	5.30628	6.16893e-05	0.00243186	1.84191	Up
LOC389386	-2.62917	2.0491	-5.30409	6.19645e-05	0.00243784	1.83752	Down
MT1X	1.37507	10.0799	5.29883	6.26318e-05	0.00245339	1.82696	Up
RAB7L1	-0.826729	6.82365	-5.29847	6.26768e-05	0.00245339	1.82625	Down
PICALM	-1.13777	7.51262	-5.29804	6.27322e-05	0.00245339	1.82538	Down
CANT1	-2.25446	4.88853	-5.29166	6.35517e-05	0.00248037	1.81258	Down
GNRH2	1.39173	6.97169	5.29073	6.36733e-05	0.00248037	1.81069	Up
ZNF434	-1.02408	5.44619	-5.2877	6.40669e-05	0.00249079	1.80462	Down
SLC4A1AP	-0.579929	7.83765	-5.28386	6.45705e-05	0.00250544	1.7969	Down
USF2	-0.721807	5.35517	-5.28039	6.50277e-05	0.00251823	1.78994	Down
PP8961	1.75602	3.5656	5.27791	6.53573e-05	0.00252604	1.78495	Up
RNPEP	-1.51617	6.53055	-5.27363	6.59293e-05	0.00254317	1.77636	Down
VCPIP1	0.54101	7.84852	5.26762	6.67426e-05	0.00256697	1.76427	Up
AKTIP	-1.45191	4.38184	-5.26456	6.71599e-05	0.00256697	1.75812	Down
C20orf29	1.0874	7.57622	5.26404	6.72316e-05	0.00256697	1.75707	Up
PRMT5	-1.25996	7.07971	-5.26281	6.74004e-05	0.00256697	1.7546	Down
DYNC2H1	-1.49291	1.80053	-5.26122	6.76197e-05	0.00256697	1.75139	Down
CORIN	-1.93532	1.65116	-5.26107	6.76403e-05	0.00256697	1.75109	Down
C19orf24	0.859888	7.92375	5.26081	6.76764e-05	0.00256697	1.75057	Up
C3orf19	0.98653	6.49269	5.26075	6.76844e-05	0.00256697	1.75045	Up
ERGIC1	1.1581	12.1629	5.26052	6.77159e-05	0.00256697	1.74999	Up
FLJ40712	-0.39555	1.37607	-5.25561	6.83973e-05	0.00258783	1.74012	Down
RFPL1S	-0.59851	1.46277	-5.25297	6.87672e-05	0.00259685	1.7348	Down
VNN2	-1.58424	13.0498	-5.24632	6.97062e-05	0.00262729	1.72143	Down
IRF1	-0.929701	10.1521	-5.2421	7.03094e-05	0.00264495	1.71293	Down
TMEM11	0.703123	8.92834	5.24036	7.056e-05	0.00264495	1.70942	Up
RSHL1	1.67151	7.18928	5.24025	7.05766e-05	0.00264495	1.70919	Up
PRR15	1.859	8.44043	5.23539	7.12794e-05	0.00266623	1.69942	Up
VGLL3	2.08061	7.28628	5.2319	7.17895e-05	0.00268023	1.69239	Up
SSSCA1	0.832827	8.2263	5.23081	7.19508e-05	0.00268118	1.69017	Up
PTPN1	0.645956	8.64752	5.22973	7.21097e-05	0.00268205	1.688	Up
TMEM49	-1.13138	10.2469	-5.22835	7.23128e-05	0.00268455	1.68522	Down
HMHB1	1.19508	6.29421	5.22485	7.2832e-05	0.00269003	1.67817	Up
HLA-B	-1.41997	16.4304	-5.22461	7.28674e-05	0.00269003	1.67769	Down
TMBIM4	-1.46588	8.4924	-5.22344	7.30425e-05	0.00269003	1.67532	Down
CLEC12A	-2.45324	5.57852	-5.22299	7.31091e-05	0.00269003	1.67443	Down
LOC728448	0.93161	7.30958	5.22277	7.31416e-05	0.00269003	1.67399	Up
API5	-1.99464	4.89981	-5.21889	7.37251e-05	0.00269933	1.66615	Down
ATP5D	1.46225	9.56311	5.21839	7.38005e-05	0.00269933	1.66514	Up
EHBP1	1.321	4.27049	5.21836	7.38044e-05	0.00269933	1.66509	Up
ZNF263	-2.2271	3.71583	-5.2153	7.42679e-05	0.00271126	1.65892	Down
LPHN2	1.45928	3.98505	5.20349	7.60841e-05	0.00277244	1.63509	Up
DLST	1.56459	7.66729	5.19861	7.68475e-05	0.0027951	1.62525	Up
LLPH	-1.28887	6.7361	-5.1956	7.7322e-05	0.00280236	1.61918	Down
RNF5	-0.903579	8.62643	-5.19555	7.7331e-05	0.00280236	1.61907	Down
DOCK9	-1.22179	4.53148	-5.18919	7.83447e-05	0.0028339	1.60622	Down
LOC286467	0.853391	5.80747	5.18684	7.8723e-05	0.00283866	1.60147	Up
PCYT1A	0.939778	5.68973	5.18638	7.87964e-05	0.00283866	1.60056	Up
NGRN	-1.5229	5.91916	-5.18569	7.89074e-05	0.00283866	1.59917	Down
HSD17B4	-0.878593	7.50026	-5.18416	7.91553e-05	0.00284239	1.59608	Down
POTEE	-0.95855	10.6732	-5.18292	7.93561e-05	0.00284444	1.59358	Down
GLE1	-1.03724	4.18695	-5.17941	7.99304e-05	0.00285983	1.58647	Down
LOC554234	-1.02675	8.57888	-5.17786	8.01841e-05	0.00286241	1.58334	Down
EPHX1	-1.48849	1.78304	-5.1772	8.02924e-05	0.00286241	1.58201	Down
NEUROD2	1.43191	3.89955	5.17366	8.08765e-05	0.00287804	1.57487	Up
FCGR3B	-1.18728	10.453	-5.16875	8.1695e-05	0.00290193	1.56494	Down
GADD45A	-1.40966	5.94543	-5.16722	8.19523e-05	0.00290333	1.56184	Down
UBE2V1	0.893592	9.82362	5.16677	8.20281e-05	0.00290333	1.56092	Up
MTCH1	-0.701622	12.3653	-5.16447	8.24154e-05	0.00291181	1.55628	Down
PRKAB1	-1.47649	5.66066	-5.1586	8.34143e-05	0.00293718	1.5444	Down
DAPK3	1.16526	6.05301	5.1585	8.34308e-05	0.00293718	1.54421	Up
NR1H3	0.736667	8.2947	5.15132	8.46702e-05	0.00297259	1.52967	Up
TRABD	-0.661131	11.4238	-5.15093	8.47377e-05	0.00297259	1.52888	Down
PLEKHN1	2.25418	3.9327	5.14456	8.58524e-05	0.00300636	1.516	Up
TMEM179	2.272	2.92712	5.14187	8.63283e-05	0.00301767	1.51055	Up
RPN2	-1.43707	7.00326	-5.13653	8.72795e-05	0.00304553	1.49974	Down
FER	-1.08259	1.82872	-5.13096	8.82853e-05	0.00307355	1.48845	Down
MRPL37	0.93057	8.71592	5.13036	8.83936e-05	0.00307355	1.48724	Up
LOC81691	-1.58	1.60555	-5.12794	8.88338e-05	0.00307845	1.48234	Down
ZNF253	0.921663	6.64194	5.12787	8.88465e-05	0.00307845	1.4822	Up
RTN1	-2.37595	4.3009	-5.12668	8.90643e-05	0.00307916	1.47978	Down
ATP2B3	1.66922	3.42175	5.12606	8.91786e-05	0.00307916	1.47852	Up
C9orf68	-0.714544	1.29229	-5.12354	8.96404e-05	0.0030897	1.47343	Down
RGS2	-1.23421	13.6295	-5.12164	8.99912e-05	0.00309292	1.46958	Down
FBXO46	0.740729	9.18215	5.12131	9.0052e-05	0.00309292	1.46891	Up
ACIN1	1.22145	6.74718	5.1205	9.02036e-05	0.00309292	1.46725	Up
PCSK7	-1.09934	8.10918	-5.11793	9.0681e-05	0.00310024	1.46205	Down
TAP1	-0.808333	12.3509	-5.11766	9.07311e-05	0.00310024	1.4615	Down
FAM18B2	-1.98839	4.72879	-5.11627	9.09905e-05	0.00310373	1.45869	Down
MT1E	1.35592	9.62462	5.11104	9.19758e-05	0.00313193	1.44807	Up
CTDSP2	-0.948632	12.5446	-5.11008	9.21564e-05	0.00313268	1.44614	Down
AGTR1	2.40965	4.47473	5.10408	9.33019e-05	0.00316277	1.43396	Up
FAM120B	-1.43936	4.70422	-5.10377	9.33618e-05	0.00316277	1.43333	Down
NDUFB10	1.26001	10.5766	5.10132	9.38322e-05	0.00317326	1.42837	Up
FN3K	2.03876	3.18706	5.0961	9.48473e-05	0.00319862	1.41776	Up
SPRR2C	1.9759	5.74942	5.0958	9.4906e-05	0.00319862	1.41715	Up
GAST	2.13006	4.01942	5.09124	9.58012e-05	0.00322095	1.4079	Up
QARS	-1.51736	6.18196	-5.09076	9.58947e-05	0.00322095	1.40694	Down
PIGS	-1.61612	4.60093	-5.08632	9.67757e-05	0.00324503	1.39792	Down
COQ4	0.804271	6.79971	5.0832	9.74007e-05	0.00326045	1.39157	Up
HIST2H4B	1.2416	6.81375	5.08072	9.7898e-05	0.00327155	1.38655	Up
AMOTL1	0.92326	4.43782	5.07891	9.82644e-05	0.0032754	1.38287	Up
ZNHIT2	0.840979	6.31463	5.07851	9.8345e-05	0.0032754	1.38206	Up
NUCKS1	1.15098	8.64311	5.07609	9.88374e-05	0.00328082	1.37714	Up
SLC2A3	-1.56419	6.5169	-5.07608	9.88399e-05	0.00328082	1.37711	Down
LOC729602	1.25475	6.00584	5.0748	9.90996e-05	0.00328392	1.37453	Up
COBRA1	-0.841351	7.45818	-5.07292	9.94851e-05	0.00329117	1.3707	Down
FLVCR2	-2.10452	1.88506	-5.06984	0.000100119	0.00330165	1.36444	Down
CHRAC1	0.777065	6.67236	5.06976	0.000100136	0.00330165	1.36427	Up
BAX	1.5779	11.6704	5.06183	0.000101787	0.00334848	1.34815	Up
ZNF524	1.38079	9.87207	5.06131	0.000101896	0.00334848	1.3471	Up
C5orf41	1.02585	10.5952	5.0576	0.000102678	0.0033686	1.33956	Up
KRT7	-0.818058	1.1933	-5.05423	0.000103394	0.00338455	1.33271	Down
MT1A	1.65185	11.628	5.0537	0.000103507	0.00338455	1.33163	Up
MAFA	1.42488	11.3426	5.05184	0.000103905	0.00338973	1.32785	Up
SMARCB1	-1.43253	3.93953	-5.0508	0.000104129	0.00338973	1.32572	Down
TAF4B	-1.50623	1.53172	-5.05027	0.000104242	0.00338973	1.32465	Down
UGCGL2	1.33546	5.58052	5.04976	0.000104352	0.00338973	1.32362	Up
SLC15A2	-1.28622	1.43805	-5.04891	0.000104537	0.00339016	1.32187	Down
ZNF157	1.82953	5.59342	5.03988	0.000106502	0.0034457	1.30351	Up
FAM138B	1.54353	5.58538	5.03944	0.000106599	0.0034457	1.30262	Up
DUSP9	1.18181	5.2988	5.0367	0.000107204	0.00345961	1.29704	Up
ZNF708	1.57688	3.00375	5.03506	0.000107569	0.00346572	1.29369	Up
M6PR	-1.11962	7.27607	-5.034	0.000107805	0.00346765	1.29153	Down
ARMC5	0.99794	7.41763	5.03245	0.000108149	0.00346856	1.28839	Up
BCLAF1	0.906181	9.05718	5.0323	0.000108184	0.00346856	1.28807	Up
DYNLRB1	0.671902	8.45556	5.0314	0.000108384	0.00346933	1.28625	Up
FAM177A1	0.934822	7.73883	5.02796	0.000109158	0.00348845	1.27924	Up
ITPR2	-2.37446	3.5638	-5.02498	0.000109831	0.0035043	1.27318	Down
MRPS36	0.8301	9.72807	5.02107	0.000110723	0.00352707	1.2652	Up
UBQLN4	-0.613488	1.49221	-5.01852	0.000111309	0.00354003	1.26	Down
IL2RB	-1.53731	9.53025	-5.0098	0.000113334	0.00359862	1.24223	Down
MINPP1	-2.04834	2.00902	-5.00835	0.000113673	0.0036036	1.23929	Down
NFRKB	-2.09863	1.70267	-5.00693	0.000114007	0.00360449	1.23639	Down
PTK2B	-1.91738	5.27405	-5.00668	0.000114066	0.00360449	1.23588	Down
SLC16A8	2.02233	4.73346	5.00319	0.000114893	0.00362482	1.22876	Up
CD46	-0.882687	7.20426	-5.00185	0.000115214	0.00362914	1.22602	Down
PPP4C	-1.32365	7.25011	-5.00059	0.000115513	0.00363278	1.22346	Down
LOC100133075	1.64854	5.62186	4.99839	0.000116041	0.00364358	1.21897	Up
JMJD4	1.0288	5.98656	4.99575	0.000116676	0.0036577	1.21359	Up
CPVL	-1.12877	8.92873	-4.99357	0.000117203	0.00366839	1.20915	Down
EIF3K	0.727718	13.0808	4.99203	0.000117577	0.00367429	1.20601	Up
RFX7	1.48116	6.77289	4.99048	0.000117956	0.0036803	1.20284	Up
LOC100134231	1.54694	12.4951	4.98867	0.0001184	0.00368138	1.19914	Up
LOC642550	0.853948	6.26311	4.98862	0.00011841	0.00368138	1.19905	Up
SUPT16HP	-0.92862	1.50887	-4.98805	0.00011855	0.00368138	1.19789	Down
LTB4R2	1.46847	6.19906	4.98594	0.00011907	0.00369172	1.19357	Up
ODF4	2.89826	4.0587	4.98375	0.000119612	0.00370272	1.1891	Up
ISG20L2	0.750127	8.89528	4.97693	0.000121313	0.00374949	1.17518	Up
ARAF	-1.53027	6.25419	-4.97467	0.000121882	0.00375669	1.17057	Down
SGCA	1.19598	5.07533	4.9745	0.000121926	0.00375669	1.17021	Up
MPST	0.820514	10.0487	4.97321	0.000122252	0.00375936	1.16758	Up
MECR	0.947326	5.67322	4.97265	0.000122393	0.00375936	1.16644	Up
KAT2A	-0.81753	8.67946	-4.97148	0.000122691	0.00376264	1.16405	Down
FAM152B	0.903885	7.31058	4.9683	0.000123502	0.00378166	1.15755	Up
DAD1	0.876345	11.5318	4.96705	0.000123822	0.00378557	1.15501	Up
RNF181	0.773776	10.7166	4.96612	0.000124062	0.00378705	1.1531	Up
TNFRSF4	1.04046	5.80528	4.96286	0.000124902	0.0038068	1.14645	Up
ATP10D	-1.28835	5.45092	-4.95945	0.000125789	0.00382794	1.13947	Down
CSGLCA-T	-0.933226	10.8206	-4.95118	0.000127966	0.00388818	1.12257	Down
DDX56	1.16889	6.8815	4.9477	0.000128892	0.00391031	1.11546	Up
RIT1	-1.06195	8.00685	-4.94503	0.000129608	0.00392198	1.11	Down
C6orf89	-0.787758	10.042	-4.9443	0.000129805	0.00392198	1.10851	Down
MYD88	-0.907306	9.66684	-4.94405	0.000129872	0.00392198	1.10799	Down
HRASLS5	1.52012	9.15432	4.94252	0.000130285	0.00392845	1.10486	Up
AKNA	0.91413	6.12836	4.94124	0.000130631	0.00393156	1.10225	Up
FAM54B	-0.772575	5.82729	-4.94067	0.000130786	0.00393156	1.10108	Down
UBR5	-1.26255	4.69659	-4.93964	0.000131066	0.00393397	1.09898	Down
GPRC5C	0.810217	5.68314	4.93726	0.000131715	0.00394744	1.09411	Up
MT1H	1.04403	10.2099	4.93515	0.000132293	0.00395877	1.08979	Up
CCDC49	-1.04624	6.18145	-4.93296	0.000132895	0.0039652	1.08532	Down
TTYH2	-2.84613	2.43275	-4.93219	0.000133108	0.0039652	1.08374	Down
MT1B	1.16735	10.2876	4.93218	0.00013311	0.0039652	1.08373	Up
MCFD2	0.986667	5.80261	4.92895	0.000134008	0.00398593	1.0771	Up
CSH2	1.49553	2.88169	4.92755	0.000134397	0.00399148	1.07425	Up
ADAD2	2.57288	3.84547	4.92537	0.000135007	0.00400358	1.06979	Up
ZBTB43	0.768939	6.06135	4.92429	0.000135311	0.00400659	1.06757	Up
CAB39	-1.43341	7.46799	-4.91968	0.000136613	0.00403909	1.05813	Down
U2AF2	0.643796	5.57191	4.91728	0.000137296	0.00405322	1.05322	Up
RPL36	1.38354	12.8584	4.91481	0.000138003	0.00406799	1.04816	Up
ZNF608	-0.999993	1.36341	-4.9131	0.000138493	0.00407635	1.04467	Down
ZSCAN21	-1.59629	3.29619	-4.91167	0.000138907	0.00408247	1.04172	Down
TTC4	-1.59035	4.87525	-4.91013	0.000139352	0.00408393	1.03858	Down
MPRIP	-1.41441	7.15417	-4.90969	0.000139479	0.00408393	1.03768	Down
PARP9	-1.1731	8.39987	-4.90935	0.000139577	0.00408393	1.03698	Down
PYGO2	-0.686667	8.394	-4.90521	0.000140784	0.00411315	1.0285	Down
LOC441131	-0.720868	9.8456	-4.90368	0.000141233	0.00412016	1.02537	Down
IAPP	1.78973	4.17022	4.90059	0.000142143	0.00414061	1.01903	Up
ORAI2	0.83474	11.1065	4.89883	0.000142664	0.00414966	1.01543	Up
AHR	1.18983	7.84192	4.89536	0.000143698	0.00417048	1.00832	Up
ZNF609	1.08436	9.74862	4.89501	0.000143802	0.00417048	1.0076	Up
SSX2	1.60235	5.97782	4.8843	0.000147044	0.00425823	0.985641	Up
TMED4	-0.551171	6.62038	-4.88281	0.000147499	0.00426516	0.982595	Down
LCE1F	2.1142	5.10486	4.88049	0.000148214	0.00427957	0.977833	Up
REG1P	-0.966872	1.27324	-4.87811	0.000148951	0.00429457	0.972945	Down
MRPS5	-0.801179	6.99442	-4.8731	0.000150513	0.00433327	0.962671	Down
TAOK1	1.67333	6.86154	4.86654	0.000152583	0.00438648	0.949213	Up
FOXS1	1.62839	7.81898	4.86575	0.000152834	0.00438732	0.947592	Up
SDHALP1	-1.13071	7.32835	-4.85934	0.00015489	0.00443988	0.93443	Down
PITX3	1.14084	4.34661	4.85846	0.000155173	0.00444154	0.932632	Up
LOC399881	-1.69941	3.50752	-4.85744	0.000155505	0.00444461	0.930526	Down
LOC100129138	0.863158	6.07885	4.85604	0.000155958	0.00445111	0.927661	Up
GRAMD1A	-1.23626	4.64799	-4.85089	0.000157643	0.00448943	0.917078	Down
NDRG3	-1.19722	6.06061	-4.85055	0.000157755	0.00448943	0.916375	Down
INO80C	-0.817873	6.14096	-4.84884	0.000158317	0.00449893	0.912874	Down
DKFZP434I0714	-0.972677	1.29668	-4.84794	0.000158615	0.00450092	0.911023	Down
PAK1	-1.53638	7.4528	-4.84461	0.000159719	0.00452575	0.904188	Down
TPD52L2	-1.56365	5.70444	-4.84241	0.000160453	0.00453118	0.899671	Down
NOTCH2NL	1.33855	7.75398	4.84161	0.000160724	0.00453118	0.898012	Up
CHD4	-1.57039	7.17063	-4.84148	0.000160765	0.00453118	0.897761	Down
CASP1	-1.88198	10.0198	-4.84129	0.000160828	0.00453118	0.897371	Down
C9orf163	1.65309	8.66356	4.84025	0.000161179	0.0045346	0.895225	Up
C1orf152	1.26003	12.5673	4.83595	0.00016263	0.0045689	0.886401	Up
MCOLN1	-1.37416	6.44939	-4.83137	0.000164192	0.00460624	0.876983	Down
CHRNA2	-1.16208	1.23503	-4.82936	0.000164884	0.00461909	0.87284	Down
SRF	-0.675559	9.87855	-4.8259	0.00016608	0.00464599	0.865725	Down
PAFAH1B3	1.23192	7.4719	4.82457	0.000166539	0.00465224	0.863006	Up
PGRMC1	-1.30906	4.57247	-4.81989	0.000168175	0.00469133	0.853374	Down
TTC3	1.2816	8.72854	4.81686	0.000169242	0.00471194	0.847149	Up
MT1F	1.43512	7.71283	4.81644	0.000169391	0.00471194	0.846278	Up
MED11	0.822415	7.79994	4.81152	0.00017114	0.00474735	0.836161	Up
WBSCR16	-1.62543	4.51399	-4.81151	0.000171145	0.00474735	0.836135	Down
MT1G	1.23582	10.4163	4.80957	0.00017184	0.0047533	0.832144	Up
MAP3K4	-0.918921	6.41977	-4.80957	0.000171841	0.0047533	0.83214	Down
ARHGEF6	-1.04766	5.70724	-4.80775	0.000172495	0.00476473	0.828395	Down
PRKCI	0.953302	6.31352	4.80652	0.000172937	0.00477026	0.825876	Up
KIAA0907	-1.21989	6.32258	-4.80428	0.000173748	0.00478595	0.821268	Down
PABPC3	1.11281	11.135	4.80282	0.00017428	0.00479393	0.818256	Up
C17orf37	0.655511	10.4658	4.80172	0.000174682	0.00479828	0.815991	Up
NIPSNAP1	-0.759837	5.95519	-4.79725	0.000176319	0.00483652	0.806805	Down
PBXIP1	-1.49652	7.44472	-4.79632	0.000176665	0.00483929	0.804875	Down
LOC401218	-1.30555	4.25659	-4.79489	0.000177192	0.00484496	0.801942	Down
KCTD5	-0.669342	7.41191	-4.79443	0.000177362	0.00484496	0.800994	Down
MRPL12	0.907133	7.19816	4.79076	0.00017873	0.00487557	0.793431	Up
NFKBIZ	-0.995779	7.00807	-4.78829	0.000179656	0.00489408	0.788341	Down
44440	-0.764376	6.63973	-4.78451	0.000181081	0.00492611	0.780559	Down
JUNB	-0.9675	11.7801	-4.78032	0.000182674	0.00496259	0.771938	Down
EWSR1	-1.73112	5.96521	-4.77648	0.000184148	0.00499339	0.764024	Down
POTEF	-0.820286	9.30349	-4.77605	0.000184313	0.00499339	0.763139	Down
PVR	-1.81685	3.77061	-4.77414	0.000185051	0.00500651	0.759206	Down
ZNF720	1.24814	5.55608	4.77181	0.000185955	0.00502408	0.754409	Up
SETD1B	-1.70196	4.5058	-4.75942	0.000190842	0.00514908	0.728866	Down
TSR2	-1.33475	5.32123	-4.75831	0.000191287	0.00515405	0.726572	Down
POLR2L	0.914911	12.1507	4.75409	0.000192982	0.00519263	0.717886	Up
GTF2E2	-1.32529	6.0943	-4.75227	0.000193722	0.00520544	0.71412	Down
NDUFA11	0.864847	10.3431	4.75096	0.000194252	0.0052069	0.711427	Up
DNAJA3	-1.24529	7.92389	-4.75084	0.000194303	0.0052069	0.711169	Down
MGC3196	1.40871	9.22356	4.74731	0.000195745	0.00523127	0.703892	Up
LOC401717	-1.7817	9.66975	-4.74689	0.000195915	0.00523127	0.703033	Down
CLPP	1.11426	10.8149	4.74641	0.000196115	0.00523127	0.702029	Up
CRKL	-1.10277	4.95045	-4.74602	0.000196272	0.00523127	0.701243	Down
CAMK2N2	-1.30476	6.97052	-4.74044	0.000198583	0.00528574	0.689717	Down
LOC100128961	0.963311	8.07895	4.73605	0.000200419	0.00532742	0.68066	Up
PTMAP7	1.14312	9.61281	4.73357	0.000201461	0.00534793	0.675552	Up
ROMO1	1.23355	10.0732	4.73189	0.000202174	0.00535963	0.672077	Up
PDCD6IP	-0.708373	9.62946	-4.73109	0.000202514	0.00536145	0.670423	Down
MAN1B1	-0.824242	7.22315	-4.72997	0.000202991	0.00536689	0.668106	Down
ARFGAP1	0.619275	9.56529	4.72581	0.000204769	0.00540275	0.65952	Up
LYZ	-2.06721	10.3692	-4.72551	0.000204894	0.00540275	0.658918	Down
ARD1A	0.640289	7.69435	4.71782	0.000208226	0.00548329	0.64304	Up
LYRM1	-0.949597	6.49922	-4.71619	0.000208942	0.00549481	0.639661	Down
KIF3B	-0.664478	7.04231	-4.71412	0.000209852	0.00551141	0.635383	Down
CREB1	1.1253	6.91456	4.71102	0.000211218	0.00553991	0.628997	Up
SRCRB4D	1.72512	6.49566	4.70968	0.000211815	0.00554454	0.62622	Up
COX8A	1.00608	12.2912	4.70923	0.000212016	0.00554454	0.625283	Up
FLJ11235	1.42022	5.7346	4.70873	0.000212237	0.00554454	0.624261	Up
LOC654170	1.41974	12.5983	4.70773	0.000212681	0.00554882	0.6222	Up
WBP4	-1.02817	6.40228	-4.70565	0.000213612	0.00556102	0.617903	Down
C12orf65	1.10224	8.30517	4.70543	0.000213712	0.00556102	0.617442	Up
ARFGAP3	-0.616177	8.6267	-4.70408	0.000214321	0.0055635	0.614641	Down
NOTCH1	-2.29526	4.66789	-4.70397	0.000214371	0.0055635	0.614413	Down
BTBD10	-1.20117	5.9242	-4.69733	0.000217378	0.00563415	0.600701	Down
JMJD1A	-0.850908	7.33761	-4.6959	0.000218034	0.00564373	0.597738	Down
C21orf86	1.31381	4.22572	4.69305	0.00021934	0.00567012	0.591856	Up
LOC254128	0.647407	6.63961	4.68904	0.000221194	0.00570364	0.583576	Up
CSNK2A1	-0.795964	5.72729	-4.68872	0.000221346	0.00570364	0.582898	Down
C12orf57	1.64512	11.3141	4.68838	0.000221503	0.00570364	0.582198	Up
ZNF498	-1.20471	4.32906	-4.6872	0.000222054	0.00571037	0.579756	Down
MAPRE1	-0.597976	8.93372	-4.68448	0.000223327	0.00573563	0.57413	Down
LOC100134713	0.862556	7.12096	4.68274	0.000224142	0.0057491	0.570543	Up
DHRSX	0.931559	8.40026	4.67963	0.000225612	0.00577665	0.564109	Up
TTC5	-1.52421	5.08203	-4.67907	0.000225876	0.00577665	0.562961	Down
HIST1H4C	2.11471	13.1348	4.67862	0.000226094	0.00577665	0.562011	Up
CISD3	1.03404	8.83369	4.67785	0.000226459	0.00577852	0.560421	Up
EPS15L2	0.886451	5.84459	4.67624	0.000227224	0.00579054	0.557105	Up
DOCK2	-1.99971	6.44046	-4.67433	0.000228138	0.00580634	0.553154	Down
SRP68	-1.66145	5.87528	-4.66747	0.000231451	0.00586937	0.538965	Down
C9orf16	0.635192	7.16579	4.66741	0.000231484	0.00586937	0.538825	Up
LOC100131310	0.965992	13.3102	4.66696	0.0002317	0.00586937	0.537908	Up
GOLGA5	-0.625119	7.34173	-4.66675	0.000231803	0.00586937	0.537469	Down
MRPS7	-0.78216	6.42082	-4.6597	0.000235265	0.00594941	0.522881	Down
TTMA	3.49021	5.22604	4.65896	0.000235632	0.00595107	0.521347	Up
STX2	1.14364	5.259	4.65764	0.000236286	0.00595995	0.518622	Up
GPSM3	1.41746	12.0254	4.65555	0.000237327	0.00597836	0.514296	Up
ORC6L	1.11146	11.9946	4.65497	0.000237621	0.00597836	0.513077	Up
LOC541472	1.53008	9.0878	4.65346	0.000238374	0.00598968	0.509963	Up
KRTCAP2	0.93213	11.2588	4.64514	0.000242585	0.00608017	0.492732	Up
CASP8	1.91646	10.2101	4.64513	0.000242591	0.00608017	0.492709	Up
CETN3	-2.45668	1.9625	-4.64345	0.000243448	0.00609392	0.489239	Down
SEL1L	1.72061	7.20471	4.63993	0.00024526	0.0061315	0.481943	Up
TMEM43	-1.16657	8.39357	-4.6373	0.000246623	0.00615777	0.476492	Down
LOC161527	1.59918	5.69179	4.63325	0.000248733	0.0061976	0.468109	Up
AYP1p1	1.1421	4.50978	4.63304	0.000248845	0.0061976	0.467665	Up
C6orf106	0.7918	9.64159	4.62922	0.000250853	0.00623973	0.45976	Up
PARP8	-0.76382	8.66774	-4.62616	0.000252473	0.00627062	0.453428	Down
PDE6B	0.778814	6.53199	4.62568	0.00025273	0.00627062	0.452426	Up
CYP27A1	-2.63587	4.56861	-4.6219	0.000254752	0.00631286	0.444587	Down
NXF1	-0.904742	8.03635	-4.61979	0.000255885	0.00633301	0.440219	Down
SLC43A3	-1.74549	4.32464	-4.61722	0.000257276	0.0063592	0.434889	Down
LOC100134167	0.993553	10.369	4.61664	0.000257588	0.0063592	0.433696	Up
RCAN3	1.69286	8.41253	4.61194	0.000260155	0.00641456	0.42394	Up
PSME4	-0.884401	6.42236	-4.60717	0.000262783	0.00646643	0.414052	Down
SNIP1	-0.825332	5.06736	-4.60693	0.000262913	0.00646643	0.413565	Down
ITFG2	0.849297	7.24198	4.60465	0.000264181	0.00648953	0.408833	Up
VDAC3	-0.819224	8.81488	-4.60158	0.000265895	0.0065235	0.402474	Down
TNPO3	-2.15663	4.33841	-4.60011	0.000266724	0.006526	0.399413	Down
NENF	1.10229	8.87391	4.59982	0.000266885	0.006526	0.398818	Up
SLC16A1	1.63362	7.31822	4.59909	0.000267298	0.006526	0.397298	Up
NOD1	-1.1445	4.96072	-4.59905	0.000267318	0.006526	0.397222	Down
LOC404266	1.60669	5.51398	4.59674	0.000268624	0.00654979	0.392429	Up
C4orf48	0.986367	10.6961	4.59368	0.000270361	0.00658402	0.386088	Up
NDUFB6	0.574564	9.15423	4.59188	0.000271393	0.00658872	0.382343	Up
RAB9P1	-1.21524	5.32239	-4.5916	0.000271552	0.00658872	0.381765	Down
LOC644936	-1.27122	11.0954	-4.59159	0.000271555	0.00658872	0.381754	Down
ND3	1.70332	13.0399	4.58762	0.000273844	0.00663609	0.373501	Up
ZNF487	-2.52292	3.18086	-4.58639	0.000274554	0.00664516	0.370952	Down
RBM4	-0.730776	8.08244	-4.58406	0.000275908	0.0066574	0.366116	Down
CCDC26	2.41244	4.06278	4.58342	0.000276281	0.0066574	0.364786	Up
KRT9	1.92901	5.14058	4.58325	0.00027638	0.0066574	0.364432	Up
LOC441016	-1.02263	4.53294	-4.58315	0.000276439	0.0066574	0.364224	Down
LOC401504	1.31096	7.78552	4.58262	0.000276746	0.0066574	0.363133	Up
PKN1	-1.04413	6.85064	-4.58109	0.000277639	0.00667077	0.359962	Down
TERF2	-1.3878	4.60826	-4.58026	0.000278129	0.00667443	0.358228	Down
LGMN	-1.67348	1.84079	-4.57603	0.00028062	0.00672602	0.349461	Down
MEX3B	-1.12273	1.49815	-4.57369	0.000282013	0.00675122	0.344591	Down
HIST1H2AG	0.743314	9.6532	4.5716	0.00028326	0.00677224	0.340253	Up
ENTPD2	1.64151	6.89353	4.57036	0.000284003	0.00677224	0.337676	Up
TMEM161A	0.945174	5.25144	4.57023	0.000284076	0.00677224	0.337422	Up
MAP3K1	0.753271	7.04729	4.56992	0.000284263	0.00677224	0.336776	Up
USP22	-1.12385	6.73011	-4.569	0.000284817	0.00677728	0.334859	Down
ACSM3	-1.88476	1.62315	-4.56413	0.000287762	0.00683129	0.324747	Down
TTC35	-1.54091	5.91459	-4.5641	0.000287779	0.00683129	0.324688	Down
FGL2	-1.14781	11.5897	-4.56225	0.000288904	0.00684977	0.320849	Down
CNNM3	0.974297	8.07856	4.56004	0.000290258	0.00687362	0.316251	Up
FAM173A	0.822497	8.69337	4.55823	0.000291369	0.00689166	0.312496	Up
PIK3CB	-1.23223	3.88574	-4.55758	0.000291771	0.00689292	0.31114	Down
TXN2	0.975841	8.67581	4.55495	0.000293395	0.00692299	0.305683	Up
PHF14	-1.18854	6.11876	-4.55408	0.000293934	0.00692744	0.303878	Down
LOC729082	0.811872	10.5247	4.54953	0.000296774	0.00698089	0.294422	Up
DNASE2	-0.989381	5.13246	-4.54931	0.000296909	0.00698089	0.293977	Down
LRPAP1	-0.78356	11.5279	-4.54597	0.000299016	0.00702207	0.287023	Down
RNASEH1	-1.07725	4.70198	-4.54493	0.000299674	0.00702209	0.284861	Down
MDM4	0.581317	6.631	4.54484	0.000299728	0.00702209	0.284685	Up
SOX12	-0.600479	1.56062	-4.54129	0.000301984	0.00705949	0.277312	Down
EIF2S2	-0.725038	6.0542	-4.54121	0.000302039	0.00705949	0.277133	Down
PSMB4	0.768204	12.5794	4.54022	0.000302671	0.00706591	0.275076	Up
ACTR3	-0.922154	11.3564	-4.53746	0.000304443	0.00709705	0.269337	Down
DNAJA2	-0.874705	7.20418	-4.53702	0.000304724	0.00709705	0.268431	Down
BAZ1B	-1.19996	6.56125	-4.53601	0.000305376	0.00710386	0.266329	Down
LASP1	-1.05748	9.55823	-4.5351	0.000305962	0.00710912	0.264444	Down
TBCB	-0.753218	9.3669	-4.5339	0.00030674	0.00711883	0.261947	Down
NEK9	-0.617601	8.92899	-4.52667	0.000311469	0.00722008	0.246908	Down
VPS24	0.994333	10.1918	4.52352	0.00031355	0.00725835	0.24036	Up
RBM34	-1.05412	7.99795	-4.52306	0.000313855	0.00725835	0.239406	Down
RUFY1	-1.16639	10.9681	-4.52162	0.000314809	0.0072719	0.236421	Down
CBX3	-1.59217	9.54241	-4.52076	0.000315386	0.00727673	0.23462	Down
ZNF557	0.791676	7.11887	4.51707	0.000317857	0.00732518	0.226949	Up
WDR1	-0.685521	11.6505	-4.51626	0.0003184	0.00732915	0.22527	Down
UNC50	-0.955597	8.5355	-4.51537	0.000319002	0.00733444	0.223415	Down
PI4KB	-0.773167	8.05423	-4.51395	0.000319962	0.00734467	0.220462	Down
LOC729806	1.6168	5.24118	4.51361	0.000320191	0.00734467	0.219759	Up
CD226	1.26095	5.76339	4.51051	0.000322296	0.0073844	0.213316	Up
LOC392522	1.11722	11.0443	4.50888	0.000323412	0.00738992	0.20992	Up
C9orf62	1.34995	13.5785	4.50875	0.000323499	0.00738992	0.209656	Up
APOBEC3B	-1.43788	8.64026	-4.50833	0.000323786	0.00738992	0.208783	Down
CREB3	-0.765306	5.85892	-4.50797	0.000324034	0.00738992	0.20803	Down
IER2	-0.789409	13.7826	-4.50712	0.000324618	0.00739471	0.20626	Down
KATNAL2	-1.08898	1.52874	-4.5038	0.00032691	0.00742994	0.199346	Down
CAPZB	-0.909211	8.33995	-4.50378	0.000326918	0.00742994	0.199322	Down
ADNP	-0.847331	8.53851	-4.50117	0.000328729	0.00745492	0.193892	Down
DUSP11	-0.795893	6.08006	-4.50111	0.000328771	0.00745492	0.193764	Down
DDX31	-1.00639	3.25072	-4.49916	0.00033013	0.00747715	0.189709	Down
DCST2	1.72997	4.40677	4.49849	0.000330599	0.00747918	0.188316	Up
FOS	-1.6382	7.72188	-4.49715	0.000331542	0.00748704	0.185516	Down
IRAK4	0.76251	6.80258	4.49692	0.000331704	0.00748704	0.185035	Up
TMEM170A	0.659298	9.14496	4.4958	0.000332491	0.00749623	0.182706	Up
PTRH2	-1.22692	8.554	-4.49503	0.000333031	0.00749888	0.181111	Down
UBIAD1	0.798797	7.74506	4.49455	0.000333368	0.00749888	0.180119	Up
PGS1	-1.53884	5.37897	-4.49396	0.000333791	0.00749986	0.178871	Down
POLDIP3	-0.917115	8.89101	-4.49214	0.000335077	0.00751071	0.175093	Down
YARS	-2.56703	3.35573	-4.49178	0.000335332	0.00751071	0.174344	Down
WDR54	1.13475	7.69521	4.49166	0.000335415	0.00751071	0.174101	Up
CPNE1	-1.30536	7.15826	-4.48946	0.000336986	0.00753734	0.169509	Down
TERT	1.90193	4.24113	4.48865	0.000337562	0.00754169	0.16783	Up
THOC1	-1.94443	3.00604	-4.48657	0.000339056	0.0075665	0.163491	Down
SLC30A2	2.19041	4.44857	4.48484	0.000340294	0.00758556	0.159909	Up
AP2B1	0.679005	6.68552	4.48364	0.000341165	0.00759211	0.157398	Up
MOV10	-1.19695	5.54955	-4.48285	0.000341734	0.00759211	0.15576	Down
ATF6B	1.31912	5.73625	4.48284	0.000341741	0.00759211	0.155738	Up
SIGIRR	0.940357	11.1227	4.48078	0.000343239	0.00761263	0.151439	Up
KCTD7	0.997907	4.7727	4.48051	0.000343436	0.00761263	0.150877	Up
SCRT2	1.93576	10.8308	4.47958	0.000344108	0.00761898	0.148956	Up
BRD2	-0.66071	12.1188	-4.4782	0.000345118	0.00762224	0.146074	Down
RHOF	1.01434	7.78349	4.47712	0.000345909	0.00762224	0.143827	Up
VTA1	-0.874937	5.50374	-4.47706	0.000345952	0.00762224	0.143704	Down
PEX26	0.642031	8.74632	4.47656	0.000346323	0.00762224	0.142652	Up
EXOC4	-1.06768	6.38366	-4.47611	0.000346653	0.00762224	0.141715	Down
C16orf68	0.645677	7.83632	4.47609	0.000346663	0.00762224	0.141686	Up
CDC42	0.853259	11.7288	4.47539	0.000347176	0.00762224	0.140233	Up
C20orf197	0.898596	3.20173	4.47517	0.000347342	0.00762224	0.139762	Up
ZNF710	-1.10069	8.91591	-4.47326	0.000348748	0.00764458	0.135795	Down
ATP1A1	-1.04191	9.2617	-4.47266	0.000349196	0.00764593	0.134531	Down
APOL4	-0.754853	5.2088	-4.47167	0.000349923	0.00764631	0.132489	Down
ADAM12	1.73277	4.47935	4.47159	0.000349988	0.00764631	0.132305	Up
STARD3	-0.720735	6.67139	-4.47083	0.000350549	0.00765011	0.130731	Down
PRKCQ	-0.670455	6.61255	-4.4698	0.000351319	0.00765371	0.128576	Down
DYX1C1	-1.46075	1.39056	-4.46957	0.000351489	0.00765371	0.1281	Down
ZDHHC24	0.896645	8.25972	4.4688	0.000352064	0.00765431	0.126495	Up
EGR3	-0.837766	1.17133	-4.46849	0.000352292	0.00765431	0.125858	Down
SNX11	0.71159	7.8781	4.46739	0.000353117	0.00766381	0.123559	Up
MED6	-0.651646	5.857	-4.46543	0.000354587	0.00768725	0.119479	Down
IFNGR2	-1.04902	8.63649	-4.46173	0.000357381	0.00773933	0.111767	Down
SYMPK	1.38397	8.38934	4.46087	0.000358027	0.00773986	0.109992	Up
COMTD1	0.970986	9.12959	4.46066	0.000358189	0.00773986	0.109547	Up
NAMPT	-1.48915	11.9048	-4.45858	0.000359775	0.00776563	0.105207	Down
UBAC2	-0.77458	7.27773	-4.45643	0.000361412	0.00778684	0.100746	Down
WHSC1	-1.2681	5.29727	-4.45626	0.000361546	0.00778684	0.100381	Down
FLJ45055	0.955499	10.4042	4.45295	0.000364093	0.00783151	0.0934848	Up
CAMK1	-1.32949	5.22253	-4.45219	0.000364681	0.00783151	0.091899	Down
INSIG2	-0.98297	5.42959	-4.45154	0.000365184	0.00783151	0.0905455	Down
NDUFB5	-1.43397	4.95473	-4.45096	0.000365635	0.00783151	0.0893311	Down
TXNDC4	-0.852618	9.00413	-4.45091	0.000365667	0.00783151	0.089245	Down
LOC151146	-1.16487	5.23439	-4.44999	0.000366384	0.00783151	0.0873222	Down
ADH5	-1.69059	6.24447	-4.44998	0.000366396	0.00783151	0.0872898	Down
ETFB	0.514886	10.7936	4.44661	0.000369018	0.00787303	0.0802841	Up
tcag7.1196	-0.995547	6.09582	-4.44601	0.000369489	0.00787303	0.0790314	Down
GANAB	-0.714115	8.39222	-4.44595	0.000369534	0.00787303	0.0789114	Down
LOC729887	1.02713	5.22015	4.44333	0.000371597	0.00789627	0.0734409	Up
TMEM99	1.03809	7.72843	4.4427	0.000372093	0.00789627	0.0721326	Up
MAPKAPK3	-0.8796	9.04916	-4.44224	0.000372455	0.00789627	0.071177	Down
POLR3E	-0.53836	7.19949	-4.44209	0.000372577	0.00789627	0.0708558	Down
STK40	-1.08296	12.3939	-4.44203	0.000372624	0.00789627	0.0707306	Down
CTSS	-0.897629	11.9825	-4.44067	0.000373704	0.00791067	0.0678873	Down
SLC9A9	-0.667568	7.68421	-4.43864	0.000375317	0.0079363	0.0636577	Down
RHO	1.85206	7.99257	4.43609	0.000377346	0.00797068	0.0583602	Up
OAS3	-2.01855	6.55692	-4.43341	0.000379501	0.00800764	0.0527651	Down
LOC442075	0.744563	5.44201	4.43204	0.000380609	0.00802245	0.0499017	Up
CCNL2	-0.652378	7.37643	-4.43133	0.000381179	0.00802277	0.0484336	Down
AACS	-0.653357	6.06274	-4.43101	0.000381437	0.00802277	0.047768	Down
CXorf15	1.69852	6.11475	4.42893	0.000383131	0.00804982	0.0434153	Up
NT5C	0.64846	8.38897	4.42789	0.000383976	0.00805335	0.04125	Up
MT1L	1.11105	10.1688	4.4275	0.000384294	0.00805335	0.040439	Up
MDN1	-2.10902	1.55083	-4.42712	0.000384605	0.00805335	0.0396437	Down
SLC4A2	-2.12559	2.36971	-4.42672	0.00038493	0.00805335	0.0388136	Down
ARHGAP19	-0.863101	6.32896	-4.42336	0.000387681	0.00810234	0.0318177	Down
ZNF561	0.875285	5.065	4.42227	0.000388583	0.00810894	0.0295349	Up
ARHGAP27	-0.870443	7.28703	-4.42198	0.000388819	0.00810894	0.0289408	Down
THOC4	0.801742	9.56997	4.42131	0.000389374	0.00811196	0.0275384	Up
CCDC55	-0.6571	6.55794	-4.41883	0.00039143	0.0081416	0.0223654	Down
DCTN5	-2.05977	4.2159	-4.4186	0.000391621	0.0081416	0.0218864	Down
ZMYM2	0.997031	7.61012	4.41728	0.000392718	0.00815506	0.0191394	Up
PLXNC1	-1.25041	6.84132	-4.41598	0.000393809	0.00815506	0.0164145	Down
CXorf26	-1.53565	4.50795	-4.41553	0.000394181	0.00815506	0.0154868	Down
STX3	-1.23268	7.03553	-4.4153	0.000394379	0.00815506	0.014995	Down
IGF2R	-1.79282	8.82391	-4.4146	0.000394961	0.00815506	0.0135464	Down
PLXNB2	-2.11046	7.45006	-4.41404	0.000395431	0.00815506	0.012378	Down
GOLGA8A	1.5538	7.52065	4.4139	0.000395548	0.00815506	0.0120883	Up
HORMAD1	-1.52113	1.54254	-4.41387	0.000395572	0.00815506	0.0120276	Down
C11orf61	-1.55607	4.13868	-4.40964	0.000399141	0.00821073	0.00320544	Down
BTN2A2	-0.868276	8.11053	-4.40939	0.000399352	0.00821073	0.00268712	Down
LOC100190986	1.4244	7.13242	4.4092	0.00039952	0.00821073	0.00227485	Up
EXOSC4	0.61567	7.9976	4.40705	0.000401345	0.00823967	-0.00220212	Up
C1orf71	1.1401	6.9505	4.40529	0.000402845	0.00825657	-0.00586545	Up
MFAP1	-0.589578	9.04409	-4.40463	0.000403415	0.00825657	-0.00725432	Down
LOC401577	0.898227	6.20528	4.40462	0.000403422	0.00825657	-0.00727103	Up
LOC100131737	1.33488	3.85067	4.40297	0.000404841	0.00827703	-0.0107187	Up
NEK8	1.49461	5.81547	4.40114	0.000406413	0.00830057	-0.0145247	Up
RAB27A	-1.08044	8.07051	-4.40044	0.00040702	0.00830439	-0.0159911	Down
LOC644384	1.1173	12.4253	4.39459	0.000412115	0.00839967	-0.0282075	Up
FLJ12331	1.27527	11.3404	4.39318	0.000413349	0.00841613	-0.0311427	Up
IL27RA	0.792221	9.62471	4.38766	0.000418227	0.00850667	-0.0426618	Up
C22orf30	1.48501	4.84184	4.38682	0.000418978	0.00851318	-0.0444232	Up
LAMA4	1.3784	3.60724	4.38605	0.000419658	0.00851824	-0.0460171	Up
FAM32A	-1.25049	7.88563	-4.38227	0.000423049	0.00857826	-0.0539193	Down
NBR1	-0.538263	10.2135	-4.38155	0.000423694	0.00858253	-0.055415	Down
SEC16A	-1.46873	7.01964	-4.37677	0.00042802	0.00866127	-0.0653879	Down
TLX2	1.63958	10.0566	4.37198	0.000432402	0.00874098	-0.075388	Up
EIF4E2	0.57742	11.1856	4.37051	0.000433759	0.00875944	-0.0784632	Up
GLTP	-0.845991	7.09149	-4.36799	0.000436092	0.00878839	-0.0837312	Down
RAB11FIP2	0.887752	7.10815	4.36751	0.000436531	0.00878839	-0.0847187	Up
FAM38B	1.10075	3.95502	4.36749	0.00043655	0.00878839	-0.0847604	Up
GFER	1.00268	7.79823	4.36662	0.000437364	0.00878839	-0.0865897	Up
MEOX1	-0.910622	1.43775	-4.36656	0.000437417	0.00878839	-0.0867092	Down
C14orf94	-0.97572	6.07877	-4.36562	0.000438292	0.00879703	-0.0886711	Down
BRMS1	-1.01778	7.96068	-4.36457	0.000439271	0.00880771	-0.0908596	Down
HNRNPA0	1.35315	7.72387	4.36283	0.000440903	0.00883147	-0.0945003	Up
ATAD3A	0.730738	7.30532	4.35755	0.000445886	0.00892223	-0.105532	Up
MKNK1	-0.985741	7.86258	-4.35689	0.000446513	0.00892574	-0.106913	Down
LOC391160	-0.618305	10.6417	-4.35454	0.000448748	0.00895125	-0.111813	Down
ADAT1	-0.772318	5.78963	-4.35448	0.000448806	0.00895125	-0.111939	Down
SNW1	-0.656479	9.1959	-4.35412	0.000449149	0.00895125	-0.112689	Down
PPP1R15A	-1.79712	6.019	-4.35216	0.000451027	0.00897389	-0.116787	Down
ZNF384	-0.911482	7.35747	-4.35198	0.000451194	0.00897389	-0.117148	Down
SLC25A43	-1.46153	4.33126	-4.35117	0.000451979	0.00898047	-0.118856	Down
GJD3	2.04682	7.20109	4.34603	0.000456951	0.00907013	-0.129594	Up
C7orf25	-1.73243	3.96921	-4.34423	0.000458699	0.00909569	-0.133342	Down
DDO	-0.937933	1.43509	-4.33933	0.000463515	0.00916908	-0.143592	Down
WDR25	0.654365	6.66558	4.33925	0.00046359	0.00916908	-0.143751	Up
VPS72	-0.64699	7.90556	-4.33904	0.000463793	0.00916908	-0.144181	Down
NCAPD3	-0.84116	5.4914	-4.33753	0.000465293	0.00918953	-0.147349	Down
HOXA3	-0.59267	16.6859	-4.33581	0.000466993	0.0092139	-0.150929	Down
IFRD1	-1.32247	7.45566	-4.3341	0.000468702	0.00923839	-0.154514	Down
PRKAG1	-2.10858	4.32628	-4.3321	0.000470698	0.00926044	-0.158685	Down
HIST1H2AH	0.949863	9.20315	4.3318	0.000471002	0.00926044	-0.159317	Up
DEDD2	-1.1299	8.7863	-4.33157	0.000471236	0.00926044	-0.159805	Down
RCSD1	-0.84458	9.92437	-4.33111	0.000471696	0.00926044	-0.160763	Down
SPAG16	-0.964634	1.72645	-4.32992	0.000472892	0.0092747	-0.163248	Down
SNRPA1	-0.839253	7.14656	-4.32359	0.000479309	0.00939123	-0.176474	Down
HPS5	-0.830126	5.17477	-4.32077	0.000482194	0.00943839	-0.182363	Down
STAU2	0.800877	6.72262	4.31705	0.000486037	0.00950418	-0.190151	Up
PTBP1	-2.40429	2.68405	-4.31342	0.000489804	0.00956838	-0.197727	Down
ELOVL5	-0.998122	8.78024	-4.31275	0.000490511	0.00957272	-0.199142	Down
C2orf68	-0.638433	8.36647	-4.31086	0.000492484	0.00960173	-0.20308	Down
MRPS16	0.714395	7.69187	4.30967	0.000493733	0.0096166	-0.205567	Up
SHANK1	3.79895	4.8723	4.30095	0.000502997	0.00978738	-0.223803	Up
IRGC	2.30561	5.08712	4.29953	0.000504524	0.00980743	-0.226777	Up
LOC400036	-1.05903	6.12859	-4.29891	0.000505195	0.00981017	-0.228082	Down
HIST1H3G	-0.910982	9.59883	-4.29804	0.000506126	0.00981017	-0.229887	Down
DDX17	0.953929	10.561	4.29802	0.000506155	0.00981017	-0.229944	Up
TM9SF1	-0.84937	7.10385	-4.29001	0.00051487	0.00996553	-0.246689	Down
THAP3	0.805363	7.76361	4.28973	0.00051518	0.00996553	-0.247281	Up
FCGR3A	-0.926796	15.3764	-4.28317	0.000522436	0.010096	-0.260999	Down
VEGFA	1.49631	3.89743	4.28203	0.000523705	0.0101106	-0.263379	Up
GNE	0.729524	7.70416	4.28126	0.000524559	0.0101172	-0.264977	Up
SLC25A11	-0.919473	7.32369	-4.27945	0.000526595	0.0101466	-0.268777	Down
ZDHHC12	0.532949	7.16326	4.27745	0.000528841	0.0101799	-0.27295	Up
ZNF512	-0.775024	5.59864	-4.27678	0.000529595	0.0101845	-0.274349	Down
ETF1	-0.456562	7.48893	-4.27442	0.000532274	0.0102261	-0.279298	Down
C19orf50	-0.512438	11.3124	-4.2727	0.000534232	0.0102442	-0.282898	Down
C7orf40	0.80647	8.73209	4.27268	0.000534256	0.0102442	-0.282942	Up
MX2	-0.887086	11.0598	-4.27012	0.000537183	0.0102904	-0.2883	Down
POU6F1	-1.3941	3.6479	-4.26943	0.000537971	0.0102943	-0.289738	Down
KIAA1609	0.70093	6.96041	4.26865	0.000538861	0.0102943	-0.291359	Up
AXUD1	-1.32861	5.50702	-4.26858	0.000538951	0.0102943	-0.291523	Down
NUDT8	1.14849	6.77345	4.26189	0.000546695	0.0104321	-0.305513	Up
GRIK5	1.30612	3.84234	4.25869	0.000550446	0.0104893	-0.312219	Up
EXOC3L	1.43058	5.73488	4.2581	0.000551138	0.0104893	-0.313451	Up
PPP1R7	-0.633655	9.20634	-4.25797	0.000551286	0.0104893	-0.313714	Down
ZNF182	-0.957223	7.03072	-4.25751	0.000551832	0.0104896	-0.314685	Down
RGL2	-1.02565	9.07272	-4.25643	0.000553099	0.0105036	-0.316933	Down
BTD	-1.99702	1.8951	-4.25517	0.00055459	0.0105218	-0.319574	Down
BRWD3	1.3804	7.37565	4.2543	0.00055562	0.0105312	-0.321393	Up
FAM158A	1.10957	5.6583	4.25247	0.000557796	0.0105623	-0.325226	Up
FLJ43276	1.27909	6.11242	4.25202	0.000558337	0.0105624	-0.326175	Up
PBLD	1.9595	6.98081	4.24861	0.000562407	0.0106292	-0.333297	Up
ZNF230	-2.03985	3.2909	-4.24639	0.000565081	0.0106696	-0.337948	Down
TSSC4	0.812765	8.84516	4.24368	0.000568358	0.010708	-0.343616	Up
HNRNPH2	-0.685213	9.08249	-4.24354	0.000568534	0.010708	-0.343921	Down
AFG3L2	-1.69552	4.39175	-4.2428	0.000569428	0.010708	-0.345461	Down
RAB39B	0.657736	5.50278	4.24237	0.000569955	0.010708	-0.346368	Up
RNF185	-0.688918	5.90624	-4.24205	0.000570349	0.010708	-0.347046	Down
AASDH	1.03927	6.43207	4.24124	0.000571329	0.010708	-0.348729	Up
ZP3	0.9231	6.74806	4.24114	0.00057145	0.010708	-0.348936	Up
ACBD5	1.08083	7.21389	4.24114	0.000571457	0.010708	-0.348949	Up
NUDC	-0.747566	8.09159	-4.23998	0.000572867	0.0107243	-0.351365	Down
TMEM55B	-0.690966	8.2052	-4.23875	0.000574384	0.0107425	-0.353956	Down
LOC149501	1.22747	5.10657	4.23716	0.000576327	0.0107686	-0.357267	Up
CD37	-1.00417	9.29101	-4.23478	0.000579265	0.0108133	-0.362252	Down
TMEM2	-0.445076	8.9232	-4.23369	0.000580622	0.0108284	-0.364547	Down
LOC400986	1.25503	6.62046	4.23138	0.000583493	0.0108717	-0.369381	Up
MDFI	1.88308	3.94736	4.23063	0.000584425	0.0108788	-0.370946	Up
SNF8	0.52289	10.7426	4.22995	0.000585275	0.0108843	-0.372371	Up
CD2BP2	-1.00884	6.69509	-4.2264	0.000589727	0.0109568	-0.379799	Down
SRP72	1.36383	10.0685	4.22492	0.000591591	0.0109811	-0.382892	Up
TRIP12	-0.766356	9.46964	-4.22417	0.000592551	0.0109865	-0.384481	Down
PLCB1	1.3718	5.69776	4.2237	0.000593145	0.0109865	-0.385464	Up
C1orf52	-0.946731	5.43386	-4.22338	0.000593551	0.0109865	-0.386135	Down
GPC2	1.02877	6.30727	4.22061	0.000597073	0.0110414	-0.391933	Up
ZNF500	0.700997	7.37348	4.21868	0.000599542	0.0110767	-0.395978	Up
CIITA	0.896142	9.71487	4.21708	0.000601589	0.0111041	-0.399319	Up
GNPDA1	-2.01601	3.51918	-4.21629	0.000602605	0.0111125	-0.400972	Down
STAG3L1	1.00197	10.3596	4.21391	0.00060568	0.0111588	-0.405962	Up
LYRM4	1.08769	7.88249	4.21264	0.000607325	0.0111786	-0.40862	Up
NRP1	2.39957	3.63	4.21103	0.000609423	0.0112068	-0.412	Up
TOMM20	1.3507	9.55041	4.20784	0.000613579	0.0112727	-0.41866	Up
UBE2J2	-0.794755	5.36296	-4.2072	0.000614424	0.0112778	-0.420009	Down
LOC285957	-1.12881	2.8764	-4.2027	0.000620363	0.0113762	-0.429435	Down
LOC391282	1.34867	10.0083	4.19963	0.000624442	0.0114404	-0.435857	Up
KCNC3	1.402	4.83016	4.19917	0.000625066	0.0114412	-0.436836	Up
TAF3	1.11166	8.30256	4.19596	0.000629372	0.0115094	-0.443564	Up
CES2	0.663091	9.29907	4.19548	0.000630016	0.0115105	-0.444565	Up
CD320	1.06884	8.25583	4.19356	0.000632597	0.0115456	-0.448572	Up
ANKZF1	-1.61812	5.99048	-4.19293	0.000633459	0.0115456	-0.449905	Down
C17orf54	1.70106	6.73776	4.19275	0.000633694	0.0115456	-0.450269	Up
SSR4	0.912012	11.3395	4.19114	0.000635885	0.0115749	-0.453652	Up
NDUFA2	0.607444	10.3678	4.18821	0.000639887	0.011637	-0.459797	Up
ADCY3	-0.939032	7.82648	-4.18731	0.000641109	0.0116485	-0.461667	Down
ETV3	0.83226	4.49181	4.18529	0.000643886	0.0116882	-0.465902	Up
ADAR	-0.857044	11.1147	-4.18187	0.000648617	0.0117532	-0.473075	Down
ARHGAP30	-1.56206	9.28281	-4.1817	0.000648851	0.0117532	-0.473429	Down
PDE8A	-2.28658	2.6426	-4.18141	0.000649251	0.0117532	-0.474032	Down
LOC646644	-1.01576	6.29314	-4.18001	0.000651202	0.0117737	-0.476971	Down
FBXO18	-1.5393	5.85014	-4.17974	0.00065158	0.0117737	-0.47754	Down
GPN2	0.507529	8.30401	4.17863	0.000653122	0.0117908	-0.479855	Up
hCG_1783494	-2.3813	2.02541	-4.17744	0.000654787	0.0118101	-0.482349	Down
CYP1A2	0.987512	9.37896	4.177	0.00065541	0.0118105	-0.483281	Up
SAR1A	0.659663	9.61046	4.17649	0.000656127	0.0118127	-0.484353	Up
TTLL1	-1.21753	4.06788	-4.17531	0.000657777	0.0118316	-0.486813	Down
VWA5B2	1.70898	7.64544	4.17473	0.000658596	0.0118356	-0.488032	Up
RAD23B	-0.688979	9.29732	-4.17399	0.00065964	0.0118435	-0.489583	Down
DDX6	0.992479	8.71605	4.17344	0.000660421	0.0118436	-0.490743	Up
POLR2E	-0.763063	7.35842	-4.17314	0.000660842	0.0118436	-0.491366	Down
ZNF148	0.610059	10.08	4.17261	0.000661598	0.0118464	-0.492486	Up
HIST1H2AE	1.11971	8.49963	4.17193	0.000662553	0.0118488	-0.493899	Up
CYLC1	-1.83054	1.49277	-4.17166	0.000662932	0.0118488	-0.49446	Down
C6orf97	-1.55704	1.75686	-4.16903	0.000666675	0.0119049	-0.499975	Down
RPL8	0.750873	13.9018	4.16645	0.000670366	0.0119527	-0.505384	Up
CHRNB2	1.66392	6.49006	4.1663	0.000670589	0.0119527	-0.505709	Up
C8orf83	0.868963	7.08966	4.16589	0.000671166	0.0119527	-0.506551	Up
TMEM187	1.00969	7.41629	4.16545	0.000671805	0.0119533	-0.507483	Up
PCCB	-0.850889	6.42885	-4.16462	0.000673002	0.0119638	-0.509227	Down
E2F3	-0.85721	8.8471	-4.16216	0.00067655	0.0120161	-0.514378	Down
C19orf26	1.29292	3.08334	4.159	0.000681137	0.0120867	-0.520995	Up
LOC642826	0.982101	7.18483	4.1569	0.000684199	0.0121301	-0.525389	Up
KBTBD4	-0.569888	6.72884	-4.15597	0.000685565	0.0121434	-0.527342	Down
COL9A1	1.34069	4.07186	4.15413	0.000688278	0.0121805	-0.53121	Up
LOC100128731	0.704828	11.9118	4.15364	0.000689004	0.0121825	-0.532242	Up
N4BP2	0.749028	5.74205	4.15301	0.000689921	0.0121878	-0.533545	Up
IFIH1	-1.029	7.94013	-4.1513	0.000692454	0.0122085	-0.537134	Down
VANGL1	1.42592	5.65595	4.15119	0.000692619	0.0122085	-0.537367	Up
HIST1H2AK	0.762679	10.1176	4.15074	0.000693284	0.0122085	-0.538308	Up
RAB14	0.832162	8.59064	4.15027	0.000693983	0.0122085	-0.539294	Up
ARHGEF18	-0.756177	11.164	-4.14992	0.000694507	0.0122085	-0.540034	Down
EDC4	-1.19028	4.59255	-4.14972	0.000694802	0.0122085	-0.540449	Down
FAM116A	0.969003	8.64805	4.14838	0.000696792	0.0122326	-0.54325	Up
IDH3G	0.746402	8.29044	4.14774	0.000697757	0.0122386	-0.544605	Up
GLB1	0.642648	10.0323	4.14471	0.000702299	0.0122883	-0.550959	Up
JAGN1	0.743141	9.94358	4.1446	0.000702465	0.0122883	-0.55119	Up
CHMP7	-0.723952	7.43583	-4.14451	0.000702597	0.0122883	-0.551374	Down
LOC552889	-0.585484	5.88048	-4.14419	0.000703077	0.0122883	-0.552043	Down
LOC730038	1.24001	5.1683	4.14227	0.000705978	0.0123236	-0.556075	Up
PACSIN2	-1.28337	7.49517	-4.14178	0.00070671	0.0123236	-0.55709	Down
GPC1	1.27996	5.49084	4.14161	0.000706969	0.0123236	-0.557449	Up
RNF169	-0.858065	6.85468	-4.1408	0.0007082	0.0123342	-0.559152	Down
OAS1	-1.6577	6.94979	-4.13749	0.000713239	0.0124052	-0.566095	Down
PTPRE	0.923565	10.8901	4.13729	0.000713536	0.0124052	-0.566502	Up
ARHGEF15	2.03369	7.97144	4.13587	0.000715709	0.0124321	-0.56948	Up
TBL3	-1.80765	3.41668	-4.13331	0.00071964	0.012482	-0.574843	Down
ZNF506	0.636828	8.52339	4.13318	0.000719846	0.012482	-0.575123	Up
LOC51233	1.2032	7.91149	4.12591	0.000731134	0.0126594	-0.590356	Up
LOC644246	0.649261	7.61155	4.12573	0.000731427	0.0126594	-0.590748	Up
RANGAP1	-1.64158	4.62001	-4.1253	0.000732089	0.0126594	-0.591634	Down
SLC37A4	0.59767	6.69508	4.12495	0.000732645	0.0126594	-0.592378	Up
ADNP2	-0.919223	4.57853	-4.1224	0.000736654	0.0127176	-0.59772	Down
SERPINI1	-1.56357	1.49606	-4.12089	0.000739046	0.0127289	-0.600894	Down
HNRNPC	-0.624868	11.6236	-4.12087	0.000739072	0.0127289	-0.600928	Down
NPC2	0.702421	13.252	4.12076	0.000739242	0.0127289	-0.601153	Up
PPID	-1.01045	8.15738	-4.12017	0.000740185	0.012734	-0.6024	Down
TIMM50	0.716795	8.33139	4.11788	0.000743829	0.0127856	-0.607209	Up
UBE2C	1.40326	7.21756	4.11692	0.000745359	0.0128007	-0.60922	Up
USP7	-0.922526	8.80246	-4.1164	0.000746188	0.0128038	-0.610308	Down
ABL1	-1.06785	5.37167	-4.11347	0.000750874	0.0128644	-0.616436	Down
TP53	-1.64564	1.72763	-4.11332	0.000751129	0.0128644	-0.616768	Down
RPAIN	-1.3821	6.29852	-4.11298	0.000751671	0.0128644	-0.617474	Down
LOC345645	-0.653406	7.00284	-4.11239	0.000752623	0.0128695	-0.618713	Down
TXK	-0.80456	7.5108	-4.11162	0.000753856	0.0128746	-0.620316	Down
FAM120A	0.63982	8.79457	4.1114	0.000754225	0.0128746	-0.620794	Up
CXorf21	0.827784	6.48204	4.11093	0.00075498	0.0128764	-0.621774	Up
SUMO1	-1.37291	4.44272	-4.11022	0.000756121	0.0128847	-0.623251	Down
C20orf4	0.60073	8.27189	4.10977	0.000756861	0.0128862	-0.624209	Up
ZRSR2	-0.725709	8.3747	-4.10719	0.000761052	0.0129464	-0.629614	Down
ABCG1	-1.15347	6.50851	-4.10595	0.000763072	0.0129567	-0.632208	Down
AGPAT6	-1.30424	5.83904	-4.10576	0.000763389	0.0129567	-0.632614	Down
WASH5P	1.15584	5.68498	4.10561	0.000763628	0.0129567	-0.632921	Up
TTYH3	-1.21627	5.98625	-4.10262	0.000768547	0.013029	-0.639206	Down
BST2	-1.08246	9.94321	-4.10137	0.000770605	0.0130418	-0.641823	Down
ILKAP	-0.802134	6.11134	-4.10136	0.000770619	0.0130418	-0.641841	Down
PSTPIP2	-1.4215	4.59684	-4.1006	0.000771867	0.0130517	-0.643424	Down
CNPY4	-0.668123	5.72271	-4.09826	0.000775754	0.0131041	-0.64834	Down
UAP1	-1.34265	4.44798	-4.09772	0.000776648	0.0131041	-0.649467	Down
TNNI2	1.06194	8.08595	4.09754	0.000776958	0.0131041	-0.649858	Up
CCDC12	-0.5599	9.72038	-4.09511	0.000781016	0.0131544	-0.654955	Down
ZNF273	0.744525	5.07369	4.09491	0.000781336	0.0131544	-0.655356	Up
MOGAT3	1.07853	5.06687	4.09455	0.00078194	0.0131544	-0.656113	Up
PRKX	-0.988909	6.87981	-4.09356	0.000783615	0.0131711	-0.658206	Down
RNPEPL1	0.645332	10.8748	4.09317	0.000784266	0.0131711	-0.65902	Up
C7orf54	0.940848	5.91429	4.09168	0.000786772	0.013202	-0.662141	Up
CIRBP	0.605788	10.5423	4.08925	0.000790872	0.0132595	-0.667228	Up
C12orf72	-0.300486	1.24669	-4.08572	0.000796888	0.0133491	-0.674642	Down
LOC100130288	-2.07808	2.40681	-4.08337	0.000800914	0.0134051	-0.679574	Down
RANBP2	-0.878755	8.30762	-4.08204	0.0008032	0.013432	-0.682362	Down
GFPT2	-2.23707	2.12305	-4.08048	0.000805888	0.0134592	-0.685632	Down
EMD	1.64614	6.14918	4.08031	0.000806186	0.0134592	-0.685993	Up
SLA	-0.894304	12.6105	-4.07839	0.000809509	0.0135032	-0.690018	Down
TLR10	-2.46944	2.20431	-4.07726	0.00081147	0.0135189	-0.692384	Down
HABP4	-1.18334	5.05071	-4.07706	0.000811818	0.0135189	-0.692804	Down
SCARNA17	1.20039	12.1453	4.07585	0.000813934	0.0135297	-0.69535	Up
KDELR1	0.562887	7.41322	4.07568	0.000814229	0.0135297	-0.695705	Up
PPM1F	-1.11568	6.31649	-4.07551	0.000814519	0.0135297	-0.696054	Down
LOC100130274	1.29619	4.60622	4.07496	0.000815477	0.0135342	-0.697204	Up
LTBR	-1.32215	6.97549	-4.07314	0.000818666	0.0135757	-0.701022	Down
GSTM5	1.16862	5.09085	4.06996	0.000824276	0.0136573	-0.707703	Up
ATG2B	-0.741439	5.66421	-4.06953	0.000825025	0.0136582	-0.708591	Down
GPR108	-1.36818	6.80496	-4.06839	0.000827045	0.0136682	-0.710983	Down
EFCAB4A	1.38409	7.7532	4.06795	0.000827827	0.0136682	-0.711909	Up
ARL17	1.81178	5.98122	4.06765	0.000828367	0.0136682	-0.712546	Up
LCE3B	0.909489	3.48068	4.06763	0.000828395	0.0136682	-0.712579	Up
MAS1L	1.58265	4.53308	4.06611	0.000831097	0.013692	-0.715764	Up
TIAL1	-0.625406	7.05222	-4.06604	0.000831223	0.013692	-0.715913	Down
EMP3	-0.636396	10.4443	-4.06516	0.000832798	0.0136976	-0.717765	Down
TTYH1	1.04337	4.56368	4.06508	0.00083295	0.0136976	-0.717943	Up
LOC391504	1.01372	13.3334	4.06383	0.000835177	0.0137228	-0.720555	Up
SGOL2	-2.18841	1.87459	-4.06321	0.000836283	0.0137295	-0.721849	Down
FUS	-0.90419	8.17825	-4.06193	0.000838589	0.0137559	-0.724543	Down
DDX5	-1.08984	12.1986	-4.05969	0.000842618	0.0138105	-0.72923	Down
PSMA3	-1.65517	7.79593	-4.05857	0.000844644	0.0138323	-0.73158	Down
TBC1D22B	-1.76659	4.23681	-4.05787	0.000845925	0.0138418	-0.733062	Down
DPYD	-0.714794	7.60756	-4.05472	0.000851651	0.0139054	-0.73966	Down
GDNF	1.66803	12.0902	4.05435	0.000852337	0.0139054	-0.740448	Up
HOXD4	-0.885606	1.28866	-4.05418	0.000852635	0.0139054	-0.74079	Down
C9orf24	1.16956	4.27226	4.05396	0.000853046	0.0139054	-0.74126	Up
PDE6D	-1.24954	5.81565	-4.0538	0.000853332	0.0139054	-0.741589	Down
LOC441150	1.01914	7.09025	4.05095	0.000858579	0.0139793	-0.747584	Up
NHP2L1	0.78361	9.89677	4.04884	0.000862458	0.0140309	-0.751993	Up
MAPK13	-1.06721	6.49363	-4.04763	0.000864706	0.0140439	-0.754538	Down
FTSJ3	0.834564	7.91251	4.04713	0.000865642	0.0140439	-0.755596	Up
ST3GAL3	0.903654	6.47335	4.0471	0.000865685	0.0140439	-0.755645	Up
USP46	-1.47093	2.61509	-4.04688	0.000866098	0.0140439	-0.756111	Down
VHL	0.753239	16.0385	4.04544	0.000868776	0.0140757	-0.75913	Up
TMEM57	-0.638087	5.44192	-4.0434	0.000872586	0.0141191	-0.763409	Down
LOC390424	0.566433	8.98471	4.04287	0.00087359	0.0141191	-0.764534	Up
TCF15	2.22931	5.42274	4.04286	0.0008736	0.0141191	-0.764545	Up
HPCA	-1.79117	4.40423	-4.04093	0.000877222	0.0141661	-0.768591	Down
SGCE	-1.43022	2.15796	-4.03936	0.000880187	0.0142024	-0.77189	Down
UBE2M	-0.90998	7.72127	-4.0389	0.000881053	0.0142047	-0.772852	Down
WRB	-0.748841	5.57545	-4.03674	0.00088515	0.0142591	-0.777389	Down
AGAP8	-0.824642	5.87752	-4.03552	0.000887472	0.0142849	-0.779951	Down
TUBGCP3	-0.791708	6.12415	-4.03472	0.000888988	0.0142976	-0.781619	Down
LCP1	-0.940461	14.067	-4.03399	0.000890383	0.0143084	-0.783152	Down
HDAC3	-1.52596	4.93451	-4.03165	0.000894875	0.0143689	-0.788073	Down
CYTH2	-1.02241	6.49386	-4.03004	0.000897973	0.014407	-0.791451	Down
CDIPT	-1.01646	7.23144	-4.0294	0.000899209	0.0144151	-0.792796	Down
KLHDC5	0.769786	5.93289	4.02878	0.000900397	0.0144224	-0.794087	Up
SRA1	0.7026	8.4991	4.02681	0.000904218	0.0144719	-0.798227	Up
TIMP1	0.997149	9.16607	4.02268	0.000912259	0.0145888	-0.806882	Up
POLR1C	-0.749357	6.6104	-4.02229	0.000913017	0.0145891	-0.807694	Down
LEPROT	0.773944	10.5445	4.01953	0.00091845	0.014664	-0.813494	Up
MGMT	0.706354	7.74886	4.01857	0.000920336	0.0146823	-0.8155	Up
TRIM21	-1.49798	6.20444	-4.01774	0.000921986	0.0146868	-0.81725	Down
PIP5K1A	0.872913	6.5108	4.01747	0.000922528	0.0146868	-0.817825	Up
CIDEB	-1.11087	6.00952	-4.0173	0.00092285	0.0146868	-0.818166	Down
RBMS1	-0.802745	8.25953	-4.01665	0.000924151	0.0146956	-0.819543	Down
TPMT	-2.68829	3.56776	-4.0127	0.000932014	0.0148088	-0.827825	Down
PMM1	0.509511	7.41671	4.01179	0.000933828	0.0148171	-0.829725	Up
OPA3	0.647786	8.64483	4.01169	0.000934041	0.0148171	-0.829948	Up
SLC6A19	1.62555	6.864	4.01128	0.000934857	0.0148182	-0.830802	Up
PNN	-0.857559	8.9428	-4.01041	0.000936597	0.0148338	-0.832619	Down
BTK	-0.830572	7.46552	-4.00654	0.00094443	0.0149287	-0.840759	Down
CD3EAP	1.00384	5.58757	4.00613	0.000945242	0.0149287	-0.841599	Up
PSKH1	0.561959	9.09326	4.00596	0.000945603	0.0149287	-0.841973	Up
ATP6V1B2	-0.936121	10.1642	-4.00559	0.000946342	0.0149287	-0.842736	Down
UBE2R2	-0.831416	11.1759	-4.00558	0.000946368	0.0149287	-0.842763	Down
C2orf7	0.87883	6.43204	4.00513	0.000947289	0.0149313	-0.843713	Up
TRAK1	-0.516378	7.05222	-4.00385	0.000949885	0.0149525	-0.846388	Down
TOB1	0.940174	7.35552	4.00372	0.000950148	0.0149525	-0.846658	Up
CARS	-0.886601	5.0673	-4.00239	0.000952872	0.0149835	-0.849456	Down
RPLP0P2	1.66691	12.5148	4.0019	0.00095387	0.0149872	-0.850479	Up
LOC100132456	-2.24419	2.22731	-3.99979	0.000958204	0.0150433	-0.85491	Down
HLA-E	-0.875545	15.4765	-3.99779	0.000962328	0.0150961	-0.859106	Down
ADAMTS7	0.756678	14.9904	3.99441	0.00096933	0.015193	-0.866191	Up
BRI3BP	1.05404	6.54703	3.99407	0.000970047	0.015193	-0.866914	Up
AMAC1L2	1.02951	5.74832	3.9929	0.000972477	0.015219	-0.869359	Up
GNL2	-0.925283	7.11779	-3.99166	0.000975087	0.015238	-0.871977	Down
PEBP1	0.955196	11.4494	3.99159	0.00097523	0.015238	-0.87212	Up
DDX55	-1.34535	4.24355	-3.99018	0.000978181	0.0152556	-0.875072	Down
FXR1	-0.890305	8.47794	-3.99006	0.000978436	0.0152556	-0.875328	Down
NDUFS8	0.756125	10.0832	3.98995	0.000978673	0.0152556	-0.875564	Up
ALDOAP2	0.841363	9.59082	3.98856	0.000981599	0.0152891	-0.878481	Up
JUN	1.0571	7.67737	3.98712	0.000984628	0.0153242	-0.881492	Up
PI4KA	-1.35386	7.71744	-3.98631	0.000986345	0.0153388	-0.883194	Down
SMCP	1.75934	2.83362	3.98457	0.00099005	0.0153843	-0.886857	Up
KRTAP1-3	1.35833	13.389	3.98409	0.000991062	0.0153879	-0.887855	Up
ANAPC11	0.803067	12.7709	3.98197	0.000995576	0.0154459	-0.892295	Up
EPB41L2	-1.75861	1.86815	-3.98142	0.000996755	0.015452	-0.893451	Down
FAM89B	0.652769	11.5055	3.97995	0.000999915	0.0154785	-0.896543	Up
NRBF2	-1.29414	7.00634	-3.9799	0.00100003	0.0154785	-0.896652	Down
MAD1L1	1.06573	8.18662	3.97849	0.00100305	0.0155021	-0.8996	Up
SPG11	-0.48355	8.88824	-3.97846	0.00100312	0.0155021	-0.899675	Down
RIN2	-1.12382	5.66775	-3.97717	0.00100591	0.0155329	-0.902379	Down
LOC729497	-0.966623	4.21366	-3.97539	0.00100975	0.0155801	-0.906107	Down
TMEM219	0.489527	8.9964	3.97334	0.00101421	0.0156367	-0.91041	Up
FTL	0.479386	14.4531	3.9729	0.00101516	0.0156392	-0.911326	Up
LILRA2	-1.34503	7.92526	-3.97231	0.00101646	0.0156469	-0.912572	Down
MAP3K7IP1	-0.749315	5.57959	-3.97003	0.00102146	0.0157116	-0.917365	Down
FLJ10213	0.745307	8.96814	3.9658	0.00103077	0.0158426	-0.926231	Up
MYST2	-1.22596	4.92516	-3.96526	0.00103196	0.0158486	-0.92736	Down
SLC25A20	-0.802454	7.19624	-3.96427	0.00103416	0.0158699	-0.929436	Down
TMEM141	1.10115	9.83086	3.96367	0.00103551	0.0158783	-0.930711	Up
MDC1	0.838703	7.14468	3.96037	0.00104286	0.0159786	-0.937617	Up
CHAT	2.66457	4.0267	3.95993	0.00104385	0.0159814	-0.938546	Up
RPL23AP13	1.73686	9.90132	3.95948	0.00104487	0.0159847	-0.939503	Up
CPSF1	-1.35382	5.81566	-3.9578	0.00104863	0.0160298	-0.94301	Down
CSF2RA	-1.24949	7.69031	-3.95681	0.00105088	0.0160517	-0.945099	Down
NID1	-1.12858	1.32201	-3.95604	0.00105262	0.016066	-0.946722	Down
RGL1	0.935099	6.03489	3.95258	0.00106047	0.0161732	-0.953973	Up
ARD1B	0.597611	6.93764	3.95192	0.00106198	0.0161837	-0.955362	Up
RNF26	0.649204	8.69194	3.95069	0.00106478	0.0162138	-0.957932	Up
RPLP1	0.731344	16.328	3.94877	0.0010692	0.0162686	-0.961977	Up
LRRK1	-1.14155	4.53303	-3.94827	0.00107033	0.0162733	-0.963008	Down
SNX17	-0.612374	8.87695	-3.94727	0.00107264	0.0162959	-0.965115	Down
ALKBH7	1.26315	10.1997	3.94574	0.00107617	0.0163369	-0.968323	Up
NDUFA10	-0.714939	7.55884	-3.94515	0.00107754	0.0163452	-0.96957	Down
SMG1	1.5204	8.37146	3.94379	0.00108068	0.0163803	-0.972411	Up
SNX8	0.849687	6.29426	3.94097	0.00108725	0.0164553	-0.978324	Up
SAMSN1	-1.02054	6.90001	-3.9406	0.00108813	0.0164553	-0.979112	Down
ARID4A	-1.45777	4.35107	-3.9406	0.00108814	0.0164553	-0.97912	Down
PARVG	-1.09647	7.83621	-3.93807	0.00109406	0.0165323	-0.984423	Down
ZC3H7A	-0.614318	8.25583	-3.93632	0.00109817	0.0165817	-0.988081	Down
OBFC1	-0.926865	7.52074	-3.93487	0.0011016	0.0166208	-0.991126	Down
ATXN3	-1.39846	5.28092	-3.93319	0.00110559	0.0166682	-0.994653	Down
CCM2	-0.575372	10.0973	-3.92989	0.00111347	0.0167743	-1.00159	Down
PIK3CA	-0.755386	6.59483	-3.92933	0.00111481	0.0167816	-1.00276	Down
JMJD8	0.960404	6.20898	3.92764	0.00111886	0.0168297	-1.0063	Up
WDR22	0.510376	9.56455	3.92595	0.00112293	0.0168781	-1.00985	Up
LOC751071	1.13775	5.62744	3.92528	0.00112455	0.0168897	-1.01126	Up
CA5A	1.56894	5.58452	3.92404	0.00112754	0.0169214	-1.01385	Up
ZFYVE19	0.807637	8.25566	3.92316	0.0011297	0.0169214	-1.01571	Up
SPEF1	1.46457	10.0101	3.92307	0.00112991	0.0169214	-1.01589	Up
PIAS4	0.910445	5.70773	3.92299	0.00113009	0.0169214	-1.01605	Up
UBXN4	1.01854	6.21867	3.9221	0.00113226	0.016941	-1.01793	Up
ARL1	0.81112	7.38965	3.92146	0.00113383	0.0169517	-1.01928	Up
C16orf62	-1.33826	4.88821	-3.91988	0.00113769	0.0169965	-1.0226	Down
MRPS12	0.956054	11.2985	3.91912	0.00113953	0.0170111	-1.02417	Up
PPM1K	1.04209	6.89815	3.91822	0.00114175	0.0170189	-1.02607	Up
CHUK	-1.96834	3.71979	-3.91821	0.00114178	0.0170189	-1.02609	Down
IL18BP	0.805348	6.42689	3.91488	0.00114997	0.0171281	-1.03307	Up
FGR	-0.842135	14.2569	-3.91325	0.001154	0.0171558	-1.03649	Down
MED28	0.81887	8.08223	3.91312	0.00115433	0.0171558	-1.03677	Up
NUFIP2	0.625431	9.55085	3.91234	0.00115628	0.0171558	-1.03841	Up
DUSP23	0.831367	10.9447	3.91225	0.00115649	0.0171558	-1.03859	Up
STAM2	-0.787855	5.54628	-3.91214	0.00115676	0.0171558	-1.03882	Down
JMJD6	-1.15674	5.35037	-3.91177	0.00115769	0.0171558	-1.0396	Down
AGAP1	0.701894	7.39692	3.91168	0.00115791	0.0171558	-1.03979	Up
NT5C2	-0.929546	7.04594	-3.91077	0.00116018	0.0171765	-1.04169	Down
PGM2L1	0.677708	6.43991	3.90648	0.00117092	0.0173226	-1.05069	Up
tcag7.350	1.29433	11.4618	3.90561	0.00117312	0.0173421	-1.05252	Up
ALKBH8	1.23949	4.69473	3.90506	0.00117452	0.0173421	-1.05369	Up
SLC35A5	-1.40444	4.54158	-3.90492	0.00117487	0.0173421	-1.05398	Down
C18orf57	-1.37342	1.33927	-3.90306	0.00117958	0.0173947	-1.05788	Down
TSC22D1	-1.8437	4.27423	-3.90282	0.0011802	0.0173947	-1.05839	Down
NSMAF	-0.560516	8.97958	-3.90212	0.00118197	0.0174078	-1.05985	Down
TCEAL7	1.48269	2.68588	3.8987	0.00119069	0.0175206	-1.06703	Up
LOC391334	-0.683496	9.95272	-3.89842	0.0011914	0.0175206	-1.06761	Down
GLMN	-2.16504	2.75528	-3.89728	0.00119432	0.0175503	-1.06999	Down
CD74	-1.02949	8.45442	-3.89694	0.0011952	0.0175503	-1.07071	Down
LOC731789	1.67054	3.11359	3.89629	0.00119688	0.017562	-1.07209	Up
FUT4	-1.12561	4.4905	-3.89588	0.00119794	0.0175645	-1.07295	Down
WDR42A	-1.23996	5.61281	-3.89508	0.00119999	0.0175814	-1.07461	Down
UBE3B	-0.820471	3.73601	-3.89413	0.00120244	0.0175822	-1.07661	Down
TROVE2	0.497194	8.49804	3.89377	0.00120338	0.0175822	-1.07737	Up
CAPZA2	-1.73093	6.91604	-3.8937	0.00120355	0.0175822	-1.07751	Down
MPZL1	-1.35847	8.53028	-3.89368	0.0012036	0.0175822	-1.07755	Down
TMEM140	-0.985501	9.05543	-3.89057	0.0012117	0.0176617	-1.08409	Down
LOC100130744	0.683822	5.18791	3.89037	0.00121222	0.0176617	-1.08451	Up
CHID1	0.668534	9.80546	3.89023	0.00121256	0.0176617	-1.08479	Up
FEM1A	-1.53067	5.03122	-3.89021	0.00121262	0.0176617	-1.08483	Down
CTNNBL1	-0.954712	6.34073	-3.88893	0.00121598	0.0176929	-1.08753	Down
PDAP1	0.666484	6.61671	3.8887	0.00121656	0.0176929	-1.08799	Up
RTEL1	0.697165	6.66761	3.88741	0.00121994	0.0177291	-1.0907	Up
NUDT16L1	0.609544	9.97804	3.88575	0.0012243	0.0177793	-1.09418	Up
SEMA4A	-1.37512	5.92747	-3.88387	0.00122927	0.0178332	-1.09814	Down
CCL24	1.13367	10.7178	3.88367	0.00122981	0.0178332	-1.09857	Up
HAX1	0.825112	10.6268	3.88265	0.00123249	0.0178589	-1.10069	Up
HAR1A	1.30228	7.65585	3.88156	0.00123541	0.0178716	-1.10299	Up
PTMA	0.796138	13.233	3.88151	0.00123553	0.0178716	-1.10309	Up
MPV17	-0.601622	6.30517	-3.8813	0.00123608	0.0178716	-1.10352	Down
IQGAP3	1.69031	7.27776	3.88029	0.00123878	0.0178976	-1.10565	Up
C1orf56	0.832366	11.8224	3.87933	0.00124133	0.0179196	-1.10766	Up
FBXL12	-0.659346	6.88547	-3.87887	0.00124257	0.0179196	-1.10863	Down
ADRA2C	1.71904	2.7559	3.87846	0.00124366	0.0179196	-1.10949	Up
A1BG	1.06641	7.21253	3.87836	0.00124394	0.0179196	-1.1097	Up
TMED2	-1.11507	6.7443	-3.87665	0.0012485	0.017956	-1.11328	Down
STARD6	-0.624317	1.09342	-3.87646	0.00124902	0.017956	-1.11368	Down
LOC390705	0.81566	7.54573	3.8761	0.00124998	0.017956	-1.11443	Up
YIPF1	0.529135	9.56822	3.87604	0.00125015	0.017956	-1.11456	Up
DRG1	-0.824136	7.07442	-3.87572	0.00125101	0.017956	-1.11523	Down
DBNL	-1.18047	7.69066	-3.8752	0.00125241	0.0179631	-1.11633	Down
KCTD21	-1.5939	2.01707	-3.87472	0.00125371	0.0179686	-1.11734	Down
DAPP1	-1.1716	8.07825	-3.87257	0.00125951	0.0180285	-1.12184	Down
POLR2G	0.643094	11.3263	3.87234	0.00126014	0.0180285	-1.12232	Up
CACNA1C	1.53356	7.47633	3.87216	0.00126062	0.0180285	-1.1227	Up
HNRNPL	0.675369	8.3504	3.87142	0.00126264	0.0180286	-1.12426	Up
FERMT3	-1.36583	7.88904	-3.87128	0.00126302	0.0180286	-1.12455	Down
C19orf68	0.893004	8.62033	3.87115	0.00126337	0.0180286	-1.12482	Up
TCEAL3	-0.682938	7.48004	-3.87012	0.00126616	0.0180554	-1.12697	Down
JHDM1D	-0.701738	8.69343	-3.86683	0.00127517	0.0181629	-1.13389	Down
TXNL4B	-0.835151	5.74161	-3.86669	0.00127554	0.0181629	-1.13417	Down
PKD2L1	-1.42159	1.80666	-3.86624	0.00127678	0.0181675	-1.13512	Down
HELZ	0.567339	7.50835	3.86539	0.00127912	0.0181745	-1.1369	Up
ERCC6L	-0.484686	1.53981	-3.86539	0.00127912	0.0181745	-1.1369	Down
PANK4	-1.03167	5.54144	-3.86254	0.00128699	0.0182732	-1.14288	Down
MBD3	0.724577	9.41986	3.86068	0.00129213	0.0183331	-1.14677	Up
PMF1	0.525906	7.98766	3.85777	0.00130026	0.0184351	-1.15289	Up
OGDH	1.65569	9.16362	3.85486	0.00130843	0.0185377	-1.159	Up
GPHB5	1.12878	5.09688	3.85386	0.00131123	0.0185511	-1.16108	Up
DEAF1	1.15499	11.5632	3.85386	0.00131126	0.0185511	-1.1611	Up
SPOCK1	-0.769999	1.58616	-3.84992	0.00132241	0.0186956	-1.16936	Down
CD97	-1.39761	13.3037	-3.8494	0.00132388	0.018703	-1.17044	Down
DGAT1	0.784237	8.7954	3.84827	0.00132709	0.0187333	-1.1728	Up
GLIPR1	0.585737	10.229	3.84768	0.0013288	0.0187333	-1.17406	Up
LOC158345	-1.24992	10.6156	-3.84765	0.00132888	0.0187333	-1.17411	Down
C21orf33	0.671711	10.1757	3.84597	0.0013337	0.0187879	-1.17764	Up
SLFN5	0.870691	6.63576	3.84348	0.00134085	0.0188751	-1.18285	Up
SFN	1.22188	4.27649	3.84247	0.00134376	0.0189027	-1.18497	Up
C11orf66	-1.70739	1.96127	-3.84186	0.00134555	0.0189039	-1.18626	Down
ARRDC2	-0.6814	8.62234	-3.84178	0.00134576	0.0189039	-1.18642	Down
BIK	0.90323	6.0217	3.83997	0.00135103	0.0189526	-1.19023	Up
HSPA8	-0.897289	13.5132	-3.83992	0.00135115	0.0189526	-1.19031	Down
UTP14A	1.18341	6.33675	3.83873	0.00135463	0.0189879	-1.19282	Up
NSBP1	-1.96961	1.73296	-3.83768	0.00135768	0.0190172	-1.19501	Down
NDRG1	-0.858122	10.9445	-3.83655	0.001361	0.0190502	-1.19739	Down
C5orf51	0.803612	7.7042	3.83461	0.00136668	0.0191161	-1.20145	Up
PA2G4	0.677918	10.1128	3.83351	0.00136993	0.0191481	-1.20377	Up
NSUN3	-0.838987	6.38435	-3.83265	0.00137246	0.0191698	-1.20556	Down
PFDN2	-0.624007	8.84646	-3.83153	0.00137578	0.0192026	-1.20792	Down
HMX1	1.26843	4.1992	3.83115	0.0013769	0.0192046	-1.20871	Up
RASA3	-1.17938	3.52146	-3.83066	0.00137836	0.0192115	-1.20974	Down
MAML1	-0.550945	9.73596	-3.82995	0.00138046	0.0192271	-1.21122	Down
SIVA1	0.970176	10.5492	3.82878	0.00138393	0.0192619	-1.21367	Up
ZFYVE20	0.508637	7.34228	3.82761	0.00138742	0.0192969	-1.21613	Up
KIAA1627	-0.759529	6.303	-3.82536	0.00139416	0.019377	-1.22085	Down
PIK3CD	-1.10669	10.363	-3.82373	0.00139906	0.0194314	-1.22427	Down
HSPE1	-1.24524	9.70192	-3.82265	0.00140232	0.019463	-1.22653	Down
RUSC1	0.876869	6.76359	3.82161	0.00140547	0.0194887	-1.22872	Up
CCDC146	-1.11863	6.36631	-3.82138	0.00140615	0.0194887	-1.22919	Down
SVIL	-1.57709	6.33347	-3.8199	0.00141064	0.0195373	-1.2323	Down
CYTH4	-0.944433	11.7872	-3.81647	0.0014211	0.0196684	-1.2395	Down
SLC27A5	1.26472	7.33751	3.81529	0.00142472	0.0197046	-1.24198	Up
LRFN3	1.09081	7.70981	3.81494	0.00142578	0.0197055	-1.2427	Up
LGALS7	2.32665	4.24285	3.81285	0.00143221	0.0197805	-1.24708	Up
ADH5P4	-1.6443	5.84421	-3.81056	0.0014393	0.0198646	-1.2519	Down
DHFR	0.694837	8.93679	3.81023	0.00144032	0.0198647	-1.25258	Up
BCCIP	-0.991494	5.6214	-3.80765	0.00144834	0.0199414	-1.258	Down
EIF1AD	0.659176	8.20969	3.8075	0.0014488	0.0199414	-1.2583	Up
LOC100128398	1.01019	4.69829	3.80746	0.00144891	0.0199414	-1.25838	Up
LGALS7B	2.07461	3.91488	3.80439	0.00145854	0.0200495	-1.26483	Up
TNFAIP2	-0.755186	13.3253	-3.80431	0.00145879	0.0200495	-1.265	Down
EEF1DP3	0.724004	7.59391	3.80363	0.00146091	0.0200646	-1.26641	Up
AP2M1	-1.40832	8.48668	-3.80218	0.00146548	0.0201134	-1.26945	Down
DAGLA	-0.738623	1.38587	-3.80116	0.00146872	0.0201315	-1.2716	Down
VPS45	-0.774604	6.83364	-3.80112	0.00146884	0.0201315	-1.27168	Down
CDK3	1.05735	6.35334	3.79925	0.00147475	0.0201985	-1.27559	Up
C1orf43	-0.785694	9.06089	-3.79696	0.00148204	0.0202843	-1.28039	Down
SSR1	0.806476	7.20631	3.79183	0.0014985	0.0204954	-1.29115	Up
SSH1	1.28062	6.65981	3.79145	0.00149971	0.0204975	-1.29194	Up
ZFYVE27	-0.629751	11.2918	-3.79114	0.00150073	0.0204975	-1.2926	Down
TMEM107	0.700728	8.54434	3.7907	0.00150213	0.0204978	-1.29351	Up
C17orf74	2.2343	4.95938	3.79049	0.00150283	0.0204978	-1.29396	Up
ARCN1	-0.897902	7.07713	-3.79009	0.00150413	0.0205014	-1.2948	Down
ARPC5	0.676472	12.6045	3.7894	0.00150635	0.0205164	-1.29624	Up
METRN	2.48355	7.12495	3.78911	0.00150731	0.0205164	-1.29686	Up
ESR1	1.27846	5.19327	3.7863	0.00151643	0.0206263	-1.30273	Up
NACC1	1.13339	9.98856	3.78163	0.00153178	0.0208208	-1.31254	Up
HSD17B8	0.833589	7.00689	3.77882	0.00154106	0.0209326	-1.31842	Up
URB2	-1.0526	4.31902	-3.77836	0.00154258	0.0209387	-1.31938	Down
CHD9	1.01273	6.97751	3.77693	0.00154732	0.0209888	-1.32237	Up
ZNF512B	-0.808853	5.95967	-3.776	0.00155045	0.0210167	-1.32433	Down
NDUFB8	0.709822	11.7758	3.77522	0.00155306	0.0210376	-1.32597	Up
DAG1	-2.60162	2.62316	-3.77376	0.00155795	0.0210791	-1.32903	Down
ZNF57	-1.42896	3.27409	-3.77367	0.00155825	0.0210791	-1.32922	Down
ADAM9	-1.15252	3.16363	-3.77292	0.00156076	0.0210985	-1.33078	Down
TRPT1	0.536297	8.32677	3.77223	0.00156307	0.0211153	-1.33222	Up
LOC100190890	1.29376	4.72184	3.77116	0.00156668	0.0211496	-1.33447	Up
NAGK	-0.855308	10.6075	-3.7703	0.00156959	0.0211745	-1.33628	Down
ARL17P1	1.10514	7.09506	3.76848	0.00157575	0.0212431	-1.34009	Up
FRAP1	-0.82937	5.6568	-3.76803	0.00157728	0.0212491	-1.34103	Down
CYLD	-0.828216	8.29468	-3.76592	0.00158445	0.0213185	-1.34545	Down
USP24	-0.6775	6.93629	-3.76588	0.00158458	0.0213185	-1.34553	Down
LOC388965	0.913018	7.63343	3.76521	0.00158687	0.0213226	-1.34694	Up
MNS1	-1.34338	1.04853	-3.76474	0.00158848	0.0213226	-1.34792	Down
LRDD	0.803729	6.88613	3.76441	0.00158961	0.0213226	-1.34861	Up
SENP3	0.688504	6.32107	3.76435	0.0015898	0.0213226	-1.34873	Up
ILF3	-0.669506	8.152	-3.76421	0.00159029	0.0213226	-1.34903	Down
ENC1	1.21718	5.76012	3.7621	0.00159753	0.0214051	-1.35345	Up
KCNMB1	1.12478	6.90475	3.75961	0.00160611	0.0215043	-1.35866	Up
GPN3	-0.980451	5.68311	-3.75933	0.0016071	0.0215043	-1.35927	Down
LOC100128821	1.73008	7.16643	3.75816	0.00161116	0.0215439	-1.36172	Up
DPF2	-0.973133	10.1823	-3.75715	0.00161466	0.0215762	-1.36383	Down
LOC493754	1.12074	10.0348	3.7556	0.00162006	0.0216295	-1.36708	Up
HSD3B7	1.88669	4.1307	3.75537	0.00162084	0.0216295	-1.36755	Up
LILRA5	-1.22866	7.09868	-3.75343	0.00162762	0.0217053	-1.37161	Down
NR2C2	0.895761	5.65517	3.75304	0.00162899	0.0217089	-1.37243	Up
C8orf78	-4.28414	1.86745	-3.75112	0.00163575	0.0217842	-1.37646	Down
OSBP	-0.770132	6.55149	-3.75044	0.00163813	0.0217875	-1.37787	Down
FLJ14327	0.911416	8.76163	3.75042	0.0016382	0.0217875	-1.37792	Up
BAIAP2	0.785848	5.09451	3.74956	0.00164127	0.0218011	-1.37974	Up
CORO1A	-1.26303	11.7701	-3.74951	0.00164143	0.0218011	-1.37983	Down
AGBL5	0.865742	6.36108	3.74884	0.00164378	0.0218137	-1.38123	Up
PURA	0.61917	9.19753	3.74862	0.00164459	0.0218137	-1.3817	Up
CEP97	1.22759	5.5204	3.74816	0.00164621	0.0218198	-1.38266	Up
LOC646903	-1.49075	1.17447	-3.74786	0.00164725	0.0218198	-1.38328	Down
PCDHGA9	-4.249	1.86816	-3.74672	0.00165132	0.0218589	-1.38567	Down
FAM48A	-0.641765	6.20221	-3.74419	0.00166035	0.0219638	-1.39098	Down
IRF4	-1.43289	5.06486	-3.7435	0.00166281	0.0219816	-1.39242	Down
MAPK15	1.70185	3.94981	3.74262	0.00166597	0.0219975	-1.39427	Up
C3orf22	1.43149	4.96541	3.74254	0.00166624	0.0219975	-1.39443	Up
CHD2	-0.914454	7.7685	-3.7415	0.00166999	0.0220283	-1.39662	Down
PFN1	-0.570844	10.459	-3.74105	0.00167159	0.0220283	-1.39754	Down
MRPS14	0.985889	8.20528	3.74096	0.00167192	0.0220283	-1.39774	Up
SC4MOL	-1.47248	2.0857	-3.73905	0.00167883	0.0221046	-1.40175	Down
TOR1A	-1.0757	6.09512	-3.73851	0.00168076	0.0221152	-1.40287	Down
SLC2A2	-0.929286	1.20854	-3.73637	0.00168853	0.0222028	-1.40736	Down
CNOT2	0.619231	10.1856	3.73422	0.00169636	0.0222857	-1.41186	Up
NUPL2	-1.68784	4.32834	-3.73402	0.0016971	0.0222857	-1.41228	Down
ARHGEF7	-0.701577	6.99722	-3.73161	0.00170593	0.0223727	-1.41733	Down
GABARAPL3	-0.735895	5.05413	-3.73159	0.00170599	0.0223727	-1.41736	Down
FBXL11	-1.22928	6.08757	-3.73064	0.00170948	0.0224036	-1.41935	Down
C20orf181	1.94451	4.19819	3.72942	0.00171399	0.0224478	-1.42191	Up
ACAA1	-0.68575	10.1096	-3.72719	0.00172222	0.0225407	-1.42657	Down
WBSCR22	-0.637721	7.23883	-3.72682	0.00172359	0.0225437	-1.42735	Down
CMAS	-1.09817	4.03294	-3.72611	0.00172624	0.0225633	-1.42884	Down
HIF1AN	-1.34973	3.83744	-3.72524	0.00172947	0.0225906	-1.43065	Down
IFI27L1	1.14279	8.51084	3.72383	0.00173474	0.0226445	-1.43362	Up
ARHGEF10L	-0.509474	9.24738	-3.72293	0.0017381	0.0226734	-1.4355	Down
NDUFB11	0.829043	9.95159	3.72148	0.00174355	0.0227294	-1.43854	Up
ZNF211	-0.783343	5.64113	-3.72008	0.00174879	0.0227827	-1.44146	Down
TCEAL6	-0.618577	7.18355	-3.7189	0.00175324	0.0228203	-1.44393	Down
WDR74	0.638108	8.59789	3.71862	0.0017543	0.0228203	-1.44452	Up
DDX19B	-0.894772	4.89998	-3.7184	0.00175514	0.0228203	-1.44499	Down
NTHL1	0.664343	7.43638	3.71733	0.0017592	0.0228236	-1.44723	Up
ALOX5	-1.26326	12.5786	-3.71725	0.00175951	0.0228236	-1.4474	Down
RAB20	-1.50821	3.94526	-3.71721	0.00175965	0.0228236	-1.44748	Down
POLR2I	0.664557	8.78179	3.71711	0.00176002	0.0228236	-1.44768	Up
CPNE2	-1.06406	7.08748	-3.7162	0.00176348	0.0228536	-1.4496	Down
TMEM186	0.725301	7.22952	3.71569	0.00176542	0.0228636	-1.45066	Up
UIMC1	-0.498357	10.2679	-3.71489	0.00176846	0.0228874	-1.45234	Down
FAM105B	0.590758	5.60612	3.7146	0.00176958	0.0228874	-1.45295	Up
CYTB	0.675889	12.9198	3.71384	0.00177244	0.0228958	-1.45452	Up
LOC100131646	0.839004	7.19342	3.71382	0.00177254	0.0228958	-1.45457	Up
ALDH1A3	-1.45117	1.17633	-3.71218	0.00177881	0.0229618	-1.45801	Down
C1orf35	-0.502198	9.2015	-3.71172	0.00178055	0.0229692	-1.45896	Down
PRMT2	-0.809569	8.46184	-3.70935	0.00178966	0.0230629	-1.46392	Down
EXTL2	-1.42243	1.39274	-3.70923	0.00179014	0.0230629	-1.46418	Down
PRPSAP2	-0.641786	8.01635	-3.7087	0.0017922	0.0230743	-1.4653	Down
CEP68	0.750943	7.66728	3.70796	0.00179506	0.023096	-1.46685	Up
FKSG43	1.07733	3.87923	3.70759	0.00179648	0.0230992	-1.46762	Up
GMCL1	0.844666	7.95745	3.70649	0.00180075	0.0231391	-1.46993	Up
RNF122	0.812745	8.49903	3.70601	0.0018026	0.0231478	-1.47092	Up
SLC16A7	1.47221	3.85095	3.70462	0.00180799	0.0232019	-1.47383	Up
COL4A2	1.11757	5.44472	3.7032	0.00181352	0.0232578	-1.4768	Up
C2orf76	-2.60503	2.84394	-3.70236	0.00181681	0.0232849	-1.47856	Down
ALDH3B1	0.843006	7.3175	3.70142	0.0018205	0.0233056	-1.48053	Up
IER5L	0.585878	8.56784	3.70123	0.00182126	0.0233056	-1.48094	Up
NCRNA00084	-1.19059	8.04786	-3.70105	0.00182197	0.0233056	-1.48131	Down
TMEM143	0.580588	7.1414	3.70005	0.00182587	0.0233403	-1.48339	Up
TGFB1	-0.957076	7.81376	-3.69975	0.00182704	0.0233403	-1.48402	Down
ITGA9	1.09614	4.42825	3.69617	0.0018412	0.0234998	-1.49152	Up
DCTN3	0.501221	10.5247	3.69599	0.00184191	0.0234998	-1.49189	Up
TMEM102	0.852096	7.83786	3.69543	0.00184412	0.0235102	-1.49306	Up
LOC100130910	0.780985	4.34924	3.69482	0.00184654	0.0235102	-1.49434	Up
KIAA0195	-1.97765	3.58777	-3.69467	0.00184717	0.0235102	-1.49467	Down
MAST3	-1.6954	7.40824	-3.69459	0.00184748	0.0235102	-1.49483	Down
NCOA4	-0.833479	9.80951	-3.69359	0.00185147	0.0235393	-1.49692	Down
GSR	0.865842	7.3385	3.69341	0.00185215	0.0235393	-1.49728	Up
LIN7B	0.668667	6.30448	3.69037	0.00186433	0.0236753	-1.50365	Up
AIM2	-1.22229	6.9015	-3.69014	0.00186525	0.0236753	-1.50413	Down
CFHR5	-1.15559	1.32025	-3.6898	0.00186662	0.0236774	-1.50484	Down
FAM105A	-0.951206	6.66249	-3.68864	0.00187128	0.0237213	-1.50727	Down
OLFML1	1.30275	3.8315	3.687	0.00187792	0.0237902	-1.51071	Up
LOC441876	0.983059	14.3531	3.68654	0.00187978	0.0237984	-1.51167	Up
SCAMP4	0.682618	4.61285	3.68614	0.00188139	0.0238036	-1.51251	Up
TUBA1A	-0.812387	9.99056	-3.68531	0.00188474	0.0238308	-1.51423	Down
ST6GAL1	-0.722956	10.1717	-3.68358	0.00189178	0.0238964	-1.51786	Down
PIGN	-1.49678	1.72114	-3.68344	0.00189235	0.0238964	-1.51815	Down
CYC1	-0.65846	8.59953	-3.68265	0.00189558	0.0239152	-1.51981	Down
NAT15	-0.752617	4.91847	-3.68248	0.00189626	0.0239152	-1.52016	Down
ELOVL1	-0.790347	6.68619	-3.68195	0.00189844	0.0239273	-1.52127	Down
HOMEZ	-0.856	5.25398	-3.6805	0.00190437	0.0239645	-1.5243	Down
DNTTIP2	-1.25487	7.94764	-3.67959	0.00190812	0.0239645	-1.52621	Down
ALKBH5	-0.688017	7.13637	-3.67934	0.00190916	0.0239645	-1.52674	Down
PPP4R1	-1.10711	5.62437	-3.67917	0.00190986	0.0239645	-1.5271	Down
ZNF146	-1.91847	3.74763	-3.67887	0.00191109	0.0239645	-1.52773	Down
BBS4	0.617706	7.58542	3.67879	0.00191139	0.0239645	-1.52788	Up
CCDC21	-1.01724	4.15852	-3.67858	0.00191227	0.0239645	-1.52832	Down
TAF5	-1.85745	2.23824	-3.67805	0.00191445	0.0239645	-1.52943	Down
ABHD14B	0.61433	7.55895	3.67803	0.00191456	0.0239645	-1.52948	Up
ABCA8	-0.484366	1.0767	-3.67793	0.00191493	0.0239645	-1.52968	Down
C2orf51	0.935083	3.32331	3.67769	0.00191595	0.0239645	-1.53019	Up
WDR36	0.595926	5.97148	3.67761	0.00191629	0.0239645	-1.53036	Up
TMEFF2	1.41376	8.75391	3.67739	0.00191716	0.0239645	-1.53081	Up
HS3ST3B1	0.774366	6.46126	3.67674	0.00191986	0.0239706	-1.53217	Up
EVI2B	0.73467	10.6528	3.67669	0.00192007	0.0239706	-1.53228	Up
CAPN1	0.619413	7.94532	3.67471	0.00192828	0.0240319	-1.53642	Up
SBF1	-0.806729	7.04301	-3.6746	0.00192875	0.0240319	-1.53666	Down
CCR10	1.37085	7.66557	3.6745	0.00192915	0.0240319	-1.53686	Up
MATN4	2.51596	4.37172	3.67433	0.00192985	0.0240319	-1.53722	Up
SLC35B4	0.747491	5.48971	3.67077	0.0019447	0.0242015	-1.54466	Up
SLC39A1	-0.908031	6.06757	-3.66978	0.00194884	0.0242289	-1.54673	Down
ANKRD28	0.56849	6.87335	3.66966	0.00194936	0.0242289	-1.54698	Up
UQCRB	-3.18183	5.70825	-3.66827	0.0019552	0.0242863	-1.54989	Down
IPMK	1.54804	4.14967	3.66662	0.00196216	0.0243574	-1.55334	Up
HLTF	1.09503	5.98377	3.66575	0.00196584	0.0243878	-1.55517	Up
APLP1	1.0266	3.30038	3.66489	0.00196946	0.0244174	-1.55695	Up
TRPM7	1.03754	5.11558	3.66349	0.00197543	0.024476	-1.55989	Up
ACTC1	-0.675828	9.00563	-3.66278	0.00197846	0.0244982	-1.56138	Down
PMS2L5	0.592769	7.70814	3.65914	0.00199402	0.0246754	-1.56899	Up
UNC119	-0.663658	7.29299	-3.65851	0.00199672	0.0246933	-1.5703	Down
PDE4C	1.02745	11.3801	3.65669	0.00200457	0.0247748	-1.57411	Up
CEACAM19	1.29951	10.3029	3.65599	0.00200758	0.0247839	-1.57557	Up
P2RY13	1.08935	9.14593	3.65594	0.00200781	0.0247839	-1.57568	Up
KLF16	-1.03534	14.3968	-3.65258	0.0020224	0.0249484	-1.58271	Down
C19orf53	0.879569	7.7712	3.65186	0.00202551	0.0249712	-1.5842	Up
CHI3L2	-1.42145	5.09503	-3.65111	0.00202879	0.0249842	-1.58577	Down
PLD3	-1.34632	5.78052	-3.65104	0.00202909	0.0249842	-1.58592	Down
LOC100133224	-0.902873	4.81936	-3.65046	0.00203162	0.0249996	-1.58713	Down
LIG3	1.86414	3.00641	3.64408	0.00205975	0.0253301	-1.60048	Up
EXOC3L2	0.825818	15.4599	3.64299	0.00206458	0.0253736	-1.60275	Up
EIF4B	0.725375	11.0649	3.64252	0.00206667	0.0253835	-1.60374	Up
PLXNA3	1.37342	3.57814	3.63883	0.00208317	0.0255703	-1.61145	Up
TCERG1	-1.33063	5.16058	-3.63801	0.00208683	0.0255876	-1.61316	Down
TAS2R14	1.2491	3.33625	3.63794	0.00208717	0.0255876	-1.61332	Up
ALCAM	1.22477	4.1196	3.63761	0.00208862	0.0255895	-1.61399	Up
GH2	1.60338	6.90608	3.637	0.00209137	0.0256073	-1.61527	Up
RTN4	-0.643538	9.03105	-3.63668	0.00209281	0.025609	-1.61593	Down
TMED10P	-1.02879	4.21519	-3.6362	0.00209499	0.0256199	-1.61695	Down
CCL19	1.16447	3.77941	3.63582	0.00209672	0.0256251	-1.61775	Up
RDX	-1.15047	3.85987	-3.63504	0.00210021	0.0256463	-1.61936	Down
WBP2	-1.17754	7.35891	-3.63486	0.00210105	0.0256463	-1.61975	Down
SCARA5	1.13257	6.16028	3.63448	0.00210277	0.0256515	-1.62055	Up
KCNK4	1.06694	4.19835	3.63073	0.00211978	0.025843	-1.62837	Up
LOC100132738	1.86416	4.92046	3.63019	0.00212228	0.0258575	-1.62951	Up
VMA21	0.872056	7.22372	3.62954	0.00212525	0.0258777	-1.63087	Up
SLC25A36	1.28338	7.80947	3.62809	0.00213191	0.0259428	-1.6339	Up
DYNC2LI1	-2.19073	2.00914	-3.62703	0.00213676	0.0259858	-1.63611	Down
YTHDF3	-1.00249	4.45161	-3.626	0.00214149	0.0260273	-1.63825	Down
CACNA1B	1.38698	7.52219	3.62521	0.00214513	0.0260555	-1.6399	Up
UBE2Q1	-0.671111	5.76912	-3.62404	0.00215054	0.0260871	-1.64234	Down
CERK	-0.999493	6.88378	-3.62359	0.00215262	0.0260871	-1.64328	Down
LOC100132640	1.64491	8.02903	3.6234	0.00215351	0.0260871	-1.64368	Up
COMT	-0.811743	7.70385	-3.6234	0.00215352	0.0260871	-1.64369	Down
LOC220429	-1.35721	1.79928	-3.62305	0.00215513	0.0260871	-1.64442	Down
EIF6	0.552767	10.4703	3.62258	0.00215731	0.0260871	-1.6454	Up
ZNF133	0.590237	8.72735	3.62257	0.00215736	0.0260871	-1.64542	Up
C9orf23	0.522535	11.1346	3.62223	0.00215894	0.0260871	-1.64613	Up
SEC24B	-0.795542	5.57131	-3.62202	0.00215993	0.0260871	-1.64657	Down
USP8	-0.578545	6.81234	-3.6218	0.00216094	0.0260871	-1.64703	Down
CHCHD10	1.10528	9.30697	3.62131	0.00216323	0.0260989	-1.64806	Up
C1orf113	1.53952	9.88212	3.61929	0.00217268	0.0261729	-1.65228	Up
MAP7D1	-1.23367	10.0613	-3.61879	0.00217499	0.0261729	-1.65332	Down
ZNF409	1.18702	5.51963	3.61867	0.00217558	0.0261729	-1.65358	Up
RILPL2	-0.65322	11.515	-3.61828	0.0021774	0.0261729	-1.65439	Down
ASXL2	1.01101	9.57544	3.61819	0.00217784	0.0261729	-1.65458	Up
CDYL	-0.899859	4.91239	-3.61808	0.00217835	0.0261729	-1.65481	Down
CIAPIN1P	-0.801244	5.84847	-3.61801	0.00217865	0.0261729	-1.65495	Down
LOC440983	0.667091	9.20321	3.61754	0.00218087	0.0261753	-1.65594	Up
ARHGEF3	-0.792969	8.17313	-3.61741	0.00218149	0.0261753	-1.65621	Down
SLAMF9	0.966578	6.92788	3.61661	0.00218525	0.0262045	-1.65788	Up
THOP1	-0.626303	9.21766	-3.61563	0.00218987	0.0262439	-1.65993	Down
ASNA1	-0.512861	7.01961	-3.61521	0.00219183	0.0262515	-1.6608	Down
ASCL5	1.8989	7.92827	3.61355	0.00219968	0.0263296	-1.66427	Up
ATG3	-0.763944	8.7323	-3.61146	0.00220961	0.0264323	-1.66864	Down
RPS13	0.966234	14.7545	3.61055	0.00221395	0.0264572	-1.67054	Up
FLOT1	-1.03939	9.12038	-3.61034	0.00221492	0.0264572	-1.67097	Down
PAK4	1.24789	6.41752	3.61018	0.00221571	0.0264572	-1.67131	Up
IFNA4	1.34838	4.02682	3.60961	0.00221844	0.0264738	-1.67251	Up
COPS7A	-0.981038	5.44513	-3.60884	0.00222209	0.0265014	-1.6741	Down
DBNDD2	0.656628	7.7159	3.60823	0.00222504	0.0265205	-1.67539	Up
PLAUR	-1.1944	7.25462	-3.60585	0.00223647	0.0266329	-1.68036	Down
MRGPRE	1.48279	4.39548	3.6057	0.00223716	0.0266329	-1.68066	Up
HSDL1	-1.44114	2.37373	-3.60441	0.00224338	0.0266908	-1.68335	Down
STYXL1	-0.933581	6.07336	-3.60313	0.00224958	0.0267484	-1.68603	Down
CPNE6	0.992102	5.44424	3.60256	0.00225234	0.0267652	-1.68722	Up
C16orf59	1.01237	5.16549	3.6013	0.00225848	0.026822	-1.68986	Up
ACADSB	0.781184	6.07582	3.60075	0.00226112	0.026837	-1.69099	Up
ADORA2A	-0.834093	8.10335	-3.60048	0.00226246	0.026837	-1.69157	Down
SKP1	0.7986	12.1281	3.59895	0.00226991	0.0269092	-1.69475	Up
RP13-401N8.2	1.2731	4.80147	3.59764	0.00227634	0.0269475	-1.6975	Up
GBP1	-1.42079	7.86394	-3.59719	0.00227856	0.0269475	-1.69844	Down
CBX1	0.481008	9.85609	3.59704	0.00227927	0.0269475	-1.69874	Up
FUZ	0.711364	7.17181	3.59703	0.00227932	0.0269475	-1.69877	Up
NME3	0.833278	11.2142	3.5969	0.00227996	0.0269475	-1.69904	Up
MCL1	-0.778883	14.0765	-3.59637	0.00228254	0.0269618	-1.70014	Down
CTR9	-0.47143	8.38773	-3.59602	0.00228426	0.026966	-1.70087	Down
PLA2G1B	1.20353	2.20884	3.59513	0.00228868	0.027002	-1.70274	Up
PDXP	-0.923313	3.97773	-3.59292	0.00229958	0.0271144	-1.70735	Down
SLC35D2	-1.22846	4.68039	-3.59186	0.00230481	0.0271498	-1.70955	Down
ZNF345	1.23902	5.10753	3.59176	0.00230533	0.0271498	-1.70977	Up
GTF2A1	1.43194	3.85396	3.59077	0.00231027	0.0271918	-1.71184	Up
CDC123	-0.775506	8.52987	-3.58981	0.00231503	0.0272286	-1.71384	Down
COPS7B	-1.11509	3.25332	-3.58958	0.00231615	0.0272286	-1.71431	Down
ATP5E	-0.918746	13.5327	-3.58898	0.00231918	0.0272479	-1.71558	Down
KRTAP5-9	1.09275	7.18022	3.5883	0.00232255	0.0272713	-1.71699	Up
GDI1	-1.14308	8.17605	-3.58737	0.00232721	0.0273099	-1.71893	Down
PREB	-0.790363	8.01394	-3.58636	0.00233229	0.027348	-1.72104	Down
UTP6	-0.857337	8.14707	-3.58606	0.00233377	0.027348	-1.72166	Down
ZKSCAN4	1.15239	5.47478	3.58589	0.00233462	0.027348	-1.72201	Up
C9orf78	-1.73119	10.0169	-3.5856	0.00233612	0.0273493	-1.72263	Down
SLBP	-0.743244	9.25365	-3.58077	0.00236051	0.0276031	-1.7327	Down
RP3-402G11.5	1.03289	10.1788	3.58076	0.00236059	0.0276031	-1.73274	Up
PIM3	-0.820269	11.6259	-3.57943	0.00236734	0.0276657	-1.73551	Down
SEC61A2	-0.808664	5.11779	-3.57829	0.00237314	0.0277171	-1.73788	Down
TGS1	-0.88092	4.69524	-3.57784	0.00237543	0.0277274	-1.73881	Down
SACM1L	-1.50519	7.24738	-3.57581	0.00238584	0.0278282	-1.74305	Down
CFL1	-0.543386	9.74384	-3.57503	0.00238985	0.0278282	-1.74468	Down
IPP	0.790693	5.07262	3.57502	0.00238991	0.0278282	-1.7447	Up
CHMP6	0.536994	7.4104	3.57483	0.0023909	0.0278282	-1.74511	Up
ZNF329	0.84181	4.15772	3.57479	0.00239111	0.0278282	-1.74519	Up
FAM176B	0.672587	7.83729	3.5741	0.00239467	0.0278532	-1.74663	Up
GNPNAT1	1.26322	5.65056	3.57245	0.0024032	0.0279359	-1.75008	Up
MLEC	0.885378	9.13222	3.5719	0.002406	0.0279521	-1.75121	Up
UCRC	0.772207	11.1228	3.57148	0.00240818	0.0279588	-1.75208	Up
BRD3	-1.22553	6.34382	-3.57125	0.00240941	0.0279588	-1.75258	Down
OR7E156P	0.810917	5.91631	3.56858	0.00242327	0.0281031	-1.75814	Up
RBM16	-0.533309	6.47677	-3.5665	0.00243415	0.0282127	-1.76248	Down
RP1	-1.00865	1.26415	-3.5662	0.00243571	0.0282142	-1.7631	Down
DHX15	-0.875132	8.77602	-3.56587	0.00243744	0.0282177	-1.76379	Down
PSMB9	-0.797248	11.5391	-3.56531	0.00244037	0.0282287	-1.76495	Down
PKP4	-1.49916	3.23962	-3.56478	0.00244318	0.0282287	-1.76607	Down
LIPE	0.71659	8.35174	3.56474	0.0024434	0.0282287	-1.76616	Up
PRR14	-0.8517	8.03935	-3.5646	0.00244411	0.0282287	-1.76644	Down
SAP30BP	-0.550183	8.09174	-3.564	0.00244731	0.0282492	-1.7677	Down
FMC1	0.689868	7.61894	3.56067	0.00246491	0.0284357	-1.77465	Up
LOC202181	1.59769	5.61863	3.56011	0.00246784	0.028451	-1.7758	Up
XRCC4	-1.62018	5.00388	-3.55987	0.00246912	0.028451	-1.7763	Down
MGC3207	1.05282	5.84682	3.557	0.00248445	0.028611	-1.7823	Up
BAP1	-1.40043	6.69332	-3.55403	0.00250036	0.0287774	-1.78848	Down
VAPA	0.539495	8.97169	3.55289	0.00250652	0.0288316	-1.79087	Up
HERC1	-0.623089	7.9795	-3.55234	0.00250946	0.0288486	-1.792	Down
POLD1	0.657459	8.46954	3.55089	0.00251731	0.028922	-1.79503	Up
ATF7IP2	0.910957	8.10739	3.54866	0.00252945	0.0290445	-1.79969	Up
KCTD20	-0.772293	6.67403	-3.54654	0.00254098	0.0291582	-1.80409	Down
NUP188	-1.13168	4.17435	-3.54629	0.00254234	0.0291582	-1.80461	Down
GPR177	-2.49259	4.75569	-3.54603	0.00254378	0.0291582	-1.80516	Down
CCIN	1.27231	5.8363	3.54528	0.00254787	0.0291763	-1.80672	Up
C10orf125	0.939794	9.23027	3.5452	0.00254831	0.0291763	-1.80689	Up
MEF2A	0.58491	4.90941	3.54426	0.0025535	0.0292088	-1.80886	Up
PABPN1	-0.573531	9.86223	-3.54415	0.0025541	0.0292088	-1.80909	Down
PAN3	-0.839252	7.55844	-3.54353	0.00255751	0.0292308	-1.81038	Down
UBE2G1	-0.626656	8.02872	-3.54052	0.00257415	0.0294039	-1.81666	Down
CHERP	-0.923166	8.24783	-3.5393	0.00258091	0.0294642	-1.8192	Down
C10orf63	-2.5054	3.29977	-3.53845	0.00258562	0.0295009	-1.82096	Down
NAGA	-1.96295	4.39581	-3.53724	0.00259238	0.029561	-1.82349	Down
ADCY6	-0.650498	0.977615	-3.53586	0.00260008	0.0296316	-1.82636	Down
FOXD1	1.36426	6.36811	3.53529	0.00260323	0.0296505	-1.82754	Up
RBM47	-0.861037	9.23038	-3.53502	0.00260478	0.0296509	-1.82811	Down
DDX27	-0.623337	9.55757	-3.5332	0.00261502	0.0297504	-1.83191	Down
RPS12	0.729667	14.1663	3.53251	0.00261889	0.0297621	-1.83334	Up
CTSO	-1.98468	1.9273	-3.53248	0.00261907	0.0297621	-1.83341	Down
PPFIBP2	-0.796785	6.58136	-3.52992	0.00263354	0.0299094	-1.83875	Down
FAM13B1	0.977263	7.46568	3.52929	0.00263707	0.0299209	-1.84004	Up
PRELID2	1.04725	5.87959	3.52899	0.00263879	0.0299209	-1.84068	Up
C1orf122	0.519959	9.83156	3.52865	0.00264074	0.0299209	-1.84139	Up
MRPS18A	0.78471	7.97111	3.52848	0.00264169	0.0299209	-1.84174	Up
INTS1	1.33765	3.23201	3.5284	0.00264213	0.0299209	-1.8419	Up
FOXP1	0.80549	11.1868	3.52742	0.00264775	0.0299601	-1.84395	Up
HCK	-1.35985	10.3095	-3.52721	0.00264889	0.0299601	-1.84437	Down
KIAA0174	-0.487073	11.5994	-3.527	0.00265014	0.0299601	-1.84483	Down
TUBGCP2	-0.93084	7.39957	-3.52641	0.00265345	0.0299804	-1.84604	Down
LOC376693	1.23198	12.6926	3.52492	0.00266199	0.0300596	-1.84915	Up
REEP3	0.916179	7.41682	3.52401	0.0026672	0.0300721	-1.85104	Up
C1orf38	-0.686907	13.3634	-3.52378	0.00266854	0.0300721	-1.85153	Down
ZNF227	-1.28282	3.2671	-3.52355	0.00266987	0.0300721	-1.85201	Down
KRTAP10-10	0.977119	6.75404	3.52343	0.00267057	0.0300721	-1.85227	Up
BCL6	-1.26738	11.1878	-3.5234	0.00267071	0.0300721	-1.85232	Down
DLAT	1.23574	5.73254	3.52007	0.00268992	0.0302711	-1.85925	Up
IKBKB	-0.576357	8.16754	-3.5196	0.00269264	0.0302779	-1.86023	Down
WDR48	-0.72744	5.50239	-3.51944	0.00269359	0.0302779	-1.86057	Down
C16orf79	0.726744	5.53909	3.51857	0.0026986	0.0303091	-1.86237	Up
CTD-2267G17.3	-1.0833	1.24449	-3.51843	0.00269943	0.0303091	-1.86267	Down
RUFY2	0.95607	4.73844	3.51786	0.00270274	0.030329	-1.86386	Up
CCDC65	-1.58584	2.86534	-3.51739	0.0027055	0.0303428	-1.86485	Down
CABC1	-1.10148	7.36597	-3.51633	0.00271167	0.0303947	-1.86705	Down
GSPT1	-1.74815	7.35243	-3.51491	0.00271998	0.0304551	-1.87001	Down
XPNPEP1	-0.597849	6.18831	-3.51488	0.00272014	0.0304551	-1.87007	Down
IRF9	-0.537678	9.38444	-3.51053	0.00274573	0.0307242	-1.87913	Down
KIAA1967	-0.790763	5.57005	-3.5091	0.00275417	0.0307807	-1.8821	Down
MAP3K8	-1.19036	5.95889	-3.50906	0.00275437	0.0307807	-1.88217	Down
PARK7	-0.637809	11.3294	-3.50852	0.00275758	0.0307807	-1.8833	Down
CCDC93	-0.77816	6.82256	-3.50841	0.00275825	0.0307807	-1.88353	Down
TSPAN7	-0.334123	1.36964	-3.50836	0.00275857	0.0307807	-1.88365	Down
KLHL32	-1.03244	1.15229	-3.50807	0.00276025	0.030782	-1.88423	Down
RIBC1	0.800139	3.96966	3.50631	0.00277075	0.0308781	-1.88791	Up
SLC2A8	0.77387	8.56122	3.50566	0.00277463	0.0308781	-1.88926	Up
ZBTB7B	-1.1594	6.8455	-3.50565	0.00277469	0.0308781	-1.88928	Down
KIAA1652	0.860421	8.69775	3.50558	0.00277512	0.0308781	-1.88943	Up
LOC154761	-1.7887	1.72196	-3.50439	0.00278222	0.0309396	-1.8919	Down
LAX1	0.931116	7.69845	3.5039	0.00278516	0.030955	-1.89293	Up
MRPS11	0.522492	9.03135	3.50352	0.00278743	0.0309568	-1.89371	Up
MPI	0.729359	8.54859	3.50335	0.00278846	0.0309568	-1.89407	Up
PRDM8	1.36168	3.96165	3.50222	0.00279521	0.0310142	-1.89641	Up
ANAPC1	-0.726034	8.28179	-3.50131	0.00280068	0.0310575	-1.89831	Down
AGTPBP1	-0.761622	7.99732	-3.501	0.0028026	0.0310614	-1.89897	Down
TXNRD1	-2.28213	3.02515	-3.50048	0.00280573	0.0310786	-1.90005	Down
ZNF513	-1.23308	5.08896	-3.49972	0.00281028	0.0311097	-1.90162	Down
C19orf62	-0.887102	9.15459	-3.49949	0.00281169	0.0311097	-1.9021	Down
A2ML1	1.10469	7.29677	3.49847	0.00281787	0.0311414	-1.90423	Up
HDGF2	-1.29426	4.86049	-3.4982	0.00281951	0.0311414	-1.90479	Down
VCAN	-0.961735	9.29369	-3.49817	0.00281968	0.0311414	-1.90485	Down
TRAP1	-0.917258	6.10212	-3.49798	0.00282086	0.0311414	-1.90525	Down
FCGR2A	-0.800908	10.3373	-3.49719	0.00282561	0.0311765	-1.90688	Down
MFSD9	1.31619	6.67781	3.49642	0.00283035	0.0312031	-1.9085	Up
ACRC	-0.917572	5.79644	-3.49614	0.00283206	0.0312031	-1.90908	Down
TCEAL5	-0.553099	6.8635	-3.49602	0.00283276	0.0312031	-1.90933	Down
PLA2G4D	0.979839	7.0875	3.49439	0.00284268	0.0312799	-1.91271	Up
ARFRP1	-0.570274	5.01883	-3.49433	0.00284308	0.0312799	-1.91284	Down
STAT5B	0.717817	8.21069	3.4941	0.00284449	0.0312799	-1.91332	Up
KIAA0556	-2.33069	2.34623	-3.49348	0.00284826	0.0313039	-1.9146	Down
BHLHA15	0.868749	3.84296	3.49167	0.00285939	0.0314088	-1.91838	Up
PLEKHG5	0.855025	5.56068	3.4913	0.00286166	0.0314162	-1.91914	Up
C7	2.78299	5.36245	3.49062	0.00286586	0.0314449	-1.92056	Up
SESN3	-1.87726	6.60989	-3.48902	0.00287571	0.0315355	-1.92388	Down
PPME1	1.53107	3.84182	3.48797	0.00288221	0.0315753	-1.92606	Up
FAM40A	-0.628422	7.61857	-3.48792	0.00288254	0.0315753	-1.92618	Down
LOC442270	0.664089	12.8647	3.48749	0.00288522	0.0315871	-1.92707	Up
RARB	-0.983283	1.23063	-3.48634	0.00289233	0.0316473	-1.92945	Down
JMJD2C	-0.853991	7.20443	-3.48554	0.00289736	0.0316848	-1.93113	Down
SLA2	-0.546667	5.63963	-3.48439	0.00290449	0.031738	-1.93351	Down
TSNARE1	-0.546479	7.43512	-3.48424	0.00290543	0.031738	-1.93382	Down
USP15	0.913141	9.05521	3.48342	0.00291058	0.0317767	-1.93554	Up
TFDP3	-0.710835	1.23348	-3.48298	0.00291331	0.0317769	-1.93644	Down
KLHDC4	-1.52712	3.95758	-3.4829	0.00291382	0.0317769	-1.93661	Down
ABHD8	0.586534	5.81759	3.47927	0.00293664	0.0319819	-1.94416	Up
LIMK1	0.596085	6.36521	3.47917	0.00293728	0.0319819	-1.94437	Up
LOC441795	1.01393	5.07308	3.47914	0.00293747	0.0319819	-1.94443	Up
DNMT1	-1.03776	5.58702	-3.47889	0.0029391	0.0319819	-1.94497	Down
MGC10814	0.709023	15.1252	3.4781	0.00294407	0.0320184	-1.9466	Up
ACAP2	0.694468	9.28059	3.47746	0.00294811	0.0320447	-1.94793	Up
ZNF416	0.602589	6.23202	3.47649	0.00295426	0.0320938	-1.94994	Up
TMEM151A	1.42134	5.90581	3.47509	0.00296316	0.0321719	-1.95285	Up
FLII	-1.29247	9.1939	-3.47485	0.0029647	0.0321719	-1.95335	Down
C21orf88	1.11049	7.97053	3.47392	0.00297065	0.0322063	-1.95529	Up
BRD9	-0.800837	5.52238	-3.47385	0.00297113	0.0322063	-1.95545	Down
MGST3	0.966462	10.2896	3.47303	0.00297635	0.0322451	-1.95714	Up
BCL7B	0.631843	6.9676	3.47206	0.00298256	0.0322947	-1.95916	Up
PRIC285	1.35076	7.85041	3.47071	0.00299121	0.0323706	-1.96196	Up
LOC344382	-1.17287	4.5712	-3.47044	0.00299295	0.0323717	-1.96252	Down
RRAGD	-1.28356	4.98859	-3.46866	0.00300447	0.0324547	-1.96624	Down
CYP3A5	1.04058	9.89708	3.46842	0.00300601	0.0324547	-1.96673	Up
EHD1	-0.655288	12.2118	-3.46837	0.00300632	0.0324547	-1.96683	Down
FCN1	-1.13786	14.3945	-3.46823	0.00300719	0.0324547	-1.96711	Down
EPS8L2	0.765813	4.44328	3.46753	0.00301178	0.0324805	-1.96858	Up
ATP5G1	0.626763	8.97702	3.46736	0.00301288	0.0324805	-1.96894	Up
CMTM1	1.33833	6.63236	3.4663	0.00301974	0.0325196	-1.97114	Up
CCNE1	0.770213	7.15066	3.46629	0.0030198	0.0325196	-1.97115	Up
ZNF300	-1.03781	1.80854	-3.46563	0.00302406	0.0325478	-1.97252	Down
AIRE	0.796523	4.93075	3.46263	0.00304365	0.0327408	-1.97876	Up
LOC644215	0.865247	8.03936	3.46236	0.0030454	0.0327418	-1.97932	Up
LOC100128328	1.64785	2.74711	3.46183	0.00304885	0.0327611	-1.98041	Up
APOBEC3G	-1.4094	7.65914	-3.46158	0.00305053	0.0327612	-1.98094	Down
MRPS18B	0.672399	10.7682	3.46023	0.00305939	0.0328386	-1.98375	Up
GARS	-0.806867	5.44056	-3.45936	0.00306514	0.0328652	-1.98556	Down
CLDN14	-1.0055	1.10131	-3.45935	0.0030652	0.0328652	-1.98558	Down
ZNF324	0.542737	8.37383	3.45842	0.00307129	0.0329107	-1.9875	Up
C16orf11	1.59751	8.1175	3.4582	0.00307278	0.0329107	-1.98797	Up
MTMR6	0.765576	6.75319	3.45763	0.00307655	0.0329332	-1.98915	Up
MGC119295	0.954416	4.62309	3.45723	0.00307921	0.0329439	-1.98999	Up
RNF151	1.88336	3.73307	3.45685	0.00308168	0.0329524	-1.99076	Up
SNHG11	0.537229	5.53483	3.45572	0.00308919	0.0330149	-1.99311	Up
ADAM6	1.14625	4.36421	3.45491	0.00309457	0.0330545	-1.9948	Up
C1orf55	-0.637282	6.05369	-3.45401	0.00310057	0.0331007	-1.99667	Down
ZNF44	-1.39483	5.16756	-3.4529	0.00310795	0.0331616	-1.99897	Down
KLC1	-0.432085	10.8283	-3.45151	0.00311726	0.0332429	-2.00186	Down
GPR97	-1.61396	6.72183	-3.45085	0.00312171	0.0332563	-2.00323	Down
ATP6V1F	0.675348	11.5314	3.45082	0.00312188	0.0332563	-2.00329	Up
PYGM	-1.20431	4.56706	-3.45052	0.00312392	0.03326	-2.00392	Down
PHF23	-0.590613	8.25123	-3.44995	0.00312773	0.0332691	-2.00509	Down
SDCCAG10	-0.878729	6.50045	-3.44989	0.00312814	0.0332691	-2.00522	Down
SCAMP1	0.987963	6.09925	3.44936	0.00313176	0.0332897	-2.00634	Up
CASP9	-0.635077	8.23367	-3.44858	0.00313701	0.0333275	-2.00796	Down
EIF5A	0.708393	7.21674	3.44795	0.00314123	0.0333544	-2.00926	Up
TMEM185B	-1.13363	4.42206	-3.44715	0.00314663	0.0333799	-2.01092	Down
BIN1	0.993925	8.58586	3.44701	0.0031476	0.0333799	-2.01122	Up
LOC642006	-1.17721	1.54197	-3.44685	0.0031487	0.0333799	-2.01155	Down
DAXX	-0.645233	8.05248	-3.44522	0.00315971	0.0334787	-2.01493	Down
UVRAG	-1.81366	4.17599	-3.44381	0.00316934	0.0335608	-2.01786	Down
PKIG	-1.35354	4.41293	-3.44358	0.00317086	0.0335608	-2.01833	Down
ORAI1	1.04311	13.8828	3.4432	0.00317347	0.03357	-2.01912	Up
CIR	-0.698958	8.6042	-3.44296	0.00317513	0.03357	-2.01963	Down
TMEM220	0.980932	4.28749	3.44253	0.00317805	0.0335747	-2.02052	Up
CLSTN1	3.35385	7.58065	3.44239	0.00317897	0.0335747	-2.0208	Up
MGAM	-1.91312	6.18118	-3.44175	0.00318339	0.0336034	-2.02214	Down
UROD	0.541559	9.50312	3.44029	0.00319339	0.0336909	-2.02517	Up
RPL38	0.850835	15.535	3.43994	0.00319578	0.0336982	-2.02589	Up
WBP5	-1.01066	1.40406	-3.43938	0.00319964	0.0336999	-2.02706	Down
KIAA1522	-1.60374	3.65567	-3.43935	0.00319982	0.0336999	-2.02711	Down
WDR17	-1.4416	1.53772	-3.43901	0.00320216	0.0336999	-2.02782	Down
TMED3	0.855375	9.07555	3.43892	0.00320277	0.0336999	-2.028	Up
PACRGL	-1.60879	1.75246	-3.43783	0.00321034	0.0337616	-2.03028	Down
LOC644063	-0.532547	9.33374	-3.43735	0.00321362	0.0337781	-2.03127	Down
CECR4	0.810734	4.60744	3.43558	0.00322585	0.033885	-2.03494	Up
USP5	-1.57112	4.31191	-3.43527	0.00322799	0.033885	-2.03558	Down
C19orf48	0.503212	7.11346	3.43514	0.00322894	0.033885	-2.03586	Up
CALR	0.702503	10.7656	3.43316	0.00324271	0.0340115	-2.03997	Up
SNAP29	-1.36829	4.36958	-3.43272	0.00324578	0.0340255	-2.04088	Down
KIAA1279	-1.18751	4.57823	-3.43061	0.00326048	0.0341446	-2.04525	Down
DAPK1	-1.73619	4.0017	-3.4306	0.0032606	0.0341446	-2.04528	Down
TTBK2	1.34327	3.10577	3.42919	0.0032705	0.0342131	-2.04821	Up
APH1A	1.21689	6.6703	3.42896	0.00327209	0.0342131	-2.04868	Up
C17orf63	0.866803	8.45034	3.42841	0.00327599	0.0342131	-2.04983	Up
DCTN2	0.44906	10.0256	3.42833	0.00327652	0.0342131	-2.04999	Up
DLGAP4	1.15554	7.25671	3.42831	0.00327669	0.0342131	-2.05004	Up
PCSK4	1.03688	4.58917	3.42819	0.00327753	0.0342131	-2.05029	Up
OSBPL8	0.865757	8.77176	3.42705	0.00328553	0.0342785	-2.05264	Up
NR2F6	0.649031	4.42574	3.42674	0.00328776	0.0342837	-2.0533	Up
C11orf9	1.14867	7.32583	3.426	0.00329293	0.0343195	-2.05481	Up
SET	0.670696	8.11135	3.42396	0.00330742	0.0344363	-2.05905	Up
WNT5A	-0.779566	1.31191	-3.42393	0.00330763	0.0344363	-2.05911	Down
NPLOC4	-0.558037	7.69486	-3.42351	0.00331065	0.0344495	-2.05999	Down
ATP5C1	-1.92373	6.20395	-3.42318	0.003313	0.0344559	-2.06068	Down
DHH	1.17837	6.37336	3.42225	0.00331959	0.0345062	-2.0626	Up
SIL1	0.697513	8.46624	3.42173	0.00332329	0.0345266	-2.06368	Up
CTF8	-0.937424	6.05921	-3.42051	0.00333207	0.0345996	-2.06622	Down
UCN	0.763261	5.07127	3.4197	0.00333785	0.0346414	-2.0679	Up
SIRT7	-0.862731	8.89302	-3.41854	0.00334615	0.0347093	-2.07029	Down
NPM3	2.23812	6.98467	3.41813	0.0033491	0.0347149	-2.07114	Up
GCHFR	0.963419	8.11652	3.41798	0.00335021	0.0347149	-2.07146	Up
CHCHD6	0.597933	5.91041	3.4171	0.00335655	0.0347624	-2.07329	Up
EDNRA	-0.631057	1.18849	-3.41632	0.0033622	0.0347927	-2.07491	Down
DMAP1	0.565292	9.75162	3.41621	0.003363	0.0347927	-2.07514	Up
C14orf138	-1.24787	6.42535	-3.41546	0.00336836	0.0348299	-2.07668	Down
MORF4	-0.601542	7.4854	-3.41374	0.00338084	0.0349228	-2.08025	Down
LOC388564	1.01489	8.11578	3.41374	0.00338088	0.0349228	-2.08026	Up
C5orf39	0.728219	9.6302	3.41301	0.00338616	0.0349475	-2.08177	Up
TMEM87A	0.525365	10.3541	3.41292	0.00338681	0.0349475	-2.08195	Up
SSB	-0.894536	9.51681	-3.41264	0.00338885	0.0349502	-2.08253	Down
SYNE2	0.915627	7.79574	3.41168	0.00339585	0.0350042	-2.08452	Up
RPL36A	-1.95585	11.9093	-3.4104	0.00340521	0.0350762	-2.08718	Down
C21orf70	0.908215	8.03834	3.41005	0.00340776	0.0350762	-2.0879	Up
MACROD1	0.656895	4.28618	3.41	0.00340816	0.0350762	-2.08802	Up
GRN	-1.22434	14.2055	-3.4096	0.00341106	0.0350878	-2.08884	Down
C11orf57	1.09806	6.2589	3.40926	0.00341358	0.0350954	-2.08955	Up
PAX6	1.58365	2.55076	3.40889	0.00341629	0.035105	-2.09032	Up
IVNS1ABP	-0.516025	9.17436	-3.4085	0.0034191	0.0351156	-2.09111	Down
BXDC2	-0.987887	6.76765	-3.40789	0.0034236	0.035136	-2.09238	Down
CXXC5	0.797877	9.92664	3.40775	0.00342465	0.035136	-2.09268	Up
YTHDC2	1.23799	4.54252	3.40742	0.00342711	0.035143	-2.09337	Up
NLRP4	1.7713	2.7662	3.40613	0.00343661	0.0352143	-2.09604	Up
FLNB	-1.15387	4.97801	-3.40599	0.00343762	0.0352143	-2.09633	Down
AGAP2	0.623083	9.15422	3.40527	0.00344294	0.0352504	-2.09782	Up
C11orf45	-1.00717	1.61411	-3.40407	0.0034518	0.0353143	-2.1003	Down
STXBP2	0.803227	6.64586	3.40394	0.00345275	0.0353143	-2.10056	Up
ARL2BP	0.79086	9.74662	3.40322	0.00345817	0.0353513	-2.10208	Up
CPN2	0.967958	4.32138	3.40248	0.00346364	0.0353614	-2.1036	Up
PRKCD	-1.05498	9.55875	-3.40243	0.00346402	0.0353614	-2.10371	Down
SLC39A3	0.758284	5.87967	3.40236	0.00346452	0.0353614	-2.10385	Up
PSMD4	-0.578065	11.5785	-3.40171	0.00346937	0.0353926	-2.1052	Down
LOC152024	-1.16295	5.6787	-3.40048	0.00347857	0.0354681	-2.10775	Down
SP140	0.924035	9.63005	3.40017	0.00348085	0.0354731	-2.10839	Up
REG1B	-0.880136	1.04299	-3.39941	0.00348657	0.0355131	-2.10997	Down
MYO1F	-1.01518	12.999	-3.39848	0.00349351	0.0355653	-2.11189	Down
LOC648232	1.20657	5.49718	3.39776	0.00349889	0.0356018	-2.11337	Up
GFAP	3.08024	7.38919	3.39749	0.00350098	0.0356047	-2.11395	Up
FAF2	-0.506685	6.48856	-3.39628	0.00351009	0.035679	-2.11646	Down
LOC100129387	0.685548	6.9953	3.39492	0.00352037	0.0357578	-2.11928	Up
CROCC	0.771518	5.29654	3.39477	0.00352146	0.0357578	-2.11958	Up
PRUNE	-1.92832	2.72633	-3.39421	0.00352567	0.0357786	-2.12073	Down
DKFZp761E198	1.19343	5.72136	3.39402	0.00352714	0.0357786	-2.12113	Up
APOH	-0.718657	1.29771	-3.39293	0.00353543	0.0358443	-2.1234	Down
SLC17A4	1.58665	2.65993	3.39233	0.00353993	0.0358716	-2.12462	Up
GRM8	-1.67279	1.20127	-3.39202	0.00354232	0.0358739	-2.12527	Down
SLC25A45	0.86671	7.37825	3.39183	0.0035438	0.0358739	-2.12568	Up
REV1	0.853152	5.01572	3.389	0.0035654	0.0360741	-2.13154	Up
TMIGD2	-0.617094	5.0059	-3.38793	0.00357358	0.0361245	-2.13375	Down
RASL12	1.66332	4.27358	3.38787	0.00357404	0.0361245	-2.13387	Up
TIGD7	-1.84957	2.17062	-3.38716	0.00357951	0.0361392	-2.13535	Down
SHFM1	-1.28239	8.69551	-3.38702	0.00358058	0.0361392	-2.13564	Down
NUDT18	1.11988	7.62568	3.38677	0.00358249	0.0361392	-2.13615	Up
GRIN3A	-1.63785	2.02783	-3.38673	0.00358282	0.0361392	-2.13624	Down
DNAJC8	-0.742164	8.62754	-3.38553	0.00359203	0.0361994	-2.13872	Down
MMP26	-0.821888	1.28017	-3.38522	0.00359444	0.0361994	-2.13936	Down
COMMD9	0.654115	8.01178	3.38502	0.00359601	0.0361994	-2.13978	Up
PTPLAD1	0.745544	8.28602	3.38499	0.00359622	0.0361994	-2.13984	Up
CITED2	0.507277	7.67967	3.38456	0.00359953	0.0361994	-2.14073	Up
PRMT7	-0.459415	8.98794	-3.38448	0.00360011	0.0361994	-2.14088	Down
IFIT3	-1.43491	8.38669	-3.38429	0.00360161	0.0361994	-2.14129	Down
ANKRD13D	0.95665	7.95527	3.38372	0.00360601	0.0362252	-2.14246	Up
NDEL1	-1.00594	6.50767	-3.38092	0.00362778	0.0364254	-2.14827	Down
TAS2R60	1.86245	3.52043	3.38057	0.00363045	0.0364337	-2.14898	Up
PAX5	0.918316	4.10409	3.38032	0.00363243	0.036435	-2.1495	Up
MTIF2	-0.53223	6.46547	-3.37843	0.00364719	0.0365623	-2.15341	Down
RASSF3	0.993932	5.09913	3.37822	0.00364882	0.0365623	-2.15385	Up
C19orf66	-0.494267	9.95672	-3.37762	0.00365357	0.0365912	-2.1551	Down
LCMT1	0.56461	9.03171	3.37662	0.00366143	0.0366501	-2.15717	Up
MRPS2	0.513751	9.86801	3.37627	0.0036642	0.0366501	-2.1579	Up
CDC73	-0.554438	6.08104	-3.37616	0.00366501	0.0366501	-2.15811	Down
TRRAP	-0.89327	5.93343	-3.37489	0.00367501	0.0367315	-2.16074	Down
CTSC	0.811442	9.43481	3.37247	0.00369421	0.0369047	-2.16577	Up
LPAR3	-1.01653	1.23031	-3.3722	0.0036963	0.036907	-2.16631	Down
GGT1	1.04951	10.3767	3.36998	0.00371397	0.0370619	-2.17091	Up
CSDE1	-0.450255	10.8686	-3.36978	0.00371557	0.0370619	-2.17133	Down
LOC391126	-3.14872	8.91586	-3.36845	0.00372617	0.0371488	-2.17407	Down
SEC61G	0.858142	7.65398	3.3654	0.00375068	0.0373743	-2.18039	Up
FXN	0.679359	6.42337	3.36485	0.00375509	0.0373994	-2.18152	Up
NFKBIE	-0.520833	9.26301	-3.36453	0.00375767	0.0374062	-2.18219	Down
BUD31	-0.560109	7.96266	-3.36371	0.00376427	0.0374531	-2.18388	Down
C9orf89	0.559508	11.7288	3.36257	0.00377352	0.0375262	-2.18624	Up
FSCN2	1.1271	4.14236	3.36203	0.00377788	0.0375506	-2.18736	Up
LOC728153	1.08901	4.61888	3.36069	0.00378874	0.0376396	-2.19012	Up
NCBP2	0.716542	7.47956	3.35954	0.00379811	0.0377138	-2.1925	Up
LOC100134228	0.742468	5.23914	3.3589	0.00380335	0.0377468	-2.19383	Up
SP2	-0.966911	6.30152	-3.35815	0.00380947	0.0377886	-2.19538	Down
PL-5283	1.15376	4.81845	3.3572	0.00381723	0.0378466	-2.19734	Up
CEBPB	-0.802019	13.2135	-3.35583	0.00382851	0.0379393	-2.20019	Down
CSTF2	-0.564731	6.54535	-3.35499	0.00383535	0.0379881	-2.20191	Down
DLEU1	0.880815	6.68199	3.3538	0.00384521	0.0380575	-2.20438	Up
DMRTC2	-0.241098	1.19398	-3.35368	0.00384621	0.0380575	-2.20463	Down
ADM	-1.53787	9.84942	-3.35258	0.00385531	0.0380944	-2.20691	Down
CCDC109A	-1.52883	2.95329	-3.35257	0.00385539	0.0380944	-2.20693	Down
JAK1	1.17273	9.20155	3.35253	0.00385573	0.0380944	-2.20701	Up
[truncated: 17,751 more rows]

## Sheet: DGEs of GSE93798
	logFC	AveExpr	t	P.Value	adj.P.Val	B	change
FOSB	-6.2885	8.06305	-23.4099	4.0825e-26	8.04456e-22	48.3409	Down
DUSP1	-2.37176	7.85336	-20.309	1.12505e-23	1.10846e-19	43.1742	Down
PCDH18	1.60963	6.31608	17.4131	4.17997e-21	2.74554e-17	37.6067	Up
RNF186	-2.01838	6.6046	-16.5932	2.56144e-20	1.26183e-16	35.8797	Down
FOS	-4.62262	8.32595	-16.4161	3.82221e-20	1.50633e-16	35.4972	Down
ZFP36	-2.32774	9.4734	-15.9271	1.17351e-19	3.854e-16	34.4231	Down
EGR1	-2.74642	7.87081	-15.8175	1.51418e-19	4.26243e-16	34.1786	Down
LYL1	1.18262	6.70482	14.8617	1.47567e-18	3.63477e-15	31.9879	Up
CEBPD	-2.29074	9.30603	-14.6374	2.55485e-18	5.59371e-15	31.458	Down
JUN	-2.24899	9.11201	-14.5701	3.01543e-18	5.94191e-15	31.2979	Down
CYP27B1	-2.27235	5.64325	-14.3465	5.25068e-18	9.40587e-15	30.7617	Down
TGIF1	-0.735004	6.4442	-14.215	7.29343e-18	1.19764e-14	30.4437	Down
CSRNP1	-2.14041	8.539	-13.8222	1.97131e-17	2.98806e-14	29.4803	Down
DEPDC7	-2.50622	4.84871	-13.6368	3.17205e-17	4.46467e-14	29.0187	Down
ERRFI1	-1.72729	10.5642	-13.4671	4.91976e-17	6.46293e-14	28.5925	Down
PPP1R10	-1.03705	7.44878	-13.3376	6.89386e-17	8.49022e-14	28.2646	Down
ETNK2	-1.00188	5.79485	-13.2411	8.87468e-17	1.02868e-13	28.019	Down
SOX17	1.73917	6.64894	13.1526	1.12005e-16	1.22614e-13	27.7926	Up
KLF4	-2.21948	6.82392	-13.0293	1.55133e-16	1.60889e-13	27.4755	Down
CALHM2	0.953237	5.83319	12.881	2.30137e-16	2.23278e-13	27.0915	Up
ATF3	-2.09383	6.62789	-12.8674	2.38697e-16	2.23278e-13	27.0559	Down
COL1A2	2.39432	7.54313	12.832	2.62323e-16	2.23278e-13	26.9639	Up
GATA3	1.8874	8.02451	12.8263	2.66414e-16	2.23278e-13	26.9489	Up
IRF2BP2	-0.740862	9.7674	-12.8186	2.71945e-16	2.23278e-13	26.9288	Down
APOLD1	-3.76841	8.96672	-12.7709	3.09039e-16	2.43585e-13	26.8042	Down
C8orf4	1.65683	10.0818	12.7128	3.61186e-16	2.66134e-13	26.6522	Up
SLC19A2	-1.65726	6.87925	-12.7092	3.64659e-16	2.66134e-13	26.6429	Down
FPR3	1.35136	4.51714	12.6739	4.01034e-16	2.77662e-13	26.5502	Up
EMP3	1.06856	7.95011	12.667	4.08637e-16	2.77662e-13	26.5319	Up
PDE4D	-0.830068	5.97683	-12.4825	6.7323e-16	4.422e-13	26.0449	Down
TIPARP	-1.77153	9.39946	-12.3981	8.47206e-16	5.38522e-13	25.8206	Down
PER1	-1.66548	7.70256	-12.2765	1.18171e-15	7.27673e-13	25.4956	Down
CARD6	0.779393	8.86363	12.2284	1.34863e-15	7.87606e-13	25.3666	Up
PRCP	0.659129	10.7261	12.2257	1.35898e-15	7.87606e-13	25.3591	Up
USP2	-0.903865	6.03025	-12.1164	1.83691e-15	1.03418e-12	25.0647	Down
TNFRSF4	0.543204	4.68444	12.1055	1.89311e-15	1.03621e-12	25.0352	Up
NR4A2	-2.44319	5.39606	-12.0668	2.10747e-15	1.12237e-12	24.9304	Down
JUNB	-1.87936	7.8391	-12.0488	2.21492e-15	1.14855e-12	24.8818	Down
GUCY1A3	1.04012	7.91077	11.9925	2.58997e-15	1.3086e-12	24.7289	Up
ARPC2	0.382288	10.8437	11.8007	4.42556e-15	2.18014e-12	24.2049	Up
RHOB	-0.755078	7.73352	-11.7825	4.6567e-15	2.23805e-12	24.155	Down
EPB41L5	-0.602528	7.07247	-11.7225	5.51364e-15	2.58681e-12	23.9897	Down
GDF15	-1.88809	5.83256	-11.7001	5.87237e-15	2.69105e-12	23.9281	Down
ZBTB46	0.527455	7.72437	11.6654	6.47541e-15	2.89995e-12	23.8324	Up
LDLRAP1	0.877822	7.22794	11.5985	7.82348e-15	3.42581e-12	23.6472	Up
ARHGEF15	0.99247	7.8384	11.5734	8.40123e-15	3.59883e-12	23.5774	Up
CD44	1.05033	6.52255	11.5403	9.22917e-15	3.86938e-12	23.4854	Up
RAPH1	0.882895	8.36168	11.5095	1.00723e-14	4.05844e-12	23.3998	Up
FXYD5	1.11096	6.70103	11.5088	1.0092e-14	4.05844e-12	23.3979	Up
JUND	-0.658828	6.21576	-11.4804	1.09415e-14	4.31204e-12	23.3187	Down
RASD1	-2.6314	8.37545	-11.4684	1.13204e-14	4.3739e-12	23.2854	Down
PARD6B	-0.760115	5.31357	-11.441	1.22426e-14	4.63923e-12	23.2086	Down
NETO2	1.02288	6.48083	11.3766	1.47111e-14	5.46946e-12	23.0287	Up
BHLHE40	-1.73793	6.987	-11.2727	1.9817e-14	7.23138e-12	22.7367	Down
BRE-AS1	-2.64785	5.74899	-11.1908	2.50844e-14	8.7926e-12	22.5056	Down
PDE4B	-1.21587	7.17302	-11.1888	2.52287e-14	8.7926e-12	22.5	Down
KCNK5	-1.82125	6.36135	-11.1811	2.57962e-14	8.7926e-12	22.4782	Down
GSTA3	-1.48311	5.33892	-11.18	2.58803e-14	8.7926e-12	22.475	Down
LPCAT1	0.616179	8.18246	11.125	3.03386e-14	1.0124e-11	22.3191	Up
NR4A1	-2.17113	7.47965	-11.1195	3.08266e-14	1.0124e-11	22.3035	Down
SYNPO2	1.04127	7.79992	11.1029	3.23431e-14	1.0289e-11	22.2564	Up
DDR2	0.617399	5.98076	11.1026	3.23733e-14	1.0289e-11	22.2554	Up
LDLRAD4	0.804807	6.24279	11.0595	3.66736e-14	1.14707e-11	22.1331	Up
KLF6	-1.41613	9.0167	-11.0387	3.89641e-14	1.19967e-11	22.0737	Down
RNF32	-0.372422	3.74287	-11.0314	3.97919e-14	1.20631e-11	22.053	Down
CBR3	0.909045	6.37159	10.963	4.8556e-14	1.44969e-11	21.8578	Up
PHLDA1	-1.61098	7.69223	-10.9524	5.0076e-14	1.47276e-11	21.8275	Down
GJC1	0.74703	4.94414	10.9411	5.1754e-14	1.48171e-11	21.7952	Up
SPRY2	-1.51367	8.00474	-10.9387	5.21243e-14	1.48171e-11	21.7882	Down
PTGS1	1.48151	6.68124	10.9328	5.30315e-14	1.48171e-11	21.7712	Up
IL16	0.458828	5.42112	10.9286	5.36784e-14	1.48171e-11	21.7593	Up
NR1H4	-1.12476	5.31517	-10.9246	5.43127e-14	1.48171e-11	21.7478	Down
RASL11B	-1.22801	10.477	-10.9189	5.52226e-14	1.48171e-11	21.7315	Down
CD69	-2.84057	6.93651	-10.9163	5.56441e-14	1.48171e-11	21.724	Down
COL4A1	0.96811	10.0882	10.9027	5.78903e-14	1.52097e-11	21.6852	Up
BTG2	-1.31608	8.18526	-10.885	6.09798e-14	1.58106e-11	21.6342	Down
KLF9	-1.15032	7.49762	-10.8503	6.74886e-14	1.7271e-11	21.5346	Down
FBLIM1	0.556709	5.15327	10.7684	8.58166e-14	2.16797e-11	21.2988	Up
SRPX2	1.09348	4.16204	10.7631	8.71678e-14	2.17423e-11	21.2834	Up
RDH10	-1.11931	6.87395	-10.757	8.87273e-14	2.18546e-11	21.266	Down
SNAI2	1.27832	9.19726	10.7249	9.75171e-14	2.37231e-11	21.1733	Up
NFIL3	-1.66973	8.13027	-10.6858	1.09437e-13	2.62983e-11	21.06	Down
CTH	-1.04072	5.3064	-10.6099	1.36935e-13	3.25096e-11	20.8399	Down
PDK4	-1.92053	10.3222	-10.5998	1.41116e-13	3.31034e-11	20.8103	Down
MAOA	-0.984186	8.33272	-10.5794	1.49922e-13	3.47554e-11	20.7509	Down
TRIB1	-0.970115	4.87961	-10.569	1.54593e-13	3.54215e-11	20.7207	Down
TBX3	0.840946	7.57199	10.5408	1.68104e-13	3.80746e-11	20.6384	Up
MARVELD1	0.728815	8.08955	10.5347	1.71146e-13	3.8323e-11	20.6208	Up
MECOM	1.22091	8.84928	10.5246	1.76344e-13	3.90433e-11	20.5914	Up
RNF180	-0.53422	5.99095	-10.4998	1.89844e-13	4.15652e-11	20.5189	Down
CEBPA	0.904328	5.43207	10.4816	2.00418e-13	4.33981e-11	20.4657	Up
SLC22A5	-0.891131	6.91465	-10.4679	2.08749e-13	4.47109e-11	20.4257	Down
FN1	1.45948	7.35245	10.4564	2.16021e-13	4.5771e-11	20.392	Up
MEF2A	0.447459	8.36903	10.4454	2.23237e-13	4.67967e-11	20.3597	Up
ENG	0.865476	8.18307	10.4389	2.27634e-13	4.68696e-11	20.3406	Up
PCK1	-1.88478	9.82795	-10.4378	2.28342e-13	4.68696e-11	20.3375	Down
PID1	0.772854	4.31208	10.4321	2.32278e-13	4.70047e-11	20.3207	Up
NPDC1	0.79773	8.22471	10.4299	2.33771e-13	4.70047e-11	20.3144	Up
MPZL1	0.383409	7.04753	10.3363	3.09233e-13	6.15498e-11	20.0395	Up
ATOH8	-1.53378	8.19581	-10.3281	3.16973e-13	6.24596e-11	20.0152	Down
CD34	1.02322	8.56417	10.3188	3.25942e-13	6.3068e-11	19.9877	Up
A2M	0.660124	12.2405	10.3166	3.2804e-13	6.3068e-11	19.9814	Up
STK17B	0.901086	6.99015	10.315	3.29663e-13	6.3068e-11	19.9766	Up
PLD6	-1.20443	6.17246	-10.2778	3.68551e-13	6.98297e-11	19.8669	Down
NEDD9	-0.920117	8.34211	-10.2185	4.4042e-13	8.26522e-11	19.6918	Down
TGFBI	1.23415	7.58481	10.2106	4.51037e-13	8.38461e-11	19.6684	Up
ADGRA2	0.799841	7.02688	10.1975	4.69231e-13	8.6413e-11	19.6295	Up
LINC00473	-2.3802	4.91054	-10.1786	4.96751e-13	9.06341e-11	19.5734	Down
COL5A2	1.10125	6.02944	10.168	5.12816e-13	9.27067e-11	19.5421	Up
SYT11	1.15587	6.13852	10.1214	5.90385e-13	1.05007e-10	19.4036	Up
CYSLTR1	1.10355	5.92112	10.1207	5.91513e-13	1.05007e-10	19.4017	Up
ING1	-0.938015	6.75367	-10.0795	6.70097e-13	1.17895e-10	19.279	Down
HN1	0.599207	7.07796	10.0603	7.10302e-13	1.23863e-10	19.2217	Up
IP6K3	-2.30887	6.58633	-10.0416	7.51552e-13	1.29907e-10	19.1662	Down
ST3GAL2	0.437033	6.56313	10.0378	7.6026e-13	1.30269e-10	19.1549	Up
LAMC1	0.513187	9.25887	10.0233	7.94572e-13	1.34974e-10	19.1114	Up
FBXO21	-0.664027	10.6116	-10.0062	8.37e-13	1.40967e-10	19.0603	Down
CYFIP1	0.379297	10.7446	10.0004	8.51862e-13	1.42254e-10	19.0429	Up
BCL2L13	-0.340191	6.66672	-9.99425	8.67823e-13	1.43701e-10	19.0247	Down
ANKRD50	0.701366	7.13979	9.94795	9.99046e-13	1.64052e-10	18.8861	Up
RUNDC3B	-1.21193	4.50983	-9.93587	1.03647e-12	1.68791e-10	18.85	Down
CPNE4	-1.53722	6.72538	-9.9276	1.06293e-12	1.7168e-10	18.8252	Down
ESM1	-2.09011	8.64487	-9.91195	1.11483e-12	1.786e-10	18.7782	Down
KCTD15	0.588527	5.83936	9.87917	1.23211e-12	1.95796e-10	18.6798	Up
UPB1	-0.954384	6.20846	-9.87277	1.25642e-12	1.98062e-10	18.6606	Down
KIAA1671	0.47714	8.2915	9.84566	1.3649e-12	2.12358e-10	18.5791	Up
EPB41L2	0.649186	7.6264	9.84476	1.36866e-12	2.12358e-10	18.5764	Up
SHANK2	-0.882834	6.55807	-9.84153	1.38226e-12	2.12792e-10	18.5667	Down
CD84	0.551984	3.90111	9.80614	1.54031e-12	2.35285e-10	18.4601	Up
KIAA0355	0.642754	9.78601	9.76557	1.74424e-12	2.64387e-10	18.3377	Up
SOWAHC	-1.36062	8.03195	-9.75987	1.77499e-12	2.66993e-10	18.3205	Down
NFKBIZ	-1.68592	8.18385	-9.75099	1.82403e-12	2.72292e-10	18.2937	Down
MARCKS	0.997672	6.13186	9.74446	1.86096e-12	2.75715e-10	18.274	Up
HLX	1.29648	7.43256	9.68583	2.22839e-12	3.2769e-10	18.0966	Up
LOC400043	0.887308	8.04471	9.6807	2.26383e-12	3.30435e-10	18.0811	Up
SYNM	0.814523	8.44157	9.67022	2.3381e-12	3.38767e-10	18.0493	Up
SPARC	0.286868	12.1577	9.66201	2.39793e-12	3.449e-10	18.0244	Up
MRAS	0.631222	7.40427	9.64327	2.54044e-12	3.62749e-10	17.9676	Up
CRYM	-1.4879	8.58258	-9.61576	2.76544e-12	3.92035e-10	17.884	Down
LOC148413	0.43283	7.64521	9.59236	2.97257e-12	4.18389e-10	17.8129	Up
HIP1	0.489682	6.2292	9.57342	3.15174e-12	4.40461e-10	17.7553	Up
GUSB	0.577934	10.332	9.55924	3.29293e-12	4.55464e-10	17.7121	Up
RHPN2	-0.849496	7.35414	-9.55803	3.30532e-12	4.55464e-10	17.7084	Down
C6orf47	0.431261	8.23455	9.54482	3.44317e-12	4.71165e-10	17.6682	Up
ECM1	1.7328	8.68192	9.54159	3.4777e-12	4.72608e-10	17.6584	Up
GSTA1	-2.10085	10.2398	-9.53564	3.54234e-12	4.78094e-10	17.6402	Down
MMP2	1.11193	6.16869	9.52904	3.61547e-12	4.84645e-10	17.6201	Up
TGFA	-0.335935	4.37826	-9.52141	3.7019e-12	4.92878e-10	17.5968	Down
CCDC80	0.95578	6.58893	9.51453	3.78167e-12	5.00119e-10	17.5758	Up
CMBL	-1.28966	6.20516	-9.50284	3.92121e-12	5.15116e-10	17.5402	Down
VNN1	-1.41647	5.55471	-9.49115	4.06596e-12	5.28128e-10	17.5045	Down
SLC23A1	-1.3369	5.80058	-9.49052	4.07386e-12	5.28128e-10	17.5026	Down
IRF2BPL	-0.341701	12.1083	-9.47619	4.25908e-12	5.48531e-10	17.4588	Down
LOC101928841	-0.593168	4.95863	-9.46844	4.36274e-12	5.58233e-10	17.4351	Down
LFNG	0.458258	5.49782	9.42232	5.03476e-12	6.40064e-10	17.294	Up
IFNAR1	0.327908	7.64917	9.41013	5.22934e-12	6.57254e-10	17.2566	Up
ZNF331	-1.51873	7.1729	-9.40967	5.23669e-12	6.57254e-10	17.2552	Down
MAP4K4	0.521543	7.5448	9.4009	5.3816e-12	6.71168e-10	17.2284	Up
RAB31	0.532924	9.75644	9.37806	5.77813e-12	7.16089e-10	17.1583	Up
DCBLD2	-0.417596	7.57569	-9.36312	6.05345e-12	7.4552e-10	17.1125	Down
CXorf21	0.908311	4.35464	9.29627	7.45774e-12	9.12763e-10	16.907	Up
WDR72	-1.14465	6.21178	-9.29406	7.50938e-12	9.1341e-10	16.9002	Down
NUP58	-1.0286	4.57494	-9.28277	7.77892e-12	9.40391e-10	16.8654	Down
TSPAN17	0.516105	6.39749	9.27725	7.91454e-12	9.50952e-10	16.8484	Up
RASSF5	0.448053	6.62422	9.27452	7.9823e-12	9.5328e-10	16.84	Up
GNB4	0.553942	6.41863	9.2716	8.0554e-12	9.56215e-10	16.831	Up
NRP1	0.61379	8.17556	9.26516	8.21942e-12	9.66997e-10	16.8112	Up
TUBB	0.593069	8.59182	9.26419	8.24438e-12	9.66997e-10	16.8082	Up
HOXB6	0.93699	6.54335	9.25975	8.35966e-12	9.70691e-10	16.7945	Up
ARG2	-1.11931	7.5799	-9.25919	8.3744e-12	9.70691e-10	16.7928	Down
FBN1	0.651797	5.29834	9.23972	8.90065e-12	1.02566e-09	16.7327	Up
LMO2	0.637144	11.0621	9.23077	9.15372e-12	1.04869e-09	16.7051	Up
LOC727944	-1.29193	5.64835	-9.2101	9.76622e-12	1.11239e-09	16.6413	Down
CRTAM	1.40707	3.70739	9.20234	1.00065e-11	1.12688e-09	16.6173	Up
FMNL3	0.709854	6.03376	9.2023	1.00078e-11	1.12688e-09	16.6172	Up
FOSL2	-1.09801	6.70836	-9.17573	1.08779e-11	1.21789e-09	16.5351	Down
ZNFX1	0.580079	8.64532	9.16672	1.11897e-11	1.24573e-09	16.5072	Up
PKP2	-0.498311	4.37165	-9.16015	1.14231e-11	1.26456e-09	16.4869	Down
GADD45B	-1.36793	9.16395	-9.13712	1.22803e-11	1.35186e-09	16.4156	Down
GPR65	1.15483	4.88799	9.11996	1.29611e-11	1.41888e-09	16.3624	Up
MGST1	-1.38717	7.19809	-9.11273	1.32593e-11	1.44351e-09	16.34	Down
LINC00597	0.627124	3.1727	9.10525	1.35753e-11	1.46886e-09	16.3168	Up
NR4A3	-1.49379	4.50392	-9.10208	1.37112e-11	1.46886e-09	16.307	Down
DDC	-1.15451	7.48697	-9.10197	1.37158e-11	1.46886e-09	16.3066	Down
UGT2A3	-1.43563	6.17893	-9.09181	1.41618e-11	1.5045e-09	16.2751	Down
SGK223	1.00535	5.88801	9.09092	1.42013e-11	1.5045e-09	16.2724	Up
AK4	-1.15802	8.98142	-9.08602	1.44222e-11	1.51973e-09	16.2571	Down
CXCL16	0.666923	8.22098	9.08174	1.46181e-11	1.53217e-09	16.2439	Up
GGTA1P	0.959038	5.11096	9.07396	1.49806e-11	1.56187e-09	16.2197	Up
NPAS3	-0.552642	7.12092	-9.06924	1.5205e-11	1.57692e-09	16.2051	Down
C3AR1	1.28158	7.06619	9.0624	1.55365e-11	1.60286e-09	16.1838	Up
HOOK1	-0.786087	6.95157	-9.05668	1.58191e-11	1.62352e-09	16.166	Down
GNG11	0.674237	10.4306	9.05361	1.59731e-11	1.63083e-09	16.1565	Up
CYB561D1	0.589461	7.26053	9.02909	1.72574e-11	1.75287e-09	16.0803	Up
CDO1	1.07515	5.88795	9.02702	1.73707e-11	1.75533e-09	16.0738	Up
CISH	-0.729383	6.15865	-9.01626	1.7971e-11	1.79854e-09	16.0403	Down
ANKRD33B	-1.33969	9.5017	-9.01608	1.79809e-11	1.79854e-09	16.0398	Down
PCOLCE	0.885404	5.65047	9.00694	1.85079e-11	1.84191e-09	16.0113	Up
HSPB8	-0.778461	9.78848	-9.00196	1.88009e-11	1.86166e-09	15.9959	Down
ALDH6A1	-1.05984	8.99538	-8.97551	2.04403e-11	2.01388e-09	15.9135	Down
CDR2L	0.541657	6.57527	8.94654	2.24021e-11	2.19619e-09	15.8231	Up
HPD	-2.32441	7.90218	-8.94105	2.27949e-11	2.22363e-09	15.806	Down
FERMT3	0.704838	6.50579	8.92736	2.38048e-11	2.30613e-09	15.7633	Up
SH3RF3	0.726115	7.03641	8.92644	2.38747e-11	2.30613e-09	15.7604	Up
NFKBIA	-0.938996	10.3125	-8.9098	2.51675e-11	2.41915e-09	15.7084	Down
GIMAP4	0.687451	9.24444	8.90574	2.54935e-11	2.43325e-09	15.6957	Up
FNDC1	1.02717	3.38586	8.9049	2.55611e-11	2.43325e-09	15.6931	Up
RTN1	1.13856	5.21619	8.89989	2.59702e-11	2.4603e-09	15.6775	Up
SLAIN1	-0.77217	4.94976	-8.89675	2.62302e-11	2.47304e-09	15.6676	Down
ASAP1	0.540697	7.54542	8.89465	2.64053e-11	2.4777e-09	15.6611	Up
INAFM2	0.737835	7.46437	8.88614	2.71282e-11	2.53347e-09	15.6345	Up
C11orf54	-0.987582	9.28568	-8.88226	2.7464e-11	2.55273e-09	15.6223	Down
BIRC5	0.351772	4.16771	8.87704	2.79226e-11	2.57459e-09	15.606	Up
SHMT1	-1.18926	6.84584	-8.87661	2.79606e-11	2.57459e-09	15.6047	Down
GOLGA3	0.302111	8.11926	8.86916	2.86296e-11	2.62394e-09	15.5814	Up
TOP2A	1.21771	3.53988	8.86286	2.92079e-11	2.66454e-09	15.5616	Up
CXCL2	-3.05155	6.56074	-8.8557	2.98797e-11	2.71327e-09	15.5392	Down
TSC22D3	-1.01901	10.6211	-8.84623	3.07919e-11	2.78328e-09	15.5096	Down
NTAN1	0.559062	8.16967	8.80969	3.45851e-11	3.11187e-09	15.3951	Up
NRARP	1.42739	7.46885	8.79605	3.61189e-11	3.23511e-09	15.3523	Up
ANGPTL2	0.48154	5.61136	8.78961	3.68668e-11	3.28716e-09	15.3321	Up
MCL1	-0.78115	8.23082	-8.78677	3.72016e-11	3.30206e-09	15.3232	Down
SH3GL2	-1.30181	5.0997	-8.78327	3.76182e-11	3.31629e-09	15.3122	Down
SNRK	0.509181	10.4673	8.78218	3.77487e-11	3.31629e-09	15.3088	Up
PCDH17	0.981428	7.36326	8.7812	3.78668e-11	3.31629e-09	15.3057	Up
KIAA1211L	-0.71119	6.60065	-8.77912	3.81188e-11	3.32359e-09	15.2992	Down
SNX30	-0.662025	7.51631	-8.77122	3.909e-11	3.39325e-09	15.2744	Down
GJA5	0.71575	8.9913	8.76685	3.96378e-11	3.42571e-09	15.2607	Up
CD14	1.1583	7.18598	8.76125	4.03521e-11	3.47222e-09	15.243	Up
HSPA4L	-0.8092	5.10851	-8.75584	4.10538e-11	3.51724e-09	15.226	Down
RRM2	1.6279	4.56143	8.7535	4.13602e-11	3.52815e-09	15.2187	Up
ID4	-1.00338	8.51383	-8.74943	4.19002e-11	3.55881e-09	15.2059	Down
GAREM1	-0.624604	7.08936	-8.74202	4.29029e-11	3.62833e-09	15.1826	Down
CLEC7A	0.47443	3.947	8.73967	4.32254e-11	3.63998e-09	15.1752	Up
RSBN1	-0.413278	7.14052	-8.73309	4.41415e-11	3.70131e-09	15.1546	Down
NOTCH3	0.560153	5.69005	8.72927	4.46821e-11	3.73076e-09	15.1426	Up
SH3YL1	-0.727768	6.99067	-8.71994	4.60331e-11	3.82735e-09	15.1132	Down
PPIC	0.542159	8.42865	8.71017	4.7491e-11	3.91945e-09	15.0825	Up
LRP2	-1.28739	8.66165	-8.70985	4.75387e-11	3.91945e-09	15.0815	Down
LRRC19	-1.64501	6.45403	-8.70438	4.83764e-11	3.97191e-09	15.0642	Down
PATJ	-0.419287	4.67281	-8.69628	4.96447e-11	4.05912e-09	15.0387	Down
ARHGAP45	0.537962	6.36131	8.69387	5.0028e-11	4.07356e-09	15.0311	Up
TWIST1	1.27489	5.61305	8.69213	5.03057e-11	4.07932e-09	15.0257	Up
PYCARD	0.904089	6.78581	8.68871	5.08594e-11	4.10732e-09	15.0149	Up
LPAR6	1.24189	9.17331	8.68506	5.14552e-11	4.13847e-09	15.0034	Up
CEBPB	-1.58646	9.547	-8.6792	5.24271e-11	4.19949e-09	14.985	Down
KLHDC8B	0.587152	7.50165	8.6695	5.40782e-11	4.28913e-09	14.9544	Up
TNFAIP8L1	0.934751	7.40439	8.66884	5.4192e-11	4.28913e-09	14.9523	Up
ACMSD	-1.90519	7.2587	-8.6688	5.41991e-11	4.28913e-09	14.9522	Down
MMEL1	0.643832	6.31156	8.66678	5.45505e-11	4.29967e-09	14.9458	Up
CNST	-0.648336	6.83317	-8.65854	5.60068e-11	4.39687e-09	14.9199	Down
C3orf80	0.570721	2.6767	8.63569	6.02549e-11	4.71159e-09	14.8478	Up
APOC1	1.56903	5.75748	8.63323	6.07307e-11	4.73003e-09	14.84	Up
JAG2	0.854058	7.11647	8.63101	6.11627e-11	4.74493e-09	14.833	Up
TNFAIP3	-1.77771	7.85602	-8.61335	6.47206e-11	5.00125e-09	14.7773	Down
GIPC2	-1.24566	5.96673	-8.6121	6.49797e-11	5.00166e-09	14.7733	Down
C1orf54	0.606631	9.35239	8.60442	6.65992e-11	5.10637e-09	14.7491	Up
TMEM44	0.715154	5.96056	8.59166	6.93781e-11	5.29882e-09	14.7088	Up
PRLR	-0.722047	4.65173	-8.58994	6.97614e-11	5.30752e-09	14.7033	Down
DNAJB1	-2.04103	7.4941	-8.58824	7.01416e-11	5.31593e-09	14.698	Down
ZFPM2	-0.937822	7.06117	-8.57921	7.22018e-11	5.4511e-09	14.6694	Down
CSF1R	1.37542	6.95702	8.56331	7.59799e-11	5.71444e-09	14.6191	Up
TCIRG1	0.756877	7.47053	8.55566	7.78674e-11	5.83413e-09	14.5949	Up
FMN2	-0.53416	8.30859	-8.54683	8.01047e-11	5.97903e-09	14.567	Down
ZNF521	-0.742634	6.38255	-8.54002	8.1877e-11	6.08825e-09	14.5454	Down
RAMP2	0.944062	8.23508	8.52403	8.61909e-11	6.38493e-09	14.4948	Up
GMFG	0.640443	8.82993	8.51706	8.81407e-11	6.50492e-09	14.4728	Up
SLC7A9	-1.93795	7.92111	-8.50354	9.20561e-11	6.76853e-09	14.4299	Down
ITPKB	0.514297	5.78807	8.49219	9.54755e-11	6.99385e-09	14.3939	Up
DOCK6	0.56328	6.80231	8.48978	9.62186e-11	7.02218e-09	14.3863	Up
FABP1	-1.76737	7.16955	-8.48363	9.81401e-11	7.13598e-09	14.3668	Down
SULT1C2	-1.20402	6.54103	-8.47756	1.00077e-10	7.25006e-09	14.3475	Down
COL3A1	1.38408	9.2589	8.47598	1.00587e-10	7.26031e-09	14.3425	Up
AK1	0.525378	7.21153	8.46423	1.0446e-10	7.51236e-09	14.3053	Up
GLS	-0.522528	8.56309	-8.4502	1.09287e-10	7.83091e-09	14.2607	Down
NME5	-0.833152	7.45872	-8.44561	1.10914e-10	7.91867e-09	14.2462	Down
SLC2A2	-1.89515	5.83486	-8.42616	1.18085e-10	8.40024e-09	14.1844	Down
NAPSA	-1.07299	6.6452	-8.41468	1.22537e-10	8.68562e-09	14.1479	Down
LINC01279	1.36155	5.47129	8.41187	1.23653e-10	8.73324e-09	14.1389	Up
ESRRG	-1.05465	6.43576	-8.40461	1.26579e-10	8.908e-09	14.1159	Down
GNG2	0.855013	5.61739	8.39733	1.29589e-10	9.06308e-09	14.0927	Up
CITED2	-0.745904	8.47828	-8.39705	1.29702e-10	9.06308e-09	14.0918	Down
FAM199X	-0.499644	7.08022	-8.39386	1.31044e-10	9.12447e-09	14.0817	Down
CD58	0.617613	7.75528	8.38418	1.35204e-10	9.38096e-09	14.0509	Up
ZCCHC24	0.604245	8.27613	8.37973	1.37159e-10	9.48323e-09	14.0367	Up
ABCC1	0.390332	8.60498	8.37653	1.38582e-10	9.54807e-09	14.0265	Up
PLEKHG2	0.300973	5.16779	8.37524	1.39158e-10	9.55441e-09	14.0225	Up
GIMAP6	0.632766	9.47356	8.36529	1.43701e-10	9.83207e-09	13.9908	Up
ANK2	-1.18152	7.21099	-8.36421	1.44204e-10	9.83231e-09	13.9873	Down
GKAP1	-0.758531	6.28832	-8.35403	1.49021e-10	1.01257e-08	13.9549	Down
CLEC5A	1.26181	3.20573	8.34935	1.51293e-10	1.02447e-08	13.94	Up
WBP2NL	-0.737785	4.45074	-8.341	1.55428e-10	1.04887e-08	13.9134	Down
F2RL2	0.58351	3.84231	8.3377	1.57095e-10	1.05651e-08	13.9029	Up
CALD1	0.331509	9.66333	8.3345	1.5873e-10	1.06387e-08	13.8927	Up
OSBPL3	0.68895	5.27468	8.31844	1.67186e-10	1.11674e-08	13.8415	Up
PLEKHH2	-0.729306	6.26614	-8.30633	1.73863e-10	1.15742e-08	13.8029	Down
PKN3	0.716293	5.86778	8.30507	1.74573e-10	1.15824e-08	13.7989	Up
PECAM1	0.54473	9.71521	8.298	1.78611e-10	1.17828e-08	13.7763	Up
SLC17A1	-1.396	5.86312	-8.29769	1.7879e-10	1.17828e-08	13.7753	Down
PCF11	-0.766074	8.1139	-8.28834	1.84281e-10	1.21042e-08	13.7455	Down
ALDH8A1	-1.5949	8.61713	-8.28125	1.88562e-10	1.23442e-08	13.7229	Down
DUSP16	-0.362891	7.12561	-8.26165	2.00914e-10	1.31093e-08	13.6603	Down
TMEM252	-1.24897	6.03302	-8.25397	2.05976e-10	1.33953e-08	13.6358	Down
MN1	1.13915	5.98565	8.24505	2.12015e-10	1.37426e-08	13.6073	Up
PTP4A1	-0.571097	7.06874	-8.23073	2.22091e-10	1.43485e-08	13.5615	Down
ICMT	0.309732	8.45515	8.22802	2.24046e-10	1.44275e-08	13.5528	Up
NOS3	0.69493	5.31348	8.22134	2.28957e-10	1.46957e-08	13.5315	Up
ACADL	-1.03821	4.86041	-8.20905	2.38263e-10	1.52434e-08	13.4922	Down
ATG16L2	0.584983	5.814	8.20751	2.3946e-10	1.52704e-08	13.4872	Up
BMP7	-0.494055	7.42859	-8.19753	2.47338e-10	1.57219e-08	13.4553	Down
FLRT3	-0.648624	10.6169	-8.19475	2.49581e-10	1.57254e-08	13.4464	Down
CD180	0.602341	4.41968	8.19475	2.49581e-10	1.57254e-08	13.4464	Up
C3orf70	0.938998	6.94138	8.1945	2.49787e-10	1.57254e-08	13.4456	Up
TMEM232	-0.613047	3.57996	-8.19166	2.52101e-10	1.58205e-08	13.4365	Down
SLC3A2	-0.530511	8.20364	-8.19023	2.53267e-10	1.5823e-08	13.4319	Down
CACNB3	0.632117	6.37646	8.18965	2.53745e-10	1.5823e-08	13.4301	Up
BHMT2	-1.36409	8.11929	-8.18784	2.55243e-10	1.58661e-08	13.4243	Down
ALB	-1.92785	5.0205	-8.18264	2.59589e-10	1.60855e-08	13.4076	Down
ACVRL1	0.543275	7.37068	8.17955	2.62203e-10	1.61966e-08	13.3977	Up
RASGRF2	0.728788	6.58366	8.16743	2.72731e-10	1.67942e-08	13.3589	Up
CD86	0.87576	4.16535	8.16457	2.7528e-10	1.68984e-08	13.3498	Up
EMP2	0.394044	8.67082	8.15726	2.81894e-10	1.72507e-08	13.3263	Up
TCF4	0.505845	8.38372	8.14911	2.89462e-10	1.76307e-08	13.3002	Up
ESAM	0.571136	8.35292	8.14865	2.89893e-10	1.76307e-08	13.2987	Up
AEBP1	1.15451	9.01726	8.13328	3.04742e-10	1.84768e-08	13.2495	Up
COL4A2	0.790483	9.04474	8.12953	3.08478e-10	1.86459e-08	13.2375	Up
NINL	-0.720791	6.26398	-8.1204	3.17777e-10	1.91492e-08	13.2082	Down
WEE1	-0.698698	6.63867	-8.11392	3.2455e-10	1.94429e-08	13.1874	Down
TOB1	-0.559466	9.61866	-8.11385	3.24624e-10	1.94429e-08	13.1872	Down
PEAK1	0.655238	8.15258	8.10017	3.394e-10	2.02663e-08	13.1433	Up
CLIC2	0.666175	6.56999	8.09698	3.42946e-10	2.04162e-08	13.133	Up
RASGRP2	0.473749	4.92596	8.08318	3.58695e-10	2.12894e-08	13.0887	Up
TMEM140	0.697304	8.23731	8.07283	3.70995e-10	2.19533e-08	13.0555	Up
SLC40A1	0.610094	10.241	8.0711	3.73088e-10	2.20111e-08	13.0499	Up
HGD	-1.12418	6.9889	-8.0636	3.82321e-10	2.24885e-08	13.0258	Down
JADE1	-0.573207	8.29544	-8.05651	3.91257e-10	2.29456e-08	13.0031	Down
APOL1	0.522177	8.9109	8.05349	3.95125e-10	2.31037e-08	12.9934	Up
SLC17A3	-2.09697	7.29066	-8.05084	3.98555e-10	2.32353e-08	12.9848	Down
PROCR	0.662829	6.36862	8.04529	4.05833e-10	2.35249e-08	12.967	Up
SHE	0.648059	7.40001	8.04461	4.06731e-10	2.35249e-08	12.9648	Up
SLCO3A1	0.580975	7.06383	8.04433	4.07104e-10	2.35249e-08	12.9639	Up
KLF15	-0.52597	6.52578	-8.0398	4.13161e-10	2.38051e-08	12.9493	Down
MCAM	0.593439	6.3885	8.03636	4.17821e-10	2.40034e-08	12.9383	Up
NR3C1	0.438964	9.13264	8.03397	4.21088e-10	2.41208e-08	12.9306	Up
SPATA6	-0.37681	6.05868	-8.02596	4.32229e-10	2.46872e-08	12.9048	Down
ZNF189	-1.03328	8.58373	-8.023	4.36427e-10	2.48549e-08	12.8953	Down
ACADSB	-0.611497	7.67917	-8.02098	4.39311e-10	2.4947e-08	12.8888	Down
AFM	-1.78282	5.93132	-8.01866	4.42641e-10	2.50639e-08	12.8814	Down
KHK	-1.06005	7.40916	-8.01772	4.44003e-10	2.5069e-08	12.8783	Down
UNC5B	0.604579	7.42568	8.01682	4.45315e-10	2.50712e-08	12.8754	Up
KCNMB1	0.893107	4.73388	8.00896	4.56877e-10	2.56081e-08	12.8502	Up
MAFF	-1.91059	8.85643	-8.00848	4.57589e-10	2.56081e-08	12.8486	Down
SFXN2	-0.878182	8.18634	-8.00771	4.5875e-10	2.56081e-08	12.8461	Down
MBNL3	-0.473634	6.62507	-8.00044	4.6976e-10	2.61486e-08	12.8227	Down
HOXA11	0.442768	4.90023	7.99579	4.7694e-10	2.64018e-08	12.8078	Up
PLIN2	-0.830291	9.6857	-7.99576	4.76988e-10	2.64018e-08	12.8077	Down
MFNG	0.6902	5.80042	7.99319	4.81011e-10	2.65499e-08	12.7994	Up
LINC00886	-0.747645	5.94147	-7.98851	4.88411e-10	2.6883e-08	12.7843	Down
ACTN1	0.849563	6.85066	7.98424	4.9526e-10	2.71841e-08	12.7706	Up
DANCR	-0.648156	8.51839	-7.98008	5.0204e-10	2.74186e-08	12.7572	Down
HOXC9	0.538537	6.86603	7.97899	5.03832e-10	2.74186e-08	12.7537	Up
TMEM173	0.584758	7.21624	7.97863	5.04422e-10	2.74186e-08	12.7525	Up
EZR	-0.553263	8.62876	-7.97777	5.05839e-10	2.74186e-08	12.7498	Down
DUSP6	-1.01301	8.44884	-7.97738	5.06489e-10	2.74186e-08	12.7485	Down
NKIRAS2	0.324676	7.21121	7.9725	5.14631e-10	2.7783e-08	12.7328	Up
IGF1R	-0.35012	7.72893	-7.97079	5.1751e-10	2.78621e-08	12.7273	Down
SLC25A25	-0.933803	6.83992	-7.96844	5.215e-10	2.79368e-08	12.7197	Down
MMP25	-0.31042	4.62799	-7.9683	5.21733e-10	2.79368e-08	12.7193	Down
CYP8B1	-1.26901	5.68847	-7.96518	5.27084e-10	2.8106e-08	12.7092	Down
BAG3	-1.06036	8.78399	-7.96479	5.27745e-10	2.8106e-08	12.708	Down
RSU1	0.365305	8.44074	7.96278	5.31237e-10	2.82077e-08	12.7015	Up
HMCES	-0.400201	7.70113	-7.96204	5.32518e-10	2.82077e-08	12.6991	Down
ZNF770	-0.481144	6.71492	-7.96082	5.34639e-10	2.82441e-08	12.6952	Down
A1CF	-1.07408	5.50085	-7.95265	5.49113e-10	2.87943e-08	12.6688	Down
SLC7A8	-0.58084	8.7581	-7.95257	5.49256e-10	2.87943e-08	12.6686	Down
MTERF1	0.641168	7.13605	7.95247	5.49437e-10	2.87943e-08	12.6682	Up
SLFN5	0.540279	5.79418	7.94697	5.59399e-10	2.92386e-08	12.6505	Up
INSR	-0.434288	8.09266	-7.93992	5.72438e-10	2.97985e-08	12.6278	Down
FXYD6	0.618883	9.24437	7.93955	5.73136e-10	2.97985e-08	12.6266	Up
PITPNA	0.364461	8.35496	7.93609	5.7966e-10	3.00584e-08	12.6154	Up
ASS1	-1.0671	10.4819	-7.9306	5.9016e-10	3.05226e-08	12.5977	Down
PBLD	-1.10325	7.3548	-7.92814	5.94926e-10	3.06885e-08	12.5898	Down
KLF10	-0.835179	10.7049	-7.92246	6.06063e-10	3.11814e-08	12.5715	Down
HADH	-0.600772	8.09458	-7.92084	6.09288e-10	3.12657e-08	12.5663	Down
CRELD2	0.479272	9.11666	7.9083	6.34811e-10	3.24908e-08	12.5258	Up
SLC22A11	-1.30289	5.94969	-7.90457	6.42603e-10	3.28044e-08	12.5138	Down
IL33	1.01877	3.34164	7.90203	6.47974e-10	3.29931e-08	12.5056	Up
TMEM223	0.689444	7.70522	7.89947	6.53426e-10	3.3185e-08	12.4973	Up
C16orf72	-0.344619	8.37566	-7.89763	6.5736e-10	3.32989e-08	12.4914	Down
CRIP1	1.06015	7.06326	7.89088	6.72062e-10	3.39564e-08	12.4696	Up
AMOTL1	0.438152	6.80825	7.88083	6.9454e-10	3.50023e-08	12.4371	Up
PHACTR3	-2.10334	8.28695	-7.87945	6.97669e-10	3.50703e-08	12.4327	Down
PLEKHA8P1	0.836373	5.39694	7.86826	7.23727e-10	3.62877e-08	12.3965	Up
ENTPD1	0.438515	4.24585	7.8668	7.2718e-10	3.63682e-08	12.3918	Up
CPED1	0.606079	5.95095	7.86036	7.42706e-10	3.68865e-08	12.371	Up
PHYH	-0.688092	10.3689	-7.86003	7.43487e-10	3.68865e-08	12.37	Down
TNS1	0.407666	8.20233	7.85972	7.44266e-10	3.68865e-08	12.3689	Up
GLA	0.594123	8.22592	7.8594	7.45031e-10	3.68865e-08	12.3679	Up
PROX1	-0.588342	3.70048	-7.85618	7.52928e-10	3.71841e-08	12.3575	Down
DAAM2	0.665676	8.89717	7.85124	7.65218e-10	3.76965e-08	12.3416	Up
HEG1	0.6244	10.5051	7.8486	7.71872e-10	3.79295e-08	12.333	Up
PPTC7	-0.563351	7.54028	-7.83996	7.94054e-10	3.89225e-08	12.3051	Down
PTRF	0.466654	7.92299	7.81903	8.50451e-10	4.15835e-08	12.2374	Up
LIMS2	0.51842	8.31927	7.80897	8.78988e-10	4.28724e-08	12.2049	Up
NPY5R	0.930554	4.48799	7.80747	8.83307e-10	4.29055e-08	12.2001	Up
MT1HL1	-0.537947	5.67256	-7.80647	8.8622e-10	4.29055e-08	12.1968	Down
GUCY1A2	0.514698	4.91276	7.80579	8.88208e-10	4.29055e-08	12.1946	Up
COL1A1	1.66905	5.20716	7.80573	8.88376e-10	4.29055e-08	12.1944	Up
TMEM45A	0.666959	7.81243	7.80218	8.98786e-10	4.33022e-08	12.1829	Up
USH1C	-1.01272	6.30806	-7.8008	9.02856e-10	4.33474e-08	12.1785	Down
CALM1	0.200612	11.0279	7.80037	9.04125e-10	4.33474e-08	12.1771	Up
MANF	0.409481	9.55657	7.79787	9.11577e-10	4.34996e-08	12.169	Up
SPG7	0.293354	6.67441	7.79783	9.11715e-10	4.34996e-08	12.1688	Up
ZFP36L2	-0.450833	6.32512	-7.79657	9.15491e-10	4.35743e-08	12.1648	Down
SDC1	-1.12163	7.24667	-7.78992	9.35689e-10	4.44283e-08	12.1433	Down
RRAS2	-0.334229	7.94231	-7.78099	9.63518e-10	4.56397e-08	12.1144	Down
MRO	-1.34644	5.37792	-7.77991	9.66942e-10	4.56921e-08	12.1109	Down
SLCO4C1	-1.43568	6.78468	-7.77915	9.69367e-10	4.56971e-08	12.1084	Down
CD79B	0.602772	5.73028	7.77735	9.75101e-10	4.58577e-08	12.1026	Up
CCL8	1.1993	4.2895	7.77531	9.81642e-10	4.60554e-08	12.096	Up
UCP2	1.09837	6.74885	7.76921	1.00151e-09	4.68761e-08	12.0762	Up
EIF3G	0.434319	9.44629	7.76109	1.0286e-09	4.80297e-08	12.0499	Up
TRIM9	0.693628	3.84018	7.75832	1.03799e-09	4.83536e-08	12.0409	Up
SNRPA	0.553081	7.32716	7.75573	1.04686e-09	4.86517e-08	12.0326	Up
SLC8B1	0.317149	5.8296	7.75173	1.0607e-09	4.91789e-08	12.0196	Up
IRS2	-0.56607	8.49571	-7.75014	1.06626e-09	4.9321e-08	12.0144	Down
DENND5A	0.387375	8.30921	7.7487	1.07133e-09	4.94392e-08	12.0098	Up
ENY2	-0.347848	7.91282	-7.74251	1.09332e-09	5.03363e-08	11.9897	Down
G6PC	-1.08428	5.67639	-7.73902	1.10595e-09	5.07989e-08	11.9784	Down
APOM	-1.19499	7.65944	-7.73787	1.11011e-09	5.08715e-08	11.9747	Down
PPP1R15A	-1.08913	7.48521	-7.73235	1.13047e-09	5.16843e-08	11.9568	Down
PFKFB2	-0.458166	4.91316	-7.72966	1.14049e-09	5.20216e-08	11.9481	Down
CCM2L	0.896622	7.8627	7.72599	1.15435e-09	5.24865e-08	11.9362	Up
DIO1	-1.8737	7.40922	-7.72555	1.15601e-09	5.24865e-08	11.9348	Down
LRRC8C	0.577526	7.22742	7.72139	1.17192e-09	5.30703e-08	11.9213	Up
NRG1	-0.319661	4.20388	-7.72049	1.1754e-09	5.30703e-08	11.9184	Down
FAM110C	-0.867601	7.21817	-7.72009	1.17695e-09	5.30703e-08	11.9171	Down
EIF1B	-0.342282	10.335	-7.71767	1.18633e-09	5.33714e-08	11.9092	Down
SOX18	1.03936	4.60436	7.71375	1.20174e-09	5.39412e-08	11.8965	Up
GIMAP1	0.656583	7.82706	7.71188	1.20915e-09	5.41509e-08	11.8904	Up
SLC27A2	-2.00617	8.62823	-7.69757	1.26745e-09	5.66327e-08	11.844	Down
NOX4	-0.975455	8.66354	-7.68971	1.30064e-09	5.79134e-08	11.8185	Down
KIAA1462	0.602878	7.08599	7.68939	1.30199e-09	5.79134e-08	11.8175	Up
TSC22D2	-0.518544	4.60386	-7.68865	1.30516e-09	5.79239e-08	11.8151	Down
GPAT3	-1.45342	9.18585	-7.68652	1.31438e-09	5.82017e-08	11.8082	Down
LASP1	0.32473	9.06769	7.68451	1.3231e-09	5.84565e-08	11.8016	Up
TRUB1	-0.288374	5.25619	-7.68323	1.32868e-09	5.85721e-08	11.7975	Down
DNAJB4	-0.740336	8.76047	-7.67929	1.34602e-09	5.92039e-08	11.7847	Down
CYB5A	-0.422973	10.9691	-7.67668	1.35761e-09	5.95807e-08	11.7763	Down
TMEM200A	1.42462	8.39131	7.6746	1.36696e-09	5.98578e-08	11.7695	Up
SLFN12	0.717665	5.85951	7.6711	1.3828e-09	6.0417e-08	11.7581	Up
DPYS	-1.98394	8.00655	-7.66742	1.39965e-09	6.09757e-08	11.7462	Down
PLXND1	0.520721	8.94485	7.66668	1.40307e-09	6.09757e-08	11.7438	Up
PCDH12	0.592092	8.18446	7.66629	1.40487e-09	6.09757e-08	11.7425	Up
COL15A1	1.65395	5.53535	7.66294	1.42045e-09	6.14447e-08	11.7316	Up
CXorf57	-0.824304	4.88812	-7.66263	1.42191e-09	6.14447e-08	11.7306	Down
PDZK1IP1	-0.851515	10.1013	-7.66084	1.43028e-09	6.1671e-08	11.7248	Down
MT1X	-1.27719	7.64126	-7.65408	1.46251e-09	6.29232e-08	11.7029	Down
ATL3	0.292251	6.89441	7.64625	1.50072e-09	6.431e-08	11.6774	Up
ROBO3	0.482874	5.51155	7.64571	1.50335e-09	6.431e-08	11.6757	Up
CASP10	0.448489	5.38247	7.64547	1.50454e-09	6.431e-08	11.6749	Up
GPX3	-0.784066	12.5342	-7.64407	1.51153e-09	6.44689e-08	11.6704	Down
GCN1	0.317978	7.17617	7.64059	1.52896e-09	6.50715e-08	11.6591	Up
RBM10	0.385955	8.0523	7.63929	1.53552e-09	6.52097e-08	11.6548	Up
MEF2C	0.576657	7.99577	7.63834	1.54034e-09	6.5274e-08	11.6518	Up
CDK14	-0.315123	6.73014	-7.63562	1.55416e-09	6.57184e-08	11.6429	Down
AZGP1	-1.78065	7.12577	-7.63001	1.58319e-09	6.68026e-08	11.6247	Down
CRYAB	-0.506594	10.9744	-7.62536	1.60764e-09	6.7689e-08	11.6096	Down
UBA7	0.549369	8.09658	7.61547	1.66087e-09	6.97814e-08	11.5775	Up
PIK3CG	0.528245	4.01614	7.61209	1.6795e-09	7.04139e-08	11.5665	Up
MYO9B	0.332248	5.62595	7.6079	1.70289e-09	7.12431e-08	11.5528	Up
AQP6	-0.505584	4.71987	-7.60618	1.71256e-09	7.1496e-08	11.5473	Down
VAV1	0.747357	4.77438	7.60379	1.72607e-09	7.19074e-08	11.5395	Up
ZBTB38	-0.383421	8.00043	-7.59711	1.76457e-09	7.33462e-08	11.5178	Down
COL12A1	0.672687	5.98776	7.59651	1.76805e-09	7.33462e-08	11.5158	Up
EIF1	-0.351006	11.3416	-7.5925	1.79157e-09	7.41657e-08	11.5028	Down
MT1F	-0.998619	9.72694	-7.59022	1.80507e-09	7.4516e-08	11.4954	Down
GIMAP7	0.741109	10.257	7.58975	1.80788e-09	7.4516e-08	11.4939	Up
ASAP2	0.429701	8.95866	7.58917	1.81138e-09	7.4516e-08	11.4919	Up
ALDOB	-1.50574	11.0284	-7.58698	1.82452e-09	7.49002e-08	11.4848	Down
PPP1R15B	-0.818762	8.60809	-7.58326	1.847e-09	7.56656e-08	11.4727	Down
LOC286437	0.718665	8.24798	7.57291	1.91118e-09	7.81322e-08	11.4391	Up
IQSEC1	0.45772	8.71722	7.56898	1.93615e-09	7.89893e-08	11.4263	Up
ADGRE5	0.801473	6.52301	7.55705	2.01385e-09	8.19895e-08	11.3875	Up
VASH1	0.456043	5.31019	7.5537	2.03628e-09	8.27319e-08	11.3766	Up
CLK1	-0.839836	8.28734	-7.55106	2.05408e-09	8.32832e-08	11.368	Down
GMPPB	0.524373	6.59828	7.55002	2.06112e-09	8.33634e-08	11.3646	Up
EBF1	0.71206	7.87674	7.54953	2.06452e-09	8.33634e-08	11.363	Up
ATP13A3	0.714385	8.33659	7.54724	2.08017e-09	8.38238e-08	11.3555	Up
CPNE2	0.693409	8.67384	7.5461	2.088e-09	8.39673e-08	11.3518	Up
ALDH18A1	0.355831	6.80061	7.53692	2.15226e-09	8.63753e-08	11.3219	Up
BAMBI	0.896439	9.55678	7.53178	2.18912e-09	8.76704e-08	11.3052	Up
GPC4	-0.540168	7.29046	-7.53118	2.19343e-09	8.76704e-08	11.3033	Down
GOT1	-0.81692	7.99046	-7.52739	2.22106e-09	8.85953e-08	11.2909	Down
TRIM7	0.304188	4.5379	7.5167	2.30093e-09	9.15955e-08	11.2561	Up
LIPA	0.548246	10.0931	7.50349	2.4036e-09	9.52891e-08	11.2131	Up
SIK2	-0.684092	6.53945	-7.50304	2.40713e-09	9.52891e-08	11.2116	Down
FAM212A	0.606444	6.00583	7.5029	2.40822e-09	9.52891e-08	11.2112	Up
PSMB10	0.561923	7.45999	7.50215	2.41424e-09	9.5336e-08	11.2087	Up
CRYL1	-0.781046	8.47609	-7.49504	2.47164e-09	9.74074e-08	11.1855	Down
ARPC1B	0.568095	8.23273	7.49066	2.50768e-09	9.86302e-08	11.1713	Up
EMILIN2	0.426304	5.69266	7.48773	2.53213e-09	9.93935e-08	11.1617	Up
PER2	-0.656069	6.88717	-7.48386	2.56471e-09	1.00472e-07	11.1491	Down
MAN1B1	0.348291	7.15596	7.47765	2.61793e-09	1.02354e-07	11.1289	Up
SLC4A4	-1.10925	6.87369	-7.47665	2.62661e-09	1.0249e-07	11.1256	Down
NLRP1	0.270083	4.27411	7.47528	2.63848e-09	1.02633e-07	11.1212	Up
DDIT4	-1.49225	9.35879	-7.47503	2.64069e-09	1.02633e-07	11.1203	Down
SOX6	-0.401285	7.60482	-7.47206	2.66674e-09	1.03441e-07	11.1106	Down
CNRIP1	0.711364	9.05321	7.46567	2.7237e-09	1.05443e-07	11.0898	Up
PTER	-0.673668	6.3898	-7.46276	2.75005e-09	1.06254e-07	11.0803	Down
SFXN3	0.450027	8.03534	7.46142	2.76223e-09	1.06516e-07	11.076	Up
IL12RB1	0.540097	5.16436	7.45895	2.7849e-09	1.07181e-07	11.0679	Up
NDUFA12	0.365184	10.6759	7.45639	2.80856e-09	1.0788e-07	11.0596	Up
GHR	-0.606914	9.82032	-7.45541	2.81771e-09	1.07907e-07	11.0564	Down
RBP5	-1.21202	7.69261	-7.45514	2.8202e-09	1.07907e-07	11.0555	Down
ADAP2	0.663673	5.92818	7.4464	2.90301e-09	1.1086e-07	11.027	Up
CDC37L1	-0.64949	6.89886	-7.44385	2.92753e-09	1.11527e-07	11.0187	Down
CELSR1	-0.354887	4.23229	-7.44342	2.93178e-09	1.11527e-07	11.0172	Down
DOCK10	0.851552	6.61956	7.43331	3.03148e-09	1.15097e-07	10.9843	Up
TRIOBP	0.325376	8.08044	7.43208	3.04388e-09	1.15345e-07	10.9803	Up
ARID5B	-0.53379	6.11304	-7.42965	3.06844e-09	1.16053e-07	10.9723	Down
NOCT	-0.932984	4.78028	-7.42643	3.10137e-09	1.17074e-07	10.9618	Down
BCAT1	0.832938	4.46508	7.41973	3.17084e-09	1.19208e-07	10.94	Up
FOXS1	0.431835	4.59996	7.4197	3.17119e-09	1.19208e-07	10.9399	Up
TM4SF18	0.45903	9.04707	7.41924	3.17605e-09	1.19208e-07	10.9384	Up
EMILIN1	0.713639	4.86004	7.41079	3.26611e-09	1.22355e-07	10.9108	Up
HLA-DPA1	0.781237	10.8002	7.39301	3.4643e-09	1.29477e-07	10.8527	Up
SLC13A3	-1.08515	7.30436	-7.39256	3.46937e-09	1.29477e-07	10.8513	Down
MIDN	-0.630731	5.1008	-7.38759	3.52702e-09	1.3138e-07	10.835	Down
ZDHHC20	0.365234	6.89389	7.38526	3.55431e-09	1.32147e-07	10.8274	Up
E2F3	0.455774	6.74787	7.38253	3.58667e-09	1.33099e-07	10.8185	Up
FBP1	-1.29193	8.53622	-7.38062	3.6094e-09	1.33482e-07	10.8123	Down
TET2	-0.687544	7.2938	-7.38052	3.61054e-09	1.33482e-07	10.812	Down
SLC1A1	-0.904656	5.84211	-7.37965	3.62104e-09	1.33619e-07	10.8091	Down
C3orf58	-0.31949	5.78437	-7.37873	3.63209e-09	1.33776e-07	10.8061	Down
YWHAB	0.202945	10.9047	7.37113	3.72467e-09	1.36613e-07	10.7813	Up
CYP39A1	-0.556935	5.2478	-7.37077	3.72911e-09	1.36613e-07	10.7801	Down
ZBTB43	-0.393335	6.48632	-7.37071	3.72991e-09	1.36613e-07	10.7799	Down
VIL1	-0.872672	4.99854	-7.37012	3.73723e-09	1.36627e-07	10.778	Down
DUSP22	0.459783	8.69071	7.36832	3.75955e-09	1.37189e-07	10.7721	Up
C12orf66	-0.375141	4.27117	-7.35381	3.94485e-09	1.43684e-07	10.7247	Down
CYB561A3	0.471252	7.70762	7.35324	3.95221e-09	1.43687e-07	10.7228	Up
SPATA17	-0.743049	4.38763	-7.35202	3.96824e-09	1.44004e-07	10.7189	Down
GADD45G	-1.23903	6.16319	-7.351	3.98172e-09	1.44227e-07	10.7155	Down
DNAJC22	-0.686625	4.78098	-7.34849	4.01493e-09	1.45164e-07	10.7073	Down
STXBP1	0.339578	9.805	7.34659	4.04042e-09	1.45784e-07	10.7011	Up
DMGDH	-1.44536	6.86686	-7.3461	4.0469e-09	1.45784e-07	10.6995	Down
FAM69B	0.551451	5.52303	7.34341	4.0832e-09	1.46476e-07	10.6907	Up
KCNJ12	0.636372	5.54975	7.34315	4.08665e-09	1.46476e-07	10.6899	Up
ZNF641	0.482171	6.55274	7.34303	4.08838e-09	1.46476e-07	10.6895	Up
DUSP2	-1.18803	5.95095	-7.33759	4.16274e-09	1.48869e-07	10.6717	Down
PANK2	0.405569	8.90614	7.33589	4.18632e-09	1.49441e-07	10.6661	Up
PRKCDBP	0.6591	6.45689	7.33225	4.23713e-09	1.50747e-07	10.6542	Up
TEAD1	-0.283616	8.70224	-7.33185	4.24269e-09	1.50747e-07	10.6529	Down
TMEM27	-1.61177	8.81883	-7.33163	4.24584e-09	1.50747e-07	10.6522	Down
FGD5	0.49066	8.13723	7.32937	4.27774e-09	1.51606e-07	10.6448	Up
UBTF	0.272493	6.61708	7.32853	4.28967e-09	1.51756e-07	10.6421	Up
NMI	0.539312	8.29073	7.32552	4.33275e-09	1.52929e-07	10.6322	Up
BAIAP2	-0.486554	6.03125	-7.32513	4.33837e-09	1.52929e-07	10.631	Down
TRIM56	0.446792	8.39902	7.32331	4.36459e-09	1.53579e-07	10.625	Up
SDC3	0.293804	6.26006	7.32234	4.37874e-09	1.53802e-07	10.6218	Up
RALGPS2	-0.292786	4.50227	-7.319	4.42751e-09	1.55239e-07	10.6109	Down
CRNDE	0.613585	6.44131	7.31353	4.50851e-09	1.57603e-07	10.593	Up
ARHGAP4	0.368192	5.46748	7.31337	4.51095e-09	1.57603e-07	10.5925	Up
KLHL15	-0.603456	8.77051	-7.31232	4.52673e-09	1.57875e-07	10.5891	Down
GBP2	0.730659	6.70495	7.31142	4.54031e-09	1.58069e-07	10.5861	Up
SH3PXD2A	0.415746	6.18678	7.30971	4.56606e-09	1.58685e-07	10.5805	Up
JPH1	-0.866833	5.98907	-7.30246	4.67723e-09	1.62262e-07	10.5568	Down
CASKIN2	0.46772	6.77385	7.30157	4.69108e-09	1.6229e-07	10.5539	Up
CSPP1	-0.40061	7.03616	-7.30135	4.69451e-09	1.6229e-07	10.5532	Down
PPARGC1A	-1.09054	7.57939	-7.30063	4.70575e-09	1.62394e-07	10.5508	Down
FRZB	0.873213	7.69227	7.29711	4.76103e-09	1.64014e-07	10.5393	Up
HSPA5	0.430732	9.65169	7.29452	4.80217e-09	1.65143e-07	10.5309	Up
ANKS1B	-1.43234	5.78071	-7.28909	4.88943e-09	1.67746e-07	10.5131	Down
RORA	-0.448095	6.87535	-7.28876	4.89491e-09	1.67746e-07	10.512	Down
ARC	-1.56007	5.39655	-7.2875	4.91536e-09	1.68155e-07	10.5079	Down
CTHRC1	1.47954	5.74249	7.28496	4.95702e-09	1.69286e-07	10.4996	Up
IGSF21	0.658874	4.06583	7.2828	4.99267e-09	1.70209e-07	10.4925	Up
EXPH5	-0.600451	9.71304	-7.27598	5.10696e-09	1.73804e-07	10.4702	Down
CLRN3	-1.69214	6.81358	-7.27356	5.14824e-09	1.74907e-07	10.4623	Down
PLEKHG3	-0.356653	6.4352	-7.27218	5.1719e-09	1.75132e-07	10.4578	Down
ANTXR2	0.570559	7.4616	7.27162	5.18148e-09	1.75132e-07	10.4559	Up
GGACT	-0.695225	5.50241	-7.27161	5.18153e-09	1.75132e-07	10.4559	Down
ADCY4	0.740936	7.69078	7.27053	5.20021e-09	1.75462e-07	10.4524	Up
ELOVL1	0.327515	6.77922	7.2673	5.25626e-09	1.77051e-07	10.4418	Up
PGF	0.96037	5.69258	7.26555	5.28694e-09	1.7778e-07	10.4361	Up
ITM2A	0.601616	8.65783	7.26419	5.31085e-09	1.7828e-07	10.4316	Up
ACO1	-0.655249	8.42317	-7.25446	5.48525e-09	1.83703e-07	10.3998	Down
XPNPEP2	-1.44144	6.78929	-7.25407	5.49231e-09	1.83703e-07	10.3985	Down
TFB2M	-0.484016	7.16669	-7.2535	5.50284e-09	1.83703e-07	10.3966	Down
HOXA13	0.73959	3.42567	7.25312	5.50969e-09	1.83703e-07	10.3954	Up
AP1M2	-0.687005	6.62718	-7.24389	5.68136e-09	1.89107e-07	10.3652	Down
CFAP20	-0.454484	9.93981	-7.2432	5.69428e-09	1.89217e-07	10.3629	Down
RIMS3	0.398153	6.0899	7.23207	5.90891e-09	1.96019e-07	10.3265	Up
IL10RB-AS1	0.519028	5.22128	7.22851	5.97912e-09	1.98014e-07	10.3148	Up
HCLS1	1.02949	7.22272	7.22678	6.01364e-09	1.98361e-07	10.3092	Up
TSC22D1	-0.327083	6.21049	-7.22643	6.02067e-09	1.98361e-07	10.308	Down
LAIR1	0.524423	4.94312	7.2264	6.0212e-09	1.98361e-07	10.3079	Up
CYR61	-1.19209	8.98432	-7.22586	6.03215e-09	1.98361e-07	10.3061	Down
IER2	-0.967614	10.4898	-7.22547	6.03992e-09	1.98361e-07	10.3049	Down
ACADM	-0.560662	8.68075	-7.22444	6.06063e-09	1.98423e-07	10.3015	Down
AIG1	-0.323047	4.9475	-7.22437	6.06193e-09	1.98423e-07	10.3013	Down
PIGC	0.346424	8.39875	7.22203	6.10927e-09	1.9964e-07	10.2936	Up
TOB2	-0.921719	7.00668	-7.22143	6.12159e-09	1.99712e-07	10.2916	Down
TMEM192	-0.542585	7.46088	-7.2186	6.17941e-09	2.01265e-07	10.2824	Down
TMEM110	0.244834	5.89575	7.2106	6.34593e-09	2.06288e-07	10.2562	Up
SHROOM1	-0.329575	5.78573	-7.21019	6.35457e-09	2.06288e-07	10.2548	Down
ZNF350	0.485465	7.38001	7.20925	6.37433e-09	2.06589e-07	10.2518	Up
TMEM64	-0.375743	7.67039	-7.20663	6.43028e-09	2.0806e-07	10.2431	Down
GAL3ST4	0.638753	5.61446	7.20597	6.44434e-09	2.08173e-07	10.241	Up
TMPRSS2	-0.493395	4.85396	-7.20339	6.49992e-09	2.09625e-07	10.2325	Down
CDKN2C	0.452058	5.77153	7.2025	6.51916e-09	2.09902e-07	10.2296	Up
ATP13A1	0.441851	6.48706	7.19872	6.60163e-09	2.1221e-07	10.2172	Up
PPP1R13B	0.498116	7.11034	7.19772	6.6236e-09	2.12362e-07	10.214	Up
TMEM38B	-0.619275	7.02189	-7.19752	6.62789e-09	2.12362e-07	10.2133	Down
ICAM2	0.61524	8.34541	7.19622	6.65652e-09	2.12933e-07	10.2091	Up
STK10	0.565285	6.351	7.19364	6.71403e-09	2.14425e-07	10.2006	Up
OLFML3	1.11684	5.94069	7.19244	6.74084e-09	2.14932e-07	10.1967	Up
RNLS	-0.386649	5.99667	-7.1911	6.7709e-09	2.15432e-07	10.1923	Down
TLN2	-0.955212	6.58657	-7.19077	6.77837e-09	2.15432e-07	10.1912	Down
ARRDC2	-1.62467	8.86673	-7.18979	6.80054e-09	2.15789e-07	10.188	Down
NPY1R	0.741086	9.18646	7.18744	6.8539e-09	2.17132e-07	10.1803	Up
SFRP2	1.27506	4.09282	7.18096	7.00315e-09	2.21504e-07	10.159	Up
TDO2	0.540405	3.00248	7.17991	7.02769e-09	2.21924e-07	10.1556	Up
SERTAD1	-0.893482	8.89204	-7.17809	7.07022e-09	2.2291e-07	10.1497	Down
KCTD3	-0.512015	7.777	-7.1713	7.23181e-09	2.27518e-07	10.1274	Down
MRC2	0.911257	8.76905	7.17098	7.23946e-09	2.27518e-07	10.1263	Up
TEX9	-0.459503	4.91165	-7.17016	7.25936e-09	2.2778e-07	10.1236	Down
CDK1	0.436181	4.16721	7.16324	7.42825e-09	2.32708e-07	10.101	Up
TMTC1	0.530425	8.36774	7.15576	7.6155e-09	2.38196e-07	10.0764	Up
SSR3	0.277447	7.95426	7.15527	7.62791e-09	2.38206e-07	10.0748	Up
TRIM15	-0.255589	4.55434	-7.15265	7.69479e-09	2.39914e-07	10.0662	Down
FGFR2	-0.605997	6.09507	-7.14868	7.79714e-09	2.42721e-07	10.0532	Down
PEBP1	-0.318199	10.4351	-7.14151	7.98543e-09	2.48003e-07	10.0297	Down
NUB1	0.284201	10.5197	7.14126	7.99198e-09	2.48003e-07	10.0289	Up
ARG1	-1.2123	3.5002	-7.13813	8.07564e-09	2.50205e-07	10.0186	Down
PLA2G4A	1.11003	5.51772	7.13321	8.20896e-09	2.53937e-07	10.0025	Up
KIAA0922	0.985797	5.79241	7.13017	8.29234e-09	2.56114e-07	9.99255	Up
GULP1	-0.438734	9.17957	-7.12878	8.33102e-09	2.56906e-07	9.98797	Down
ZNF365	0.589638	3.64002	7.12537	8.42603e-09	2.5932e-07	9.97679	Up
UPK1B	-0.624849	4.57102	-7.12503	8.43562e-09	2.5932e-07	9.97567	Down
CD4	0.490412	6.52646	7.12277	8.49927e-09	2.60869e-07	9.96827	Up
OCIAD2	-0.576981	9.28953	-7.11655	8.67716e-09	2.65915e-07	9.94786	Down
HOXB7	0.456347	7.95475	7.11559	8.70481e-09	2.66348e-07	9.94472	Up
TACC3	0.513377	5.32024	7.11419	8.74559e-09	2.67181e-07	9.94012	Up
FOXQ1	-1.44074	7.45848	-7.11336	8.76961e-09	2.675e-07	9.93741	Down
CDC42EP4	-0.567269	7.89057	-7.11069	8.84803e-09	2.69042e-07	9.92864	Down
ENPP6	-1.53962	5.16642	-7.11058	8.85144e-09	2.69042e-07	9.92826	Down
CAMK1	0.503848	6.59714	7.11025	8.8611e-09	2.69042e-07	9.92719	Up
LILRB1	0.624369	5.03956	7.10119	9.13256e-09	2.76857e-07	9.89746	Up
ALDH2	-0.566315	10.687	-7.09633	9.28149e-09	2.8094e-07	9.88152	Down
TNFRSF25	0.191149	4.7206	7.09338	9.37296e-09	2.82849e-07	9.87186	Up
PXDN	0.728479	8.40084	7.09337	9.37327e-09	2.82849e-07	9.87183	Up
HRG	-1.32445	6.04832	-7.09252	9.39983e-09	2.83217e-07	9.86904	Down
HSPA1A	-0.700371	12.2454	-7.09033	9.46867e-09	2.84855e-07	9.86185	Down
ARHGAP32	-0.345819	5.22333	-7.08815	9.53772e-09	2.86495e-07	9.85469	Down
XPR1	-0.425188	6.94395	-7.0863	9.59691e-09	2.87834e-07	9.8486	Down
LOC284454	-1.13082	7.87417	-7.08184	9.7403e-09	2.91691e-07	9.83399	Down
COL5A1	0.641364	5.14205	7.07984	9.80559e-09	2.92939e-07	9.8274	Up
DNAJC5	0.321617	7.29676	7.07931	9.82273e-09	2.92939e-07	9.82568	Up
SIDT2	0.534515	10.1482	7.07919	9.82666e-09	2.92939e-07	9.82529	Up
PLEK	0.97982	5.80835	7.07874	9.84145e-09	2.92939e-07	9.82381	Up
CCDC85B	0.318928	5.48058	7.07808	9.86329e-09	2.93146e-07	9.82162	Up
UBASH3B	0.561998	4.69051	7.07694	9.90057e-09	2.93811e-07	9.81791	Up
CHDH	-0.558403	5.34332	-7.06976	1.01402e-08	3.00471e-07	9.79434	Down
SNRNP70	0.407806	8.16071	7.06244	1.03907e-08	3.07432e-07	9.7703	Up
PPIB	0.356759	9.81587	7.05582	1.06227e-08	3.13822e-07	9.74855	Up
COL6A2	0.532906	5.27932	7.05499	1.06521e-08	3.1422e-07	9.74583	Up
VEGFC	0.920819	7.60427	7.0458	1.09832e-08	3.23503e-07	9.71567	Up
FEZ1	0.429151	6.8947	7.04346	1.10694e-08	3.25556e-07	9.70797	Up
SUSD3	-0.660944	5.2388	-7.04251	1.11046e-08	3.26103e-07	9.70485	Down
PLS1	-0.861244	5.76357	-7.03084	1.15449e-08	3.38049e-07	9.66654	Down
FGL2	0.745723	9.1896	7.03082	1.15456e-08	3.38049e-07	9.66648	Up
PRELP	0.767182	6.55611	7.02956	1.15944e-08	3.38972e-07	9.66233	Up
LPP	0.351277	7.82859	7.02425	1.18012e-08	3.44442e-07	9.64491	Up
CYP3A7	-1.3007	4.95642	-7.02387	1.18164e-08	3.44442e-07	9.64364	Down
PPP1R14A	0.969503	7.35232	7.02317	1.18438e-08	3.44474e-07	9.64136	Up
ADAM12	0.690683	4.68495	7.02295	1.18525e-08	3.44474e-07	9.64064	Up
SLC22A6	-1.30063	6.7055	-7.02249	1.18708e-08	3.44499e-07	9.63911	Down
TRHDE	-0.915785	5.86629	-7.02096	1.19314e-08	3.45749e-07	9.6341	Down
RUSC1	0.583528	7.43879	7.02017	1.1963e-08	3.46155e-07	9.63149	Up
COMMD2	0.404964	8.4518	7.01809	1.20463e-08	3.48054e-07	9.62466	Up
TTL	0.31175	7.67649	7.01153	1.23127e-08	3.5523e-07	9.60311	Up
MTHFD1L	0.559882	5.40657	7.00911	1.24123e-08	3.5758e-07	9.59517	Up
DNAJC12	-0.54386	4.85661	-7.00683	1.25072e-08	3.59709e-07	9.58767	Down
TUBA1B	0.347547	12.1327	7.00646	1.25227e-08	3.59709e-07	9.58645	Up
SPTBN1	0.25437	7.19054	7.00563	1.25573e-08	3.60178e-07	9.58373	Up
IFI30	1.23162	8.88782	7.00414	1.26197e-08	3.61442e-07	9.57885	Up
PTPRM	0.383941	9.97202	7.00327	1.26565e-08	3.61969e-07	9.57598	Up
LUM	2.40231	6.45586	7.00238	1.26942e-08	3.62522e-07	9.57305	Up
SOCS3	-1.15326	5.99621	-7.00131	1.27396e-08	3.63104e-07	9.56954	Down
IFT57	-0.314747	6.44583	-7.00103	1.27515e-08	3.63104e-07	9.56862	Down
CDKN2AIP	-0.584837	7.31687	-6.99851	1.28593e-08	3.65645e-07	9.56033	Down
SLC43A3	0.514675	5.6783	6.99466	1.30252e-08	3.69745e-07	9.5477	Up
ALDH1L1	-0.889804	7.5514	-6.9943	1.3041e-08	3.69745e-07	9.54651	Down
KIAA0930	0.345168	7.0959	6.99376	1.30643e-08	3.69874e-07	9.54475	Up
CYYR1	0.584362	8.4482	6.98426	1.34853e-08	3.81244e-07	9.51351	Up
TYROBP	1.30342	7.49287	6.98354	1.35176e-08	3.81612e-07	9.51115	Up
SLC16A9	-1.5474	9.17408	-6.98233	1.35723e-08	3.82606e-07	9.50717	Down
DAPK2	0.626771	5.86792	6.98026	1.36661e-08	3.84702e-07	9.50039	Up
ITGA11	0.442924	5.05548	6.97073	1.41076e-08	3.96562e-07	9.46907	Up
NYNRIN	0.423622	6.25682	6.96901	1.4189e-08	3.98284e-07	9.4634	Up
DIO3	-0.467805	5.56426	-6.96622	1.43215e-08	4.01429e-07	9.45425	Down
SH3BGRL3	0.572157	8.47388	6.9654	1.4361e-08	4.01965e-07	9.45154	Up
EPHB4	0.416834	7.11036	6.96453	1.44027e-08	4.02559e-07	9.44868	Up
SLC9A3R2	0.517164	5.90932	6.95642	1.47976e-08	4.13013e-07	9.42204	Up
LARP4	-0.376685	6.09644	-6.95541	1.48478e-08	4.13828e-07	9.4187	Down
BBOX1	-1.51477	8.89386	-6.95433	1.49012e-08	4.14728e-07	9.41517	Down
ADH6	-0.974026	6.22535	-6.95079	1.50784e-08	4.19069e-07	9.40352	Down
AMDHD1	-0.964743	5.17322	-6.94403	1.54225e-08	4.27871e-07	9.3813	Down
SSR2	0.371216	9.37401	6.94354	1.54481e-08	4.27871e-07	9.37967	Up
SLC44A1	0.355029	8.37096	6.9433	1.54602e-08	4.27871e-07	9.37889	Up
ZC3H6	-0.419059	6.70696	-6.9358	1.58524e-08	4.38108e-07	9.35422	Down
ELF1	-0.394072	8.80547	-6.93404	1.59456e-08	4.40067e-07	9.34845	Down
UNC13B	0.439195	8.34233	6.93166	1.60726e-08	4.42952e-07	9.34063	Up
ITPRIP	-1.03378	6.87489	-6.92665	1.63437e-08	4.49794e-07	9.32416	Down
ENPP3	-0.688226	4.34571	-6.92478	1.64464e-08	4.51989e-07	9.31799	Down
CLK4	-0.702823	7.64727	-6.92222	1.65873e-08	4.55225e-07	9.30959	Down
MMRN2	0.47113	6.7097	6.91821	1.68112e-08	4.6069e-07	9.29639	Up
CENPM	0.384143	4.42484	6.91782	1.68331e-08	4.6069e-07	9.2951	Up
CEMIP	0.280862	3.75926	6.90754	1.7421e-08	4.76108e-07	9.26129	Up
MIOX	-1.83302	8.70287	-6.90713	1.74448e-08	4.76108e-07	9.25995	Down
EGFL7	0.528714	6.94028	6.90017	1.78548e-08	4.86623e-07	9.23707	Up
SLC5A12	-1.46891	7.31623	-6.88873	1.85504e-08	5.04883e-07	9.19944	Down
KAT2A	0.434066	6.23856	6.88067	1.90563e-08	5.17937e-07	9.17294	Up
RHBDF1	0.286877	5.93397	6.87689	1.92985e-08	5.23796e-07	9.1605	Up
RCC2	0.580146	7.14307	6.86857	1.98426e-08	5.37575e-07	9.13312	Up
ADIPOR2	-0.398246	8.58489	-6.8683	1.98607e-08	5.37575e-07	9.13223	Down
MUM1L1	-0.90062	4.33602	-6.86771	1.99001e-08	5.37903e-07	9.13027	Down
CROT	0.327864	6.13024	6.85717	2.06129e-08	5.56408e-07	9.09562	Up
LUZP1	0.326751	8.26245	6.85523	2.0747e-08	5.59262e-07	9.08923	Up
CHKA	-0.351902	5.73156	-6.85411	2.08248e-08	5.60592e-07	9.08555	Down
CALM3	0.299366	8.08312	6.85167	2.09953e-08	5.64409e-07	9.07752	Up
SNTB2	0.280079	7.07022	6.84936	2.11582e-08	5.68013e-07	9.06991	Up
NARF	0.436642	7.25411	6.84691	2.13319e-08	5.71465e-07	9.06186	Up
TRIM25	0.416346	7.01443	6.84673	2.13447e-08	5.71465e-07	9.06126	Up
SDPR	-1.24829	7.7166	-6.84507	2.14635e-08	5.73864e-07	9.0558	Down
HHEX	1.06508	5.84141	6.83827	2.19569e-08	5.86262e-07	9.03342	Up
KIAA1191	-0.312733	10.4472	-6.837	2.20503e-08	5.87957e-07	9.02924	Down
SLC13A1	-1.7113	6.50373	-6.83295	2.23513e-08	5.95178e-07	9.0159	Down
ADCY3	0.671554	5.76237	6.83061	2.25264e-08	5.98673e-07	9.00821	Up
NAA10	0.432525	7.99273	6.83039	2.25433e-08	5.98673e-07	9.00747	Up
GJA4	1.09189	8.0187	6.82687	2.28097e-08	6.04932e-07	8.99591	Up
AFF4	-0.301628	5.88518	-6.82486	2.29636e-08	6.08196e-07	8.98928	Down
PPP4R3A	-0.313405	6.50924	-6.82257	2.31403e-08	6.12052e-07	8.98174	Down
RNF152	-0.841941	5.10617	-6.82131	2.32382e-08	6.13818e-07	8.97758	Down
S1PR5	0.292973	4.51722	6.82048	2.33028e-08	6.147e-07	8.97485	Up
GATM	-1.40437	10.3819	-6.81639	2.36232e-08	6.2232e-07	8.9614	Down
AP3M2	0.450156	8.74284	6.81439	2.3782e-08	6.25667e-07	8.9548	Up
ARHGEF26	-0.548988	7.84636	-6.81185	2.39843e-08	6.30147e-07	8.94647	Down
DPEP1	-1.16309	7.72813	-6.80973	2.41549e-08	6.33785e-07	8.93948	Down
GNA15	0.588843	4.7133	6.80762	2.43263e-08	6.37434e-07	8.93252	Up
TBC1D20	0.267761	7.92707	6.80601	2.44572e-08	6.40012e-07	8.92724	Up
MICU2	-0.308624	9.58659	-6.78897	2.58915e-08	6.76648e-07	8.87113	Down
NDC80	1.152	5.74002	6.78806	2.59702e-08	6.77804e-07	8.86815	Up
SLC3A1	-1.0854	10.24	-6.78639	2.61162e-08	6.79323e-07	8.86262	Down
ADARB1	0.312876	5.96328	6.78623	2.613e-08	6.79323e-07	8.8621	Up
USHBP1	0.504971	5.74903	6.78621	2.61318e-08	6.79323e-07	8.86204	Up
TRERF1	0.406734	4.89727	6.78477	2.62574e-08	6.81688e-07	8.85732	Up
IL10RA	1.19149	6.31351	6.78108	2.65839e-08	6.88961e-07	8.84515	Up
DOK2	0.610218	5.66833	6.78081	2.66074e-08	6.88961e-07	8.84428	Up
COLGALT1	0.360382	5.94815	6.78012	2.66692e-08	6.89045e-07	8.842	Up
DTYMK	0.432304	6.82253	6.77999	2.66806e-08	6.89045e-07	8.84157	Up
ANKEF1	-0.364682	5.03584	-6.77545	2.7089e-08	6.98678e-07	8.82662	Down
GLYAT	-1.4983	7.36492	-6.77451	2.71745e-08	6.99964e-07	8.82352	Down
PLG	-1.54181	7.90839	-6.7723	2.73759e-08	7.03056e-07	8.81625	Down
HMBOX1	0.363845	8.19679	6.77213	2.73916e-08	7.03056e-07	8.81568	Up
CHD1	-0.519556	7.72391	-6.77202	2.74015e-08	7.03056e-07	8.81533	Down
PIPOX	-1.70292	8.75049	-6.77083	2.75106e-08	7.04937e-07	8.81141	Down
KCTD6	-0.397104	5.9576	-6.76845	2.77312e-08	7.09667e-07	8.80355	Down
PPCDC	0.583059	6.01527	6.76775	2.77959e-08	7.10401e-07	8.80126	Up
CDK2AP1	0.266341	11.0378	6.7642	2.81283e-08	7.17963e-07	8.78956	Up
STAB1	0.573731	6.14044	6.76179	2.83555e-08	7.22828e-07	8.78164	Up
GLUL	-0.528778	7.88855	-6.76009	2.8517e-08	7.26003e-07	8.77605	Down
RASL12	0.61214	5.51118	6.75875	2.86455e-08	7.28335e-07	8.77162	Up
CACNA1A	0.23208	5.30867	6.75655	2.88569e-08	7.32764e-07	8.76438	Up
STOM	0.28811	10.7027	6.75221	2.92793e-08	7.42533e-07	8.75008	Up
RHOBTB2	-0.615252	7.06103	-6.74977	2.95188e-08	7.47644e-07	8.74206	Down
RFX5	0.417133	7.61887	6.74705	2.97888e-08	7.53196e-07	8.73309	Up
ACE2	-1.64752	6.66401	-6.74679	2.98144e-08	7.53196e-07	8.73225	Down
TRPV2	0.362029	5.74768	6.74574	2.99201e-08	7.54239e-07	8.72876	Up
DACT1	0.952716	5.17667	6.74561	2.99322e-08	7.54239e-07	8.72836	Up
GBA3	-1.51066	7.23429	-6.74088	3.04099e-08	7.65297e-07	8.71278	Down
PPP2R3A	-0.412983	7.1772	-6.74015	3.04844e-08	7.66192e-07	8.71037	Down
ZFAND5	-0.433627	11.1205	-6.73842	3.06616e-08	7.69664e-07	8.70467	Down
FAM150B	-1.32704	4.95709	-6.73226	3.12999e-08	7.84689e-07	8.68438	Down
CCNL2	0.362193	6.61361	6.72648	3.19117e-08	7.99009e-07	8.66533	Up
CNKSR3	-0.494333	8.8959	-6.72509	3.20599e-08	8.017e-07	8.66077	Down
IRGQ	0.251996	6.06032	6.71664	3.29793e-08	8.23647e-07	8.63294	Up
LOC101927943	0.62442	3.99846	6.71548	3.31079e-08	8.25811e-07	8.62911	Up
MGAM	-1.36383	7.22882	-6.71459	3.32068e-08	8.27232e-07	8.62617	Down
CMKLR1	0.406458	5.2379	6.70957	3.37689e-08	8.40172e-07	8.60965	Up
TMEM18	0.395982	8.13942	6.70753	3.40003e-08	8.44861e-07	8.60293	Up
PMAIP1	-1.17257	4.46686	-6.70277	3.45469e-08	8.57364e-07	8.58723	Down
HSD17B14	-0.595445	6.35677	-6.70214	3.46195e-08	8.58085e-07	8.58516	Down
CLYBL	-0.633676	7.12348	-6.69946	3.49312e-08	8.64722e-07	8.57634	Down
DEAF1	0.388453	5.46544	6.6989	3.49973e-08	8.65072e-07	8.57448	Up
PLEKHA5	-0.526327	7.44184	-6.69859	3.50331e-08	8.65072e-07	8.57347	Down
KIAA0754	0.944685	3.8305	6.69607	3.53302e-08	8.71201e-07	8.56516	Up
TUBA1A	0.457958	11.8692	6.69573	3.53697e-08	8.71201e-07	8.56406	Up
NRROS	0.55991	5.24064	6.68964	3.60981e-08	8.88032e-07	8.544	Up
LOC728730	-0.445518	6.20567	-6.68406	3.67797e-08	9.03671e-07	8.52559	Down
CCDC181	-0.737081	5.64509	-6.67956	3.73374e-08	9.16231e-07	8.51078	Down
IMPA2	-1.03095	8.38354	-6.67872	3.74425e-08	9.17158e-07	8.50801	Down
MLF1	-0.919412	6.44473	-6.67852	3.74683e-08	9.17158e-07	8.50733	Down
C1QTNF2	0.34202	3.80281	6.67601	3.77844e-08	9.23748e-07	8.49906	Up
ITGA5	0.46858	7.19972	6.6746	3.79628e-08	9.26959e-07	8.49443	Up
MILR1	0.513611	4.32968	6.67397	3.80424e-08	9.27754e-07	8.49237	Up
MYH10	0.540008	8.59238	6.67071	3.84604e-08	9.36789e-07	8.48161	Up
COL16A1	0.665886	5.30766	6.669	3.86812e-08	9.41003e-07	8.47598	Up
CPT1C	0.411673	5.06234	6.66798	3.8813e-08	9.43045e-07	8.47263	Up
ANXA5	0.419962	10.8885	6.66319	3.94407e-08	9.57116e-07	8.45684	Up
MARCKSL1	0.428533	8.09111	6.66196	3.96031e-08	9.59877e-07	8.45279	Up
GATA5	0.761291	7.14316	6.66115	3.97109e-08	9.61306e-07	8.45012	Up
PTTG1IP	0.265259	11.3166	6.65134	4.10373e-08	9.92197e-07	8.41779	Up
FREM2	-1.5267	5.28758	-6.65031	4.11786e-08	9.94392e-07	8.4144	Down
PCGF2	0.301718	7.69402	6.64879	4.13895e-08	9.98263e-07	8.40938	Up
ZNF618	0.39988	6.93764	6.64742	4.158e-08	1.00163e-06	8.40486	Up
DNMT1	0.46429	7.80942	6.64381	4.20849e-08	1.01256e-06	8.39298	Up
PHF21B	-0.372854	4.57743	-6.64299	4.22007e-08	1.0141e-06	8.39027	Down
CCR5	0.691734	5.83675	6.64176	4.23755e-08	1.01706e-06	8.38621	Up
PLA2G12B	-0.500864	5.24083	-6.63798	4.29154e-08	1.02877e-06	8.37375	Down
C10orf10	-1.17021	7.84207	-6.63668	4.31016e-08	1.03198e-06	8.36949	Down
VCP	0.287876	8.42708	6.63287	4.36558e-08	1.04398e-06	8.35691	Up
DDX19A	0.22788	6.42284	6.62802	4.43706e-08	1.05978e-06	8.34093	Up
DCTN2	0.256739	9.98775	6.62719	4.44932e-08	1.0608e-06	8.33822	Up
FAM210A	-0.38055	6.36003	-6.62701	4.45206e-08	1.0608e-06	8.33761	Down
LOC100506498	-1.7668	4.22613	-6.61585	4.62165e-08	1.09987e-06	8.30082	Down
ZNF800	-0.337172	5.57299	-6.61401	4.65023e-08	1.10534e-06	8.29476	Down
TP53	0.366053	5.32678	6.61179	4.68496e-08	1.11225e-06	8.28744	Up
RAB7B	0.316389	4.37549	6.6106	4.70358e-08	1.11533e-06	8.28353	Up
UCHL1	1.28482	8.14519	6.60943	4.72202e-08	1.11836e-06	8.27968	Up
SCARF2	0.340389	4.42142	6.60742	4.75397e-08	1.12457e-06	8.27305	Up
DNM3OS	0.740462	5.63662	6.603	4.82494e-08	1.13999e-06	8.25847	Up
ZNF91	-0.353194	7.41456	-6.60201	4.8409e-08	1.1424e-06	8.25522	Down
HCST	0.469184	5.54724	6.59938	4.88367e-08	1.15111e-06	8.24656	Up
ZDHHC3	0.232795	6.44503	6.59685	4.92537e-08	1.15955e-06	8.2382	Up
PARD6G	-0.319659	5.596	-6.59397	4.97308e-08	1.16939e-06	8.22871	Down
FCGBP	0.64398	5.02653	6.59195	5.00683e-08	1.17592e-06	8.22206	Up
TLE2	0.579074	7.16107	6.5876	5.08039e-08	1.19178e-06	8.20771	Up
PSMB9	0.628057	9.98372	6.58567	5.11322e-08	1.19805e-06	8.20137	Up
HSPA12B	0.563868	6.79444	6.58522	5.12096e-08	1.19844e-06	8.19988	Up
KYAT1	-0.580474	7.07909	-6.58394	5.14304e-08	1.20208e-06	8.19565	Down
MOXD1	1.13632	5.32095	6.58351	5.15048e-08	1.20208e-06	8.19422	Up
DBNDD1	-0.234083	4.30523	-6.58325	5.15484e-08	1.20208e-06	8.19339	Down
TINAG	-1.21338	7.03385	-6.58273	5.16397e-08	1.20279e-06	8.19165	Down
JMJD1C	-0.285795	7.61843	-6.57966	5.21719e-08	1.21375e-06	8.18156	Down
SRSF1	0.203643	8.2057	6.57609	5.28011e-08	1.22518e-06	8.16977	Up
SLC47A2	-1.30061	6.74586	-6.57578	5.2855e-08	1.22518e-06	8.16876	Down
LOC102723493	-0.986067	4.30718	-6.57558	5.28915e-08	1.22518e-06	8.16809	Down
AFAP1L1	0.55461	6.55123	6.57546	5.29119e-08	1.22518e-06	8.16771	Up
MGAT1	0.349895	8.50074	6.57188	5.35502e-08	1.23851e-06	8.15591	Up
ELL2	-0.776871	8.07139	-6.57032	5.38312e-08	1.24355e-06	8.15076	Down
SLC25A10	-0.464879	5.50491	-6.56843	5.41727e-08	1.24997e-06	8.14454	Down
LEAP2	-0.851753	5.7929	-6.56558	5.46929e-08	1.2605e-06	8.13513	Down
ECSCR	0.626982	8.14145	6.56325	5.51223e-08	1.26836e-06	8.12744	Up
NELFB	0.550919	7.70599	6.56303	5.51629e-08	1.26836e-06	8.12672	Up
GPRIN3	0.570343	4.66365	6.56248	5.52631e-08	1.26918e-06	8.12493	Up
PIH1D3	-0.352789	3.39129	-6.56093	5.55517e-08	1.27433e-06	8.11981	Down
FAM213B	0.606748	7.92832	6.5577	5.61567e-08	1.28671e-06	8.10915	Up
GLRB	0.403864	3.29301	6.55674	5.63377e-08	1.28935e-06	8.10598	Up
LOC100507165	0.417864	3.66215	6.55607	5.64634e-08	1.29073e-06	8.10379	Up
PSME1	0.329106	10.401	6.5547	5.67241e-08	1.29519e-06	8.09926	Up
PARVB	0.460127	5.37607	6.55339	5.69724e-08	1.29935e-06	8.09496	Up
NUDCD1	-0.535819	7.16973	-6.55158	5.73186e-08	1.30574e-06	8.089	Down
KANK1	-0.353185	8.36289	-6.5499	5.76432e-08	1.31161e-06	8.08345	Down
PIGH	-0.361311	7.99857	-6.54828	5.79574e-08	1.31724e-06	8.0781	Down
IFI27	0.720578	9.4236	6.54788	5.8034e-08	1.31747e-06	8.0768	Up
KBTBD11	-0.535136	9.21561	-6.5475	5.81079e-08	1.31763e-06	8.07555	Down
LY86	0.617862	5.10275	6.54119	5.93503e-08	1.34407e-06	8.05473	Up
ATG13	0.268766	7.16242	6.54089	5.94106e-08	1.34407e-06	8.05374	Up
SLC22A4	-0.83396	5.28082	-6.5385	5.98876e-08	1.35065e-06	8.04587	Down
IL2RB	0.631836	5.78302	6.53833	5.99209e-08	1.35065e-06	8.04532	Up
NAGK	0.608954	8.07557	6.53831	5.99263e-08	1.35065e-06	8.04523	Up
LBH	0.357108	10.0737	6.53806	5.99757e-08	1.35065e-06	8.04442	Up
SALL1	-0.663725	7.07452	-6.53199	6.1208e-08	1.37587e-06	8.02442	Down
NEDD4L	-0.271869	7.00963	-6.53186	6.12353e-08	1.37587e-06	8.02398	Down
TRIM35	-0.903199	6.84248	-6.52775	6.20844e-08	1.39336e-06	8.01043	Down
MTMR12	-0.349749	7.22489	-6.52523	6.26109e-08	1.40358e-06	8.00212	Down
IGFBP6	0.840078	6.83789	6.52354	6.29663e-08	1.40994e-06	7.99655	Up
TNFRSF21	0.773351	8.08164	6.523	6.30809e-08	1.41091e-06	7.99477	Up
MAP4	0.218027	8.76111	6.5189	6.39533e-08	1.4288e-06	7.98125	Up
CASP1	0.538738	6.86135	6.51854	6.40309e-08	1.42891e-06	7.98006	Up
PTPRE	0.528622	5.81674	6.50926	6.60526e-08	1.47236e-06	7.94948	Up
PLAGL2	-0.590396	6.39687	-6.50663	6.66383e-08	1.48374e-06	7.9408	Down
ADAMTSL2	0.361296	4.72731	6.50362	6.73136e-08	1.49708e-06	7.93088	Up
PISD	-0.580168	7.33743	-6.4924	6.98943e-08	1.55193e-06	7.89388	Down
WFDC1	0.919707	8.27849	6.49221	6.99373e-08	1.55193e-06	7.89327	Up
ITCH	-0.298663	6.21242	-6.4913	7.0151e-08	1.55492e-06	7.89027	Down
44448	0.349571	7.5742	6.48688	7.11992e-08	1.57638e-06	7.87568	Up
LOC101928658	-0.593747	9.21832	-6.4843	7.18168e-08	1.58827e-06	7.86719	Down
PPP1R9A	-0.474082	5.99248	-6.48184	7.24118e-08	1.59964e-06	7.85907	Down
EHBP1	-0.392908	8.68325	-6.47881	7.31515e-08	1.61417e-06	7.84908	Down
DTNA	-0.232101	4.50222	-6.47799	7.33532e-08	1.61681e-06	7.84637	Down
FAM102B	0.664601	6.02118	6.47564	7.39314e-08	1.62773e-06	7.83865	Up
TGFB1I1	0.527751	9.37035	6.47099	7.50948e-08	1.6515e-06	7.82329	Up
IDNK	-0.537663	7.9292	-6.46804	7.58412e-08	1.66592e-06	7.81356	Down
AVPI1	-0.737841	7.041	-6.46773	7.59194e-08	1.66592e-06	7.81255	Down
LHFPL2	0.585496	5.72721	6.4666	7.62078e-08	1.6687e-06	7.80882	Up
ZNF567	-0.354362	4.51635	-6.46626	7.62948e-08	1.6687e-06	7.8077	Down
LHFP	0.442735	10.1668	6.46613	7.63265e-08	1.6687e-06	7.80729	Up
SMIM3	-1.01328	7.1834	-6.4659	7.63849e-08	1.6687e-06	7.80654	Down
MYC	-1.5504	7.03724	-6.46525	7.65516e-08	1.67049e-06	7.80439	Down
BEND7	-0.29715	5.25167	-6.46219	7.73421e-08	1.68587e-06	7.79429	Down
RHOC	0.491776	9.41517	6.46091	7.76742e-08	1.69124e-06	7.79008	Up
SMIM24	-1.37014	9.10594	-6.45601	7.89612e-08	1.71736e-06	7.77391	Down
MRLN	-1.41146	4.47943	-6.45083	8.03449e-08	1.74553e-06	7.75683	Down
EML3	0.334339	6.4894	6.44951	8.07012e-08	1.75102e-06	7.75248	Up
SLC22A8	-1.36379	7.80004	-6.44923	8.07752e-08	1.75102e-06	7.75158	Down
ACY3	-0.518453	5.05861	-6.44857	8.09546e-08	1.75246e-06	7.7494	Down
FADS3	0.396142	6.3863	6.44833	8.10198e-08	1.75246e-06	7.7486	Up
ANO6	0.400879	9.87516	6.44689	8.14128e-08	1.75903e-06	7.74384	Up
HDAC1	0.390768	9.20742	6.44464	8.20281e-08	1.77039e-06	7.73644	Up
TRIM59	0.446332	3.78478	6.44419	8.21522e-08	1.77113e-06	7.73495	Up
PDGFRB	0.508751	8.55561	6.44138	8.29292e-08	1.78524e-06	7.7257	Up
SLC6A13	-0.754399	6.36615	-6.44117	8.2988e-08	1.78524e-06	7.725	Down
KLC1	0.308454	8.14927	6.43845	8.37503e-08	1.79967e-06	7.71601	Up
PRAP1	-0.872443	6.14096	-6.43802	8.38698e-08	1.80018e-06	7.7146	Down
TNKS2	-0.456042	6.50324	-6.43771	8.39567e-08	1.80018e-06	7.71359	Down
MBD5	-0.59253	7.06924	-6.43627	8.43636e-08	1.80694e-06	7.70883	Down
HENMT1	0.629838	5.14705	6.43366	8.51061e-08	1.82086e-06	7.70022	Up
RBBP8	-0.789454	9.16502	-6.43241	8.54614e-08	1.82645e-06	7.69612	Down
SFXN1	-0.641793	7.26708	-6.43209	8.55527e-08	1.82645e-06	7.69507	Down
SLC6A6	0.359808	6.03504	6.43115	8.58238e-08	1.83026e-06	7.69196	Up
MIRLET7BHG	0.363866	5.21325	6.42745	8.6895e-08	1.8511e-06	7.67976	Up
SLC47A1	-1.3926	8.03126	-6.4264	8.72012e-08	1.8553e-06	7.6763	Down
CD274	-0.700382	6.32129	-6.42613	8.72806e-08	1.8553e-06	7.67541	Down
ELMSAN1	-0.438543	6.72539	-6.42561	8.74316e-08	1.85651e-06	7.67371	Down
MSR1	0.654945	4.4283	6.42336	8.8094e-08	1.86856e-06	7.66628	Up
ZYX	0.520252	7.52353	6.42093	8.88171e-08	1.88187e-06	7.65825	Up
FAM151A	-1.44913	6.74213	-6.41907	8.93702e-08	1.89156e-06	7.65214	Down
HOTAIR	0.445613	2.86191	6.4137	9.09955e-08	1.92389e-06	7.63442	Up
NR2F2	0.34519	9.10905	6.41327	9.11251e-08	1.92457e-06	7.63302	Up
ARNTL2	0.255188	3.97562	6.40303	9.4308e-08	1.98966e-06	7.59926	Up
WASL	-0.204358	8.59215	-6.40214	9.45903e-08	1.99213e-06	7.59632	Down
LOC100653233	-0.247657	5.0901	-6.40203	9.46273e-08	1.99213e-06	7.59594	Down
CAP1	0.248872	10.697	6.39861	9.57176e-08	2.01293e-06	7.58467	Up
FBXO27	-0.35505	3.98681	-6.39705	9.62186e-08	2.02131e-06	7.57954	Down
MAOB	-0.552553	9.35447	-6.3959	9.65921e-08	2.02699e-06	7.57573	Down
C8orf46	-0.262071	3.13696	-6.39523	9.68091e-08	2.02939e-06	7.57352	Down
BEX2	-0.462674	10.0668	-6.39414	9.71611e-08	2.0346e-06	7.56996	Down
ROBO4	0.392955	7.28478	6.39129	9.80961e-08	2.052e-06	7.56054	Up
EDNRA	0.834302	6.56978	6.38985	9.85704e-08	2.05974e-06	7.5558	Up
FUT6	-0.386214	5.38631	-6.38557	9.99943e-08	2.08727e-06	7.5417	Down
ACSL1	-0.548126	8.38219	-6.3818	1.01269e-07	2.11003e-06	7.52925	Down
RFTN1	0.638763	8.62314	6.38171	1.01298e-07	2.11003e-06	7.52896	Up
PHF13	-0.537626	7.77261	-6.37973	1.01974e-07	2.12185e-06	7.52242	Down
TRIL	0.923057	4.64632	6.37632	1.03147e-07	2.144e-06	7.51118	Up
ZSWIM6	-0.436805	9.1206	-6.37523	1.03524e-07	2.14958e-06	7.50758	Down
GK	-0.9279	7.56816	-6.36898	1.05716e-07	2.19066e-06	7.48699	Down
AGXT2	-1.41804	8.83692	-6.36891	1.05741e-07	2.19066e-06	7.48676	Down
CLCF1	-0.470514	5.8331	-6.36864	1.05837e-07	2.19066e-06	7.48587	Down
EMID1	0.505829	7.42738	6.36463	1.07268e-07	2.21795e-06	7.47267	Up
MTAP	-0.323091	4.5803	-6.36412	1.07454e-07	2.21947e-06	7.47096	Down
PSAT1	-1.12825	6.36169	-6.36267	1.07978e-07	2.22796e-06	7.46618	Down
PSMB8	0.360319	8.80434	6.35929	1.09205e-07	2.25093e-06	7.45506	Up
PIEZO2	0.588791	6.52411	6.35846	1.09512e-07	2.2549e-06	7.45231	Up
MT2A	-0.763943	12.221	-6.35475	1.10883e-07	2.28073e-06	7.44008	Down
BNC1	-1.34069	3.6774	-6.35122	1.12202e-07	2.30546e-06	7.42846	Down
PTN	0.991964	7.08993	6.35082	1.12354e-07	2.30618e-06	7.42712	Up
ZSCAN2	0.356352	6.16506	6.34607	1.14158e-07	2.34006e-06	7.41147	Up
SLC25A34	-0.585045	5.59125	-6.34585	1.14242e-07	2.34006e-06	7.41074	Down
HSPA9	-0.319927	8.44189	-6.34515	1.14509e-07	2.34309e-06	7.40845	Down
EDARADD	-0.316738	3.36227	-6.34369	1.15071e-07	2.35215e-06	7.40363	Down
RUNX1T1	0.553498	6.58214	6.34294	1.1536e-07	2.35562e-06	7.40116	Up
MEIS2	0.612533	10.2617	6.34082	1.16184e-07	2.36999e-06	7.39417	Up
CDH11	0.690607	6.21615	6.34017	1.1644e-07	2.37275e-06	7.392	Up
LGALS3BP	0.364477	9.68874	6.33912	1.16849e-07	2.37863e-06	7.38856	Up
ACAA2	-0.303421	5.96158	-6.33822	1.17203e-07	2.38337e-06	7.38559	Down
ENTPD5	-0.859273	5.94898	-6.33573	1.18184e-07	2.39878e-06	7.37739	Down
NIPAL2	0.369034	7.15474	6.33568	1.18204e-07	2.39878e-06	7.37722	Up
PRKD3	0.416388	7.2275	6.33448	1.18681e-07	2.40456e-06	7.37326	Up
GLYATL1	-1.36089	7.45883	-6.33435	1.18733e-07	2.40456e-06	7.37284	Down
PRAF2	0.494633	7.64106	6.32664	1.21843e-07	2.46319e-06	7.34742	Up
CINP	0.469516	6.8791	6.32636	1.21957e-07	2.46319e-06	7.3465	Up
AGMAT	-1.38894	8.99295	-6.32595	1.22123e-07	2.46319e-06	7.34516	Down
KCTD10	0.269617	10.0013	6.32594	1.22128e-07	2.46319e-06	7.34512	Up
TIMP2	0.215293	11.1196	6.32405	1.22904e-07	2.4763e-06	7.3389	Up
CDKN1A	-1.24932	9.321	-6.32222	1.23661e-07	2.48901e-06	7.33286	Down
TYMS	0.729928	6.22005	6.3213	1.24045e-07	2.4942e-06	7.32981	Up
AGTR1	0.870368	9.25874	6.31798	1.25433e-07	2.51953e-06	7.31888	Up
NECAB2	-0.489742	5.74255	-6.31698	1.25854e-07	2.52541e-06	7.31559	Down
CALML4	-0.706215	6.69333	-6.31375	1.27225e-07	2.55033e-06	7.30493	Down
PLA2G7	1.15931	3.99253	6.31304	1.27527e-07	2.55378e-06	7.30261	Up
CCND1	0.726042	8.56453	6.31202	1.27967e-07	2.55998e-06	7.29922	Up
CRLF1	0.432732	4.59338	6.31004	1.28816e-07	2.57436e-06	7.29272	Up
PKP4	-0.521025	8.14226	-6.30599	1.30578e-07	2.60693e-06	7.27936	Down
HSPC324	0.729263	6.37952	6.30547	1.30809e-07	2.6089e-06	7.27763	Up
B3GNTL1	0.465061	4.7953	6.30452	1.31227e-07	2.61458e-06	7.27449	Up
ABCC2	-0.904311	4.94452	-6.30289	1.31945e-07	2.62625e-06	7.26913	Down
IL6R	-0.92712	7.22506	-6.30053	1.32993e-07	2.64442e-06	7.26136	Down
TGFB1	0.245613	4.61913	6.29923	1.33572e-07	2.65326e-06	7.25708	Up
PRODH2	-0.874192	8.50469	-6.29852	1.3389e-07	2.65691e-06	7.25474	Down
ORMDL2	0.396628	7.96573	6.2975	1.34352e-07	2.65811e-06	7.25136	Up
TMEM70	-0.384977	7.76375	-6.29732	1.34431e-07	2.65811e-06	7.25078	Down
CYBB	1.25594	6.07736	6.2972	1.34488e-07	2.65811e-06	7.25037	Up
DAG1	0.319146	9.77424	6.29719	1.34491e-07	2.65811e-06	7.25035	Up
LONRF1	-0.651244	8.60428	-6.29355	1.36143e-07	2.68807e-06	7.23835	Down
ITGAX	0.585563	5.4169	6.29106	1.37285e-07	2.70792e-06	7.23013	Up
LINC00341	0.645924	9.45129	6.28461	1.40284e-07	2.76285e-06	7.2089	Up
NXPH2	-0.982646	5.20466	-6.28447	1.40351e-07	2.76285e-06	7.20843	Down
IFI16	0.322399	8.94136	6.28341	1.4085e-07	2.7699e-06	7.20494	Up
GPT2	-0.752063	6.25817	-6.27706	1.43883e-07	2.82673e-06	7.18401	Down
CCDC137	0.683043	5.18817	6.27389	1.45423e-07	2.85414e-06	7.17354	Up
KNOP1	0.430085	6.20192	6.26888	1.47883e-07	2.89953e-06	7.15706	Up
ARAP3	0.425833	6.28018	6.2667	1.48971e-07	2.91796e-06	7.14986	Up
LRPAP1	0.35713	7.54412	6.26463	1.50007e-07	2.93535e-06	7.14304	Up
C2CD2	0.571483	8.22291	6.26148	1.516e-07	2.961e-06	7.13266	Up
ARFGEF3	0.245385	3.53124	6.26144	1.51619e-07	2.961e-06	7.13254	Up
TCP1	-0.281545	8.22254	-6.25651	1.5415e-07	3.00745e-06	7.11627	Down
CYP2B6	-0.697019	5.35034	-6.25544	1.54702e-07	3.01524e-06	7.11276	Down
CHPF2	0.540067	7.60946	6.25277	1.56091e-07	3.03931e-06	7.10397	Up
MARVELD3	-0.455143	4.87353	-6.24996	1.5757e-07	3.06359e-06	7.0947	Down
ELMOD1	-0.744744	3.56582	-6.24981	1.57649e-07	3.06359e-06	7.09421	Down
SHKBP1	0.372959	6.19179	6.24635	1.59488e-07	3.09627e-06	7.08282	Up
DAO	-1.15217	6.4592	-6.24206	1.61802e-07	3.13809e-06	7.06867	Down
KBTBD7	0.47219	7.03107	6.24158	1.62064e-07	3.14009e-06	7.06707	Up
AGT	-1.22054	6.34957	-6.2395	1.63199e-07	3.15897e-06	7.06022	Down
CFAP69	-0.386959	5.37665	-6.23852	1.63732e-07	3.16618e-06	7.05701	Down
EBAG9	-0.235866	9.25506	-6.23186	1.67431e-07	3.23454e-06	7.03506	Down
C1orf198	0.477806	10.0571	6.23047	1.68212e-07	3.24645e-06	7.03049	Up
LRRC10B	-0.366514	4.90702	-6.2282	1.69498e-07	3.26807e-06	7.023	Down
RASSF3	0.312248	7.0626	6.22535	1.71126e-07	3.29623e-06	7.01361	Up
LOC284825	-1.02496	5.69288	-6.22414	1.71822e-07	3.3064e-06	7.00963	Down
RNF128	-0.991238	6.5168	-6.22332	1.72299e-07	3.31234e-06	7.0069	Down
LRRC32	0.813577	8.89099	6.2226	1.72715e-07	3.3171e-06	7.00454	Up
C15orf39	0.363782	5.27537	6.21846	1.75124e-07	3.3601e-06	6.99092	Up
C1QA	1.13056	5.18891	6.2148	1.7729e-07	3.39835e-06	6.97885	Up
RTTN	-0.432307	5.89733	-6.21386	1.7785e-07	3.40577e-06	6.97575	Down
CAMKK2	0.264975	6.13956	6.21096	1.79588e-07	3.43571e-06	6.96619	Up
PRKCH	0.442374	8.17756	6.20935	1.80561e-07	3.44933e-06	6.96089	Up
HK1	0.456166	8.99072	6.2092	1.8065e-07	3.44933e-06	6.9604	Up
ARHGAP24	-0.430124	7.81028	-6.20771	1.81552e-07	3.4632e-06	6.95551	Down
LAPTM5	0.95618	8.08927	6.20485	1.83306e-07	3.49328e-06	6.94606	Up
STX10	0.355982	6.71152	6.20448	1.8353e-07	3.49386e-06	6.94486	Up
PARP16	-0.382971	6.68809	-6.20422	1.83691e-07	3.49386e-06	6.944	Down
XRCC5	0.18337	9.52207	6.20213	1.84986e-07	3.51509e-06	6.9371	Up
PSMD7	0.242377	9.08218	6.20147	1.85396e-07	3.51949e-06	6.93492	Up
PIK3CB	-0.352462	7.03731	-6.20036	1.86084e-07	3.52915e-06	6.93128	Down
CTTNBP2	-0.686287	7.59574	-6.2	1.86313e-07	3.53009e-06	6.93008	Down
BTC	-0.677843	4.95599	-6.19753	1.8786e-07	3.55598e-06	6.92196	Down
VSIG4	1.30256	5.08654	6.19723	1.88046e-07	3.55609e-06	6.92098	Up
PRKAR2B	-0.623111	9.61349	-6.19145	1.91727e-07	3.62222e-06	6.90194	Down
SOX4	0.657267	7.03154	6.18964	1.92893e-07	3.64077e-06	6.89598	Up
KIF20A	0.810126	3.36601	6.18917	1.93203e-07	3.64313e-06	6.8944	Up
NFATC3	-0.283314	7.7277	-6.18844	1.93676e-07	3.64855e-06	6.892	Down
BCL10	-0.459068	8.92488	-6.17955	1.99537e-07	3.75537e-06	6.86272	Down
HTR2B	1.73638	6.31698	6.17827	2.00396e-07	3.76794e-06	6.8585	Up
EFEMP2	0.370397	9.04476	6.17773	2.00755e-07	3.77109e-06	6.85674	Up
ABHD17B	-0.345497	6.55053	-6.17558	2.02205e-07	3.79471e-06	6.84967	Down
TESC	0.433233	5.10518	6.17468	2.0282e-07	3.80263e-06	6.84669	Up
SLC27A3	0.591111	6.89862	6.17236	2.04403e-07	3.82868e-06	6.83905	Up
DDRGK1	0.353127	8.67932	6.17136	2.05089e-07	3.83787e-06	6.83576	Up
COLEC11	-0.714731	6.7027	-6.16841	2.0713e-07	3.87239e-06	6.82603	Down
PLXDC1	0.421587	3.77216	6.16672	2.08304e-07	3.89065e-06	6.82048	Up
ADD1	0.275815	9.43421	6.16539	2.09235e-07	3.90434e-06	6.8161	Up
PZP	0.451538	5.6411	6.16475	2.09686e-07	3.90905e-06	6.81398	Up
LINC01537	0.623264	3.86291	6.16425	2.10036e-07	3.91186e-06	6.81235	Up
TGFBR2	0.426632	10.5102	6.15864	2.14026e-07	3.98241e-06	6.79386	Up
METTL7B	-1.07718	5.55186	-6.15337	2.17845e-07	4.04965e-06	6.77649	Down
GRPEL1	-0.364434	8.07755	-6.14807	2.21744e-07	4.11653e-06	6.75907	Down
GPHN	-0.447287	7.4165	-6.14792	2.2186e-07	4.11653e-06	6.75855	Down
CCRL2	0.725581	5.91142	6.1458	2.23444e-07	4.14202e-06	6.75156	Up
SH3BP2	0.261942	6.0181	6.13966	2.28086e-07	4.2241e-06	6.73137	Up
FAM65B	-0.441162	6.67562	-6.13797	2.29381e-07	4.24409e-06	6.72581	Down
HDAC9	0.357121	4.47033	6.13658	2.30453e-07	4.25992e-06	6.72123	Up
TAC1	1.66035	3.78725	6.12906	2.36342e-07	4.36469e-06	6.69645	Up
KCNJ16	-0.758629	8.2062	-6.12857	2.36727e-07	4.3677e-06	6.69485	Down
PTGFRN	0.630689	6.17381	6.11697	2.46115e-07	4.53667e-06	6.65666	Up
KIF26A	0.522768	5.23443	6.11595	2.46961e-07	4.548e-06	6.65329	Up
CBLB	-0.491318	8.44632	-6.11513	2.47641e-07	4.55627e-06	6.65059	Down
SLC28A1	-0.447671	4.81044	-6.11438	2.4826e-07	4.56209e-06	6.64814	Down
RIPK4	-0.507552	5.94885	-6.11419	2.4842e-07	4.56209e-06	6.6475	Down
ZDHHC16	0.37378	7.35182	6.11292	2.49485e-07	4.57738e-06	6.6433	Up
TXNIP	-0.503628	11.4502	-6.11205	2.50213e-07	4.58646e-06	6.64044	Down
LMF2	0.337069	7.15616	6.11071	2.51339e-07	4.60282e-06	6.63603	Up
PSMD4	0.250938	10.072	6.10541	2.5584e-07	4.68089e-06	6.6186	Up
SAMHD1	0.64205	6.79711	6.0994	2.61052e-07	4.76465e-06	6.5988	Up
ALDH9A1	-0.320202	11.1011	-6.09931	2.61128e-07	4.76465e-06	6.59851	Down
GPR4	0.451167	6.84259	6.09929	2.61143e-07	4.76465e-06	6.59846	Up
ACAT1	-0.530329	7.54371	-6.0976	2.62625e-07	4.78725e-06	6.5929	Down
NAV1	0.42764	7.14487	6.0955	2.64484e-07	4.81669e-06	6.58597	Up
RHOU	-0.637121	8.2085	-6.09313	2.6659e-07	4.85056e-06	6.57818	Down
SLC6A19	-0.933232	6.89792	-6.09187	2.6772e-07	4.86662e-06	6.57403	Down
AKR7A3	-0.964164	6.69189	-6.08995	2.69447e-07	4.8935e-06	6.56772	Down
LNX2	-0.661228	9.13811	-6.08861	2.70661e-07	4.91103e-06	6.5633	Down
APP	0.253974	10.8152	6.08819	2.71047e-07	4.91351e-06	6.5619	Up
DNAH7	-0.348244	4.33228	-6.08698	2.72146e-07	4.9289e-06	6.55793	Down
EVA1B	0.470812	7.31904	6.08525	2.73725e-07	4.95293e-06	6.55225	Up
TBCD	0.292797	6.30481	6.08452	2.74403e-07	4.96066e-06	6.54982	Up
E2F7	0.237998	3.04388	6.07797	2.80489e-07	5.06604e-06	6.52828	Up
SEMA4D	-0.537919	6.58952	-6.0776	2.80842e-07	5.06776e-06	6.52705	Down
CD80	0.285826	3.34626	6.07704	2.81365e-07	5.07256e-06	6.52522	Up
SH3RF1	-0.359167	7.75884	-6.07415	2.84101e-07	5.11719e-06	6.51572	Down
DACH1	-0.395734	9.74553	-6.07122	2.86909e-07	5.16305e-06	6.50606	Down
RNF157	-0.610158	4.76256	-6.06876	2.89289e-07	5.19719e-06	6.49795	Down
ZMIZ1	0.395152	10.0929	6.06871	2.89334e-07	5.19719e-06	6.4978	Up
LOC100506098	-0.618183	5.06299	-6.06765	2.90363e-07	5.21094e-06	6.49432	Down
IKBKB	0.235951	5.97322	6.06694	2.91055e-07	5.2186e-06	6.49198	Up
CCDC3	0.847776	5.8709	6.0666	2.91389e-07	5.21984e-06	6.49085	Up
WDFY3-AS2	-0.689447	5.23781	-6.0613	2.96607e-07	5.30849e-06	6.47343	Down
ASCC3	0.337327	6.75542	6.05976	2.98139e-07	5.33106e-06	6.46837	Up
STAT2	0.311557	6.46618	6.05764	3.00266e-07	5.36422e-06	6.46139	Up
TOR4A	0.661613	5.37909	6.0568	3.01116e-07	5.37454e-06	6.45862	Up
CUBN	-1.43122	8.00512	-6.05644	3.01474e-07	5.37607e-06	6.45745	Down
SPSB1	-0.853194	7.15704	-6.0552	3.02731e-07	5.3936e-06	6.45336	Down
MAN1A1	-0.360845	8.12912	-6.04793	3.10205e-07	5.51921e-06	6.42942	Down
LINC01116	0.664194	5.06478	6.04779	3.10342e-07	5.51921e-06	6.42899	Up
CIART	-0.875264	5.47462	-6.04699	3.11179e-07	5.52911e-06	6.42634	Down
SNTA1	-0.360328	6.27875	-6.04607	3.1214e-07	5.5412e-06	6.42332	Down
MAATS1	-0.293016	4.16893	-6.04315	3.1521e-07	5.59066e-06	6.41371	Down
FMO5	-0.558001	5.61256	-6.04259	3.15802e-07	5.59611e-06	6.41187	Down
MPEG1	1.2507	6.9939	6.04227	3.16143e-07	5.59711e-06	6.41081	Up
C18orf8	-0.300659	7.65406	-6.04053	3.17987e-07	5.62471e-06	6.4051	Down
GBP1	0.988295	8.60462	6.03985	3.18714e-07	5.63252e-06	6.40286	Up
PEPD	-0.665818	9.3414	-6.0389	3.19735e-07	5.64551e-06	6.39972	Down
WFS1	0.402365	8.54364	6.03854	3.20113e-07	5.64712e-06	6.39856	Up
NSUN7	-0.748709	4.8733	-6.03812	3.20573e-07	5.64721e-06	6.39715	Down
PYGB	0.35335	7.36253	6.03801	3.20692e-07	5.64721e-06	6.39678	Up
ZNF436	0.355856	6.67513	6.03712	3.21649e-07	5.65902e-06	6.39386	Up
WARS	0.58664	8.79094	6.03635	3.22473e-07	5.66845e-06	6.39135	Up
HSP90AA1	-0.301613	11.8941	-6.03552	3.23376e-07	5.67925e-06	6.3886	Down
NOTCH1	0.475826	7.03973	6.03325	3.25841e-07	5.71745e-06	6.38115	Up
CMYA5	-0.53342	7.28446	-6.03249	3.26677e-07	5.72703e-06	6.37863	Down
HERC5	-0.566518	6.67456	-6.03078	3.28547e-07	5.75468e-06	6.37303	Down
PAH	-1.50739	9.74801	-6.02928	3.30206e-07	5.7786e-06	6.36809	Down
INPP5K	0.383992	7.13371	6.02863	3.3093e-07	5.78614e-06	6.36594	Up
PPP1R3C	0.959509	8.83712	6.02601	3.33844e-07	5.83191e-06	6.35733	Up
KRCC1	-0.253858	8.81422	-6.02453	3.35509e-07	5.85581e-06	6.35245	Down
WWP1	-0.319643	9.5014	-6.02155	3.3887e-07	5.90923e-06	6.34267	Down
RHOG	0.476885	7.72781	6.02117	3.39307e-07	5.91163e-06	6.3414	Up
LOC101927482	0.522699	3.26987	6.01907	3.41698e-07	5.94801e-06	6.33451	Up
MICAL1	0.466108	6.05384	6.01842	3.42444e-07	5.95574e-06	6.33237	Up
PPARGC1B	0.323472	5.71266	6.01384	3.47737e-07	6.04141e-06	6.31731	Up
TSPAN1	-0.978597	6.98887	-6.01363	3.47983e-07	6.04141e-06	6.31662	Down
ZFP36L1	-0.239959	5.89513	-6.01289	3.48844e-07	6.05103e-06	6.31419	Down
LOXL4	0.749882	6.88922	6.0103	3.51885e-07	6.09841e-06	6.30567	Up
MGP	0.444028	11.7029	6.00694	3.55878e-07	6.16219e-06	6.2946	Up
FRS2	-0.372195	6.40234	-6.00527	3.57865e-07	6.19116e-06	6.28913	Down
FANCA	0.211764	4.62537	6.00313	3.6044e-07	6.23023e-06	6.2821	Up
TCF15	0.396513	5.17158	6.00236	3.61373e-07	6.23874e-06	6.27956	Up
ITGAL	0.795748	4.90908	6.0022	3.61565e-07	6.23874e-06	6.27904	Up
RND3	-0.713811	9.13186	-5.99973	3.64572e-07	6.28513e-06	6.27091	Down
PDHB	0.178338	9.78446	5.99575	3.69465e-07	6.3639e-06	6.25783	Up
HSDL1	0.370719	6.86076	5.99083	3.75603e-07	6.46398e-06	6.24166	Up
EID3	-0.731071	6.13531	-5.98934	3.77495e-07	6.49087e-06	6.23673	Down
FZD5	-0.530756	7.44483	-5.9876	3.79701e-07	6.51911e-06	6.23101	Down
RAB3IP	-0.424777	6.03991	-5.98736	3.8e-07	6.51911e-06	6.23023	Down
QPRT	-0.597159	7.57514	-5.98726	3.8013e-07	6.51911e-06	6.2299	Down
NBR1	0.260166	9.85349	5.98698	3.80485e-07	6.51952e-06	6.22898	Up
LAPTM4B	0.270371	10.3832	5.98659	3.80983e-07	6.52239e-06	6.2277	Up
MAVS	0.206229	6.38134	5.98587	3.81907e-07	6.53253e-06	6.22532	Up
ASPN	0.844659	5.18213	5.98553	3.82343e-07	6.53432e-06	6.2242	Up
GPR84	0.556349	3.57709	5.97963	3.89973e-07	6.65895e-06	6.20481	Up
KCNJ15	-1.07444	7.60891	-5.97477	3.96375e-07	6.76239e-06	6.18883	Down
C15orf48	1.63756	4.18713	5.97218	3.99825e-07	6.81535e-06	6.18033	Up
MRPL50	-0.452948	7.24479	-5.97141	4.00856e-07	6.82703e-06	6.1778	Down
NUF2	0.473244	3.16228	5.97097	4.01443e-07	6.83111e-06	6.17637	Up
MPP7	-0.355105	3.99909	-5.96979	4.03034e-07	6.85228e-06	6.17248	Down
BTN3A3	0.565933	7.31634	5.9687	4.04505e-07	6.8666e-06	6.16891	Up
HDHD3	-0.730432	6.46641	-5.96865	4.04574e-07	6.8666e-06	6.16874	Down
44259	0.429483	4.80735	5.96802	4.05428e-07	6.87519e-06	6.16667	Up
COL4A4	0.394264	9.21052	5.967	4.06827e-07	6.88855e-06	6.16329	Up
TTC32	-0.69698	7.55812	-5.96693	4.06916e-07	6.88855e-06	6.16308	Down
ZEB2	0.272144	6.57033	5.96322	4.12003e-07	6.96869e-06	6.15089	Up
MARS	0.296984	8.62429	5.96291	4.12438e-07	6.97006e-06	6.14985	Up
KDELR3	0.452618	7.25517	5.96208	4.13582e-07	6.9834e-06	6.14713	Up
PLOD1	0.332607	7.32268	5.96172	4.14075e-07	6.98575e-06	6.14596	Up
BICDL1	-0.226637	5.65016	-5.96079	4.15374e-07	7.00166e-06	6.14289	Down
KCNN4	0.35493	4.44284	5.95931	4.17436e-07	7.03041e-06	6.13803	Up
CEP131	0.42907	6.3012	5.957	4.20673e-07	7.07888e-06	6.13045	Up
RTN2	0.417562	5.97472	5.95277	4.26679e-07	7.17381e-06	6.11654	Up
KLHL5	0.46165	6.53866	5.95172	4.28189e-07	7.19306e-06	6.11308	Up
FUT3	-0.458176	4.22651	-5.9493	4.31665e-07	7.24529e-06	6.10514	Down
C16orf91	0.333522	7.42878	5.94892	4.32221e-07	7.24844e-06	6.10388	Up
PHLDA3	0.381316	6.64249	5.94844	4.32909e-07	7.2538e-06	6.10232	Up
RIDA	-0.985216	8.62749	-5.94645	4.35802e-07	7.29042e-06	6.09579	Down
MMP12	0.603277	3.29469	5.94643	4.35834e-07	7.29042e-06	6.09571	Up
CRYZ	-0.50904	9.51568	-5.94553	4.37148e-07	7.30619e-06	6.09276	Down
YRDC	-0.358788	6.98484	-5.94458	4.38547e-07	7.32336e-06	6.08963	Down
C19orf25	0.277674	6.00309	5.94042	4.44705e-07	7.41951e-06	6.07594	Up
TMEM200C	-0.421943	10.1914	-5.94018	4.45058e-07	7.41951e-06	6.07517	Down
SYT4	-0.832983	4.8325	-5.93977	4.45667e-07	7.42339e-06	6.07382	Down
LINC01128	0.24115	5.08851	5.93912	4.46642e-07	7.43335e-06	6.07168	Up
RGS1	-1.04237	3.75081	-5.93845	4.47639e-07	7.44364e-06	6.06949	Down
COMP	0.925468	3.76259	5.93687	4.50009e-07	7.47675e-06	6.06431	Up
BATF2	0.544974	6.39775	5.93637	4.50773e-07	7.48188e-06	6.06265	Up
GNAI1	0.475424	8.66439	5.93617	4.51077e-07	7.48188e-06	6.06199	Up
RCBTB2	0.362597	9.25814	5.93585	4.51561e-07	7.48361e-06	6.06093	Up
ENGASE	0.409828	7.09765	5.92992	4.60611e-07	7.62718e-06	6.04147	Up
SIGMAR1	0.406105	6.43727	5.92884	4.62276e-07	7.64831e-06	6.03793	Up
CPE	0.731011	4.61648	5.92843	4.6292e-07	7.65255e-06	6.03656	Up
AK7	-0.373577	3.67958	-5.92607	4.6659e-07	7.70675e-06	6.02881	Down
TAB2	-0.280628	7.76608	-5.92499	4.68278e-07	7.72815e-06	6.02527	Down
HOXC6	0.547876	8.23063	5.92265	4.71969e-07	7.78256e-06	6.01757	Up
OLR1	0.711841	3.55378	5.92142	4.73917e-07	7.80814e-06	6.01353	Up
EIF4G2	0.161524	11.2717	5.92037	4.7558e-07	7.82899e-06	6.01009	Up
KIF14	0.237761	3.05705	5.91837	4.78773e-07	7.87497e-06	6.00353	Up
FMO1	-1.50707	8.61612	-5.91481	4.8452e-07	7.96285e-06	5.99182	Down
LOC101927278	-0.419446	4.78562	-5.91421	4.85481e-07	7.97201e-06	5.98988	Down
KIFC3	0.258108	5.83361	5.91138	4.90113e-07	8.04136e-06	5.98057	Up
ZNF346	0.25426	5.95029	5.91022	4.92016e-07	8.06587e-06	5.97676	Up
GLB1	0.414549	8.68894	5.90929	4.93553e-07	8.08435e-06	5.9737	Up
LOC101927877	-0.199554	3.76838	-5.90498	5.0072e-07	8.19493e-06	5.95956	Down
ARHGAP21	-0.592952	7.0261	-5.90461	5.01351e-07	8.19844e-06	5.95833	Down
MYRIP	-1.02903	6.34434	-5.90388	5.0258e-07	8.20635e-06	5.95593	Down
QTRT2	0.488604	7.9926	5.90348	5.0324e-07	8.20635e-06	5.95464	Up
RILPL2	0.377261	9.77298	5.90336	5.03449e-07	8.20635e-06	5.95423	Up
CARD8	0.42404	7.29283	5.90333	5.03501e-07	8.20635e-06	5.95413	Up
FMR1	-0.303126	9.13749	-5.90289	5.04237e-07	8.21095e-06	5.9527	Down
BNIP3L	-0.211378	10.4849	-5.90267	5.04616e-07	8.21095e-06	5.95196	Down
CEP85L	-0.349171	6.34709	-5.90196	5.0582e-07	8.22375e-06	5.94962	Down
EXOC3L2	0.494588	7.7931	5.89756	5.13324e-07	8.33887e-06	5.93518	Up
FAM134B	-0.228638	10.4724	-5.88904	5.28172e-07	8.573e-06	5.90721	Down
ZNF277	-0.278226	7.69438	-5.8886	5.28939e-07	8.57839e-06	5.90578	Down
TNFRSF1B	0.651922	6.72459	5.88757	5.30782e-07	8.6012e-06	5.90237	Up
NRGN	0.514249	6.35519	5.885	5.35355e-07	8.66818e-06	5.89396	Up
CHSY1	-0.407553	10.0339	-5.88435	5.36518e-07	8.67987e-06	5.89183	Down
PPP1R18	0.435817	7.02473	5.88371	5.37681e-07	8.69156e-06	5.88971	Up
WDR1	0.24598	8.92917	5.88341	5.38219e-07	8.69313e-06	5.88873	Up
IL18BP	0.538329	6.80404	5.88208	5.4062e-07	8.72475e-06	5.88436	Up
RPS19	0.240905	11.6223	5.88145	5.41752e-07	8.73586e-06	5.88231	Up
GCLC	-0.464363	6.88782	-5.88032	5.43805e-07	8.7618e-06	5.8786	Down
COPB2	0.200258	10.2071	5.88006	5.44286e-07	8.76237e-06	5.87773	Up
PLEKHH1	-0.460051	5.30784	-5.87786	5.48299e-07	8.81978e-06	5.87053	Down
ADIRF	0.67891	8.5392	5.87474	5.54057e-07	8.90514e-06	5.86028	Up
MEGF9	-0.312228	8.98501	-5.87348	5.56404e-07	8.93556e-06	5.85614	Down
EXOSC6	0.457884	4.81871	5.87045	5.62077e-07	9.01932e-06	5.84619	Up
ATP1B1	-0.41518	11.5348	-5.87016	5.62626e-07	9.02079e-06	5.84523	Down
ZNF398	0.393803	6.43347	5.86758	5.67497e-07	9.09148e-06	5.83678	Up
LRRC66	-0.433655	3.58675	-5.86677	5.69043e-07	9.10885e-06	5.83411	Down
ACTA2	0.957844	9.69887	5.86602	5.70461e-07	9.12413e-06	5.83167	Up
PTPRC	0.525305	5.52401	5.86502	5.72383e-07	9.14746e-06	5.82837	Up
SECISBP2	-0.298424	8.15556	-5.86416	5.74037e-07	9.16645e-06	5.82554	Down
NR0B2	-0.440759	5.18714	-5.86369	5.74943e-07	9.16951e-06	5.82399	Down
AKR1C1	-1.16244	6.76018	-5.86357	5.75159e-07	9.16951e-06	5.82362	Down
HSPH1	-0.979936	7.4134	-5.86131	5.7954e-07	9.23188e-06	5.81618	Down
PML	0.222421	5.52156	5.86072	5.80684e-07	9.24263e-06	5.81425	Up
POSTN	1.18173	10.6274	5.86012	5.81849e-07	9.2537e-06	5.81228	Up
POLI	-0.389887	7.46701	-5.85957	5.82908e-07	9.26307e-06	5.8105	Down
MOGS	0.422341	6.10319	5.85923	5.83584e-07	9.26512e-06	5.80936	Up
TGM2	0.39984	6.22115	5.85903	5.83977e-07	9.26512e-06	5.8087	Up
MOB3B	0.4889	6.37955	5.85825	5.85498e-07	9.28177e-06	5.80615	Up
PSMB6	0.251415	9.72166	5.85703	5.87885e-07	9.31167e-06	5.80216	Up
GPRC5B	0.395011	6.88169	5.85681	5.8833e-07	9.31167e-06	5.80142	Up
SPATA5	-0.355284	4.70495	-5.85613	5.89663e-07	9.32529e-06	5.7992	Down
LAMB2	0.324356	10.0803	5.85588	5.90147e-07	9.32546e-06	5.7984	Up
CCT8	0.201435	11.1541	5.8552	5.91496e-07	9.33929e-06	5.79616	Up
PDGFRA	0.633661	7.86002	5.85402	5.93842e-07	9.36883e-06	5.79228	Up
YIPF3	0.356592	8.46189	5.85272	5.96439e-07	9.40226e-06	5.788	Up
PSMG1	-0.432028	8.22979	-5.85096	5.99956e-07	9.45014e-06	5.78223	Down
CCDC69	0.519884	5.79351	5.84783	6.06275e-07	9.54206e-06	5.77196	Up
FUT1	0.52657	7.24044	5.84721	6.07518e-07	9.55398e-06	5.76995	Up
AMPD3	0.290306	5.66612	5.84643	6.09121e-07	9.57156e-06	5.76737	Up
PMPCB	-0.220908	7.55332	-5.84305	6.16038e-07	9.67254e-06	5.75629	Down
GPR3	-0.486251	3.70916	-5.84251	6.17147e-07	9.68224e-06	5.75453	Down
PEAR1	0.575137	7.42971	5.8407	6.20903e-07	9.73341e-06	5.74858	Up
FAM46C	-0.556521	6.47559	-5.8399	6.22562e-07	9.75165e-06	5.74596	Down
LPCAT2	-0.419016	8.15651	-5.83483	6.33228e-07	9.90489e-06	5.72931	Down
PREX1	0.490195	7.18704	5.83454	6.33841e-07	9.90489e-06	5.72836	Up
SLC25A44	-0.29161	8.63468	-5.83451	6.33891e-07	9.90489e-06	5.72828	Down
ELK3	0.327629	6.91254	5.83429	6.34355e-07	9.90489e-06	5.72756	Up
PRR14	0.295073	7.78934	5.83377	6.35471e-07	9.90902e-06	5.72584	Up
LOC644656	0.501497	4.76494	5.8337	6.35626e-07	9.90902e-06	5.7256	Up
C11orf63	-0.314651	5.83274	-5.8333	6.36475e-07	9.91442e-06	5.72429	Down
SCGB3A2	-0.216704	3.6674	-5.83301	6.37079e-07	9.91598e-06	5.72336	Down
COL6A1	0.238818	5.56637	5.83238	6.38432e-07	9.922e-06	5.72128	Up
SEPW1	0.322086	10.2728	5.83236	6.38472e-07	9.922e-06	5.72122	Up
RNASE1	0.619211	10.6178	5.82892	6.45854e-07	1.00288e-05	5.70995	Up
ERVMER34-1	-0.764121	6.66847	-5.82639	6.51359e-07	1.01004e-05	5.70163	Down
LOC100505710	-0.274917	4.4623	-5.82633	6.5149e-07	1.01004e-05	5.70143	Down
SNX17	0.267653	9.52449	5.82519	6.53968e-07	1.01309e-05	5.69771	Up
EBI3	0.452299	4.7725	5.82482	6.54779e-07	1.01354e-05	5.69649	Up
FAM135A	-0.408439	7.57317	-5.8239	6.56788e-07	1.01586e-05	5.69349	Down
BCL6B	0.378821	6.58575	5.82305	6.58675e-07	1.01798e-05	5.69068	Up
SCAPER	-0.406035	7.19182	-5.8218	6.61422e-07	1.02142e-05	5.6866	Down
CTTNBP2NL	0.299522	6.92731	5.82134	6.62453e-07	1.02221e-05	5.68507	Up
RSPH14	-0.621257	4.76387	-5.81991	6.65625e-07	1.0263e-05	5.68039	Down
C1orf216	0.494418	7.73559	5.81923	6.67133e-07	1.02782e-05	5.67817	Up
JOSD1	-0.573148	8.19627	-5.81816	6.69517e-07	1.03069e-05	5.67467	Down
PROZ	-0.787821	5.77262	-5.81733	6.71398e-07	1.03278e-05	5.67192	Down
ACVR1C	-0.267964	3.11705	-5.8147	6.7733e-07	1.04109e-05	5.6633	Down
TPD52	-0.319676	8.45589	-5.80996	6.88148e-07	1.05689e-05	5.64776	Down
TRMT1	0.336456	5.28522	5.80948	6.89246e-07	1.05776e-05	5.6462	Up
RIPK2	-0.360161	6.3413	-5.80733	6.94229e-07	1.06457e-05	5.63914	Down
NIPSNAP1	-0.30584	7.38131	-5.80611	6.97049e-07	1.06807e-05	5.63516	Down
ZC3H15	-0.266185	9.00211	-5.80566	6.98102e-07	1.06845e-05	5.63368	Down
PPM1F	0.43348	8.12179	5.80554	6.98382e-07	1.06845e-05	5.63329	Up
MS4A7	1.07025	5.494	5.80404	7.01913e-07	1.07302e-05	5.62835	Up
GRAP	0.293791	5.06268	5.80116	7.08706e-07	1.08256e-05	5.6189	Up
TMC8	0.370007	4.50795	5.80068	7.09833e-07	1.08281e-05	5.61735	Up
RBAK	-0.391009	5.65541	-5.80045	7.10378e-07	1.08281e-05	5.6166	Down
LOC100130938	0.396537	4.40259	5.80039	7.10515e-07	1.08281e-05	5.61641	Up
TMEM214	0.339603	7.32341	5.79912	7.13548e-07	1.08659e-05	5.61223	Up
LENG8	0.342338	7.0717	5.7919	7.30992e-07	1.11229e-05	5.58855	Up
SUGCT	-1.00234	6.1337	-5.79064	7.34057e-07	1.1161e-05	5.58445	Down
NAT8	-1.38931	8.9198	-5.7898	7.36137e-07	1.11839e-05	5.58168	Down
FGFR3	0.39054	7.81315	5.78928	7.37415e-07	1.11947e-05	5.57998	Up
LRTOMT	-0.401008	5.97407	-5.78789	7.4086e-07	1.12384e-05	5.57541	Down
CDS2	0.219376	8.56459	5.78566	7.46402e-07	1.13137e-05	5.56811	Up
KHNYN	0.355759	7.72739	5.78456	7.49148e-07	1.13466e-05	5.5645	Up
TIMELESS	0.297007	4.64913	5.78359	7.51566e-07	1.13745e-05	5.56135	Up
NET1	0.602712	8.80352	5.78075	7.58751e-07	1.14744e-05	5.55202	Up
RAB17	-0.688941	6.49566	-5.77817	7.65321e-07	1.15649e-05	5.54357	Down
HEYL	0.370761	5.93937	5.77647	7.69682e-07	1.16219e-05	5.538	Up
ACCS	0.466619	6.84105	5.7755	7.72182e-07	1.16507e-05	5.53482	Up
C12orf75	-0.770783	6.40079	-5.77506	7.73327e-07	1.16591e-05	5.53337	Down
NOL12	0.296642	5.91691	5.77305	7.78524e-07	1.17284e-05	5.52681	Up
FLNA	0.581402	7.63567	5.77281	7.79155e-07	1.1729e-05	5.52601	Up
ELK1	-0.326788	4.58881	-5.77208	7.81055e-07	1.17486e-05	5.52362	Down
SNRNP200	0.300637	10.2208	5.77128	7.8316e-07	1.17713e-05	5.52099	Up
COL6A3	1.47585	6.07454	5.76732	7.93575e-07	1.19188e-05	5.50804	Up
SNX3	0.258665	11.2315	5.76665	7.95364e-07	1.19365e-05	5.50583	Up
P2RY2	0.540033	3.94664	5.76608	7.96868e-07	1.195e-05	5.50398	Up
RAP2A	0.387155	9.76636	5.76508	7.99539e-07	1.19765e-05	5.5007	Up
SEC61A1	0.248161	8.01819	5.76497	7.99853e-07	1.19765e-05	5.50031	Up
UNC45A	0.327632	6.51899	5.76341	8.04018e-07	1.20297e-05	5.49522	Up
LINC00323	-0.57512	2.77918	-5.76291	8.05373e-07	1.20409e-05	5.49357	Down
CALU	0.266809	8.06197	5.76044	8.12045e-07	1.21314e-05	5.48549	Up
SPATA2	-0.28795	6.47288	-5.75957	8.14419e-07	1.21577e-05	5.48263	Down
IDI2-AS1	-0.396611	4.23561	-5.7548	8.27483e-07	1.23433e-05	5.46703	Down
RPL23AP32	0.771546	5.25002	5.75307	8.32305e-07	1.24059e-05	5.46134	Up
PLEKHO1	0.484339	7.49838	5.75253	8.33794e-07	1.24185e-05	5.45959	Up
SLC51B	-0.912429	5.42339	-5.75231	8.34413e-07	1.24185e-05	5.45886	Down
EGLN1	-0.185924	7.03651	-5.75166	8.36213e-07	1.24359e-05	5.45675	Down
GJB2	-0.944112	6.08343	-5.75019	8.40344e-07	1.24879e-05	5.45192	Down
RBBP6	-0.303685	7.48024	-5.7479	8.46783e-07	1.25741e-05	5.44444	Down
LOC153684	0.374512	3.81775	5.74697	8.49445e-07	1.26042e-05	5.44136	Up
DENND4B	0.38153	7.20528	5.7457	8.53051e-07	1.26481e-05	5.43721	Up
WDR35	-0.389657	6.00747	-5.7428	8.61363e-07	1.27618e-05	5.42771	Down
FRMD4A	0.431471	7.02515	5.74185	8.6409e-07	1.27926e-05	5.42461	Up
GSTO1	0.302239	10.0041	5.74132	8.65614e-07	1.27978e-05	5.42288	Up
SNAP23	0.208761	6.92897	5.74128	8.6574e-07	1.27978e-05	5.42274	Up
EDA	-0.233308	3.56608	-5.73906	8.72187e-07	1.28834e-05	5.41547	Down
CACNA1E	-0.143218	3.20351	-5.73872	8.73184e-07	1.28885e-05	5.41435	Down
RHOJ	0.347563	6.20115	5.73686	8.78622e-07	1.29521e-05	5.40827	Up
SLC39A5	-0.676119	7.01471	-5.73679	8.78813e-07	1.29521e-05	5.40806	Down
RAC1	0.164932	11.6974	5.73647	8.7975e-07	1.29563e-05	5.40701	Up
DNALI1	-0.436872	7.16677	-5.73614	8.80728e-07	1.2961e-05	5.40592	Down
P2RX7	0.281805	4.03553	5.73392	8.87296e-07	1.30479e-05	5.39864	Up
LOC101927244	-0.890186	4.58497	-5.73192	8.93243e-07	1.31255e-05	5.3921	Down
DKK2	0.461471	3.26475	5.73125	8.95239e-07	1.31451e-05	5.38991	Up
ADGRL4	0.505517	9.29126	5.7309	8.96287e-07	1.31507e-05	5.38876	Up
ZNF341	0.240449	4.63573	5.73027	8.98183e-07	1.31687e-05	5.38669	Up
MYL7	-0.29168	5.34566	-5.72942	9.00733e-07	1.31962e-05	5.38392	Down
PAPPA2	0.575558	5.22547	5.72874	9.0277e-07	1.32163e-05	5.3817	Up
HSPA1B	-1.33062	10.2526	-5.72742	9.06775e-07	1.3265e-05	5.37736	Down
TMEM35B	0.314812	8.64509	5.72701	9.08015e-07	1.32733e-05	5.37602	Up
SOX9	-1.06609	5.84249	-5.72659	9.09276e-07	1.32819e-05	5.37467	Down
RAB11FIP3	-0.508418	6.31316	-5.72549	9.12628e-07	1.3321e-05	5.37106	Down
CCDC173	-0.980846	4.85633	-5.72498	9.14174e-07	1.33337e-05	5.3694	Down
ERI2	-0.20539	5.10632	-5.72396	9.17302e-07	1.33694e-05	5.36605	Down
GXYLT2	0.570048	5.18005	5.72161	9.2455e-07	1.34651e-05	5.35834	Up
CXCR2	-1.40051	6.59087	-5.72051	9.27954e-07	1.35047e-05	5.35474	Down
FBXO17	-0.375417	8.31714	-5.71894	9.32821e-07	1.35655e-05	5.34962	Down
CRTAP	0.245797	7.86053	5.71799	9.35791e-07	1.35986e-05	5.3465	Up
TMSB10	0.328195	12.2519	5.71492	9.45441e-07	1.37288e-05	5.33645	Up
REPS2	-0.553635	5.75119	-5.71445	9.46927e-07	1.3733e-05	5.33491	Down
TRNAU1AP	0.313971	6.53175	5.71438	9.4713e-07	1.3733e-05	5.3347	Up
ZNF70	0.532057	5.73668	5.70476	9.78046e-07	1.41709e-05	5.30323	Up
SGIP1	-0.651881	7.01071	-5.70412	9.80136e-07	1.41907e-05	5.30114	Down
CYP4A11	-0.953629	6.6301	-5.70361	9.81831e-07	1.42048e-05	5.29945	Down
ZNF837	0.246692	4.99246	5.70264	9.85006e-07	1.42403e-05	5.29629	Up
HSD11B1	0.602221	5.20668	5.69856	9.98526e-07	1.44252e-05	5.28293	Up
PRKCB	0.322226	4.69737	5.69764	1.00158e-06	1.44587e-05	5.27994	Up
BHMT	-1.25061	9.89858	-5.69682	1.00435e-06	1.4488e-05	5.27724	Down
PCK2	-0.797914	8.93729	-5.6959	1.00744e-06	1.4522e-05	5.27422	Down
DLGAP4	0.334542	6.84543	5.6952	1.00979e-06	1.45452e-05	5.27194	Up
EVA1A	-0.660773	4.56906	-5.69242	1.0192e-06	1.46701e-05	5.26285	Down
SENP7	-0.389235	5.41288	-5.69137	1.02277e-06	1.47107e-05	5.25943	Down
DYRK1A	-0.181328	6.2901	-5.69114	1.02357e-06	1.47114e-05	5.25867	Down
TEX11	-0.650399	3.94672	-5.68929	1.02991e-06	1.47918e-05	5.25261	Down
PHYHIPL	-0.629059	6.57776	-5.6866	1.03919e-06	1.49142e-05	5.24383	Down
RTKN	-0.658275	6.24856	-5.68518	1.04413e-06	1.49743e-05	5.23918	Down
LOC283585	-0.17394	2.71252	-5.68231	1.05418e-06	1.51074e-05	5.2298	Down
PLCG1	0.278962	6.97827	5.68147	1.05714e-06	1.51388e-05	5.22705	Up
SLC16A3	0.348664	5.45045	5.68088	1.05922e-06	1.51576e-05	5.22513	Up
IYD	-1.03649	4.57634	-5.67932	1.06475e-06	1.52256e-05	5.22003	Down
LGALS2	-0.988868	7.49639	-5.67827	1.06852e-06	1.52684e-05	5.21657	Down
IGDCC4	0.477224	3.70759	5.67554	1.07828e-06	1.53967e-05	5.20766	Up
IL21R	0.310736	4.75264	5.67479	1.08098e-06	1.54241e-05	5.20521	Up
PDZD8	-0.409533	6.4453	-5.67004	1.09827e-06	1.56596e-05	5.18966	Down
NHEJ1	0.335178	6.02771	5.6667	1.11057e-06	1.58215e-05	5.17876	Up
SIRT1	-0.414422	8.48241	-5.66634	1.1119e-06	1.58215e-05	5.17759	Down
KLF5	-0.778669	4.81687	-5.66626	1.11219e-06	1.58215e-05	5.17733	Down
TIMMDC1	0.222634	9.97402	5.66603	1.11307e-06	1.58215e-05	5.17655	Up
SKP2	0.248738	4.39032	5.66587	1.11365e-06	1.58215e-05	5.17605	Up
IGF2BP2	-0.414425	4.07221	-5.66524	1.116e-06	1.58435e-05	5.17398	Down
NOD2	0.50863	4.36524	5.66093	1.13217e-06	1.60615e-05	5.15989	Up
ACYP1	0.401203	7.60739	5.65579	1.15176e-06	1.63276e-05	5.14309	Up
PSMC5	0.220053	10.2366	5.65457	1.15646e-06	1.63825e-05	5.1391	Up
RCOR1	0.157942	6.3858	5.65407	1.15836e-06	1.6383e-05	5.13749	Up
SYT9	-0.448548	6.18943	-5.65395	1.15884e-06	1.6383e-05	5.13709	Down
CLIC1	0.320984	10.6795	5.65391	1.15899e-06	1.6383e-05	5.13697	Up
TNFSF8	0.249762	3.66167	5.65132	1.16907e-06	1.65136e-05	5.12849	Up
RNPEP	0.297462	7.25682	5.64809	1.18171e-06	1.66803e-05	5.11795	Up
EZH2	0.624162	3.87736	5.64754	1.1839e-06	1.66992e-05	5.11613	Up
WDR86	0.221931	3.71112	5.64588	1.19045e-06	1.67796e-05	5.11073	Up
PEX5	-0.253048	6.3071	-5.6445	1.19595e-06	1.6845e-05	5.10622	Down
PPID	0.300844	8.19969	5.6414	1.20841e-06	1.70084e-05	5.09607	Up
C17orf96	-0.545309	5.33367	-5.64103	1.2099e-06	1.70172e-05	5.09486	Down
EGR3	-2.11308	7.30589	-5.6379	1.22259e-06	1.71756e-05	5.08465	Down
PRDM1	-0.750312	6.35427	-5.63782	1.22291e-06	1.71756e-05	5.08439	Down
HBEGF	-1.18961	8.43089	-5.63652	1.22824e-06	1.72382e-05	5.08013	Down
BMF	0.394614	5.50976	5.63328	1.24159e-06	1.74132e-05	5.06955	Up
SLC37A4	-0.459551	7.37721	-5.62969	1.25655e-06	1.75993e-05	5.05782	Down
ARHGEF37	-0.345391	8.52108	-5.62966	1.25665e-06	1.75993e-05	5.05774	Down
CTC1	0.301624	5.29033	5.62785	1.26428e-06	1.76937e-05	5.05181	Up
NUDT16L1	0.242836	7.42357	5.62516	1.27566e-06	1.78403e-05	5.04304	Up
EGOT	-0.743757	4.44601	-5.62479	1.27722e-06	1.78494e-05	5.04184	Down
REEP6	-0.810097	5.50205	-5.62428	1.27943e-06	1.78676e-05	5.04015	Down
DCPS	0.43997	6.28845	5.62404	1.28043e-06	1.78689e-05	5.03938	Up
GABARAPL1	-0.239276	8.30676	-5.62324	1.28386e-06	1.79041e-05	5.03676	Down
STK38L	0.320538	7.81018	5.62227	1.28801e-06	1.79492e-05	5.03361	Up
RAB24	0.382363	6.91348	5.62134	1.29203e-06	1.79926e-05	5.03055	Up
TMC6	0.272301	5.21616	5.62101	1.29344e-06	1.79995e-05	5.02948	Up
TTC39B	-0.403752	5.58319	-5.6205	1.29563e-06	1.80173e-05	5.02783	Down
PDIA4	0.313504	8.70598	5.61827	1.30531e-06	1.8139e-05	5.02054	Up
PCLO	-0.394653	4.25458	-5.61768	1.30789e-06	1.81594e-05	5.01861	Down
CYP27C1	0.420572	3.21566	5.61751	1.30862e-06	1.81594e-05	5.01806	Up
MAP2K1	0.286826	9.73089	5.61618	1.31442e-06	1.82271e-05	5.01373	Up
APPBP2	-0.281585	9.16376	-5.61594	1.31548e-06	1.82289e-05	5.01295	Down
KIF18B	0.481585	4.09215	5.61538	1.31795e-06	1.82503e-05	5.01111	Up
ENTPD3	0.243142	3.2093	5.61498	1.3197e-06	1.82617e-05	5.00981	Up
TP53I11	0.296542	4.87844	5.61463	1.32124e-06	1.82702e-05	5.00866	Up
APOH	-1.25073	5.71596	-5.61295	1.32869e-06	1.83603e-05	5.00316	Down
SLC5A10	-0.868526	6.79169	-5.6124	1.33109e-06	1.83806e-05	5.0014	Down
BEX4	-0.37135	9.70693	-5.61089	1.33784e-06	1.84608e-05	4.99644	Down
NVL	0.470394	6.62683	5.61026	1.34063e-06	1.84865e-05	4.9944	Up
SETD7	0.35422	8.54431	5.60871	1.3476e-06	1.85695e-05	4.98933	Up
INPP5A	0.360589	8.2608	5.60818	1.34997e-06	1.85891e-05	4.98761	Up
GZMK	0.603066	3.94485	5.60756	1.35279e-06	1.8615e-05	4.98556	Up
KCNK6	0.851651	5.91158	5.60629	1.35849e-06	1.86805e-05	4.98144	Up
KDM6B	-0.492919	6.32951	-5.60188	1.37864e-06	1.89443e-05	4.96703	Down
ZG16B	0.402474	4.99503	5.60023	1.38623e-06	1.90353e-05	4.96166	Up
SIPA1	0.436312	6.05385	5.59955	1.38939e-06	1.90565e-05	4.95942	Up
ZDHHC7	0.274181	8.31836	5.59948	1.38971e-06	1.90565e-05	4.9592	Up
LSM7	0.533725	7.40559	5.59908	1.39157e-06	1.90688e-05	4.95789	Up
IL3RA	0.422773	5.57203	5.59844	1.39451e-06	1.90958e-05	4.95582	Up
CCDC186	-0.337089	7.11897	-5.59754	1.39871e-06	1.914e-05	4.95288	Down
ABHD16A	0.414636	8.28967	5.59644	1.40385e-06	1.9197e-05	4.94929	Up
GPX8	0.350392	8.64454	5.59474	1.41182e-06	1.92926e-05	4.94375	Up
FAP	0.692563	4.09095	5.59343	1.41801e-06	1.93637e-05	4.93947	Up
P4HA3	0.229206	3.97836	5.59244	1.42269e-06	1.93994e-05	4.93624	Up
PCCA	-0.496513	7.67342	-5.5923	1.42335e-06	1.93994e-05	4.93579	Down
HAUS7	0.370542	5.384	5.59225	1.42357e-06	1.93994e-05	4.93563	Up
ZNF124	-0.885711	7.54433	-5.5913	1.42812e-06	1.94478e-05	4.93251	Down
ARIH2OS	0.515233	3.85455	5.59016	1.43353e-06	1.95081e-05	4.92881	Up
CDC123	0.241693	9.46222	5.58988	1.43486e-06	1.95127e-05	4.9279	Up
DYSF	0.515046	9.44915	5.58706	1.44844e-06	1.96839e-05	4.91868	Up
TRA2B	-0.27295	7.13826	-5.58609	1.45313e-06	1.97339e-05	4.91552	Down
CHIT1	0.323407	4.06778	5.58533	1.45679e-06	1.97699e-05	4.91306	Up
ERBIN	-0.234892	9.61837	-5.58263	1.46997e-06	1.99352e-05	4.90424	Down
CCNL1	-0.583672	7.71488	-5.58198	1.47316e-06	1.99647e-05	4.90212	Down
SLC30A2	-0.408296	5.76168	-5.57901	1.48782e-06	2.01495e-05	4.89242	Down
PSMA1	0.224606	10.6792	5.57874	1.48913e-06	2.01534e-05	4.89156	Up
ZNF30	0.480993	6.73988	5.57804	1.49262e-06	2.01868e-05	4.88927	Up
EBP	-0.406054	7.35166	-5.57729	1.49635e-06	2.02233e-05	4.88683	Down
HAO2	-1.33934	6.78459	-5.57272	1.51934e-06	2.052e-05	4.8719	Down
MTUS2	0.213864	3.59741	5.56453	1.56133e-06	2.10726e-05	4.84522	Up
MFSD1	0.278294	10.1014	5.56227	1.57317e-06	2.12073e-05	4.83783	Up
PCBD1	-0.319257	7.56506	-5.56221	1.57346e-06	2.12073e-05	4.83765	Down
APLNR	1.17351	9.46121	5.55857	1.59265e-06	2.14366e-05	4.82579	Up
PBK	0.732301	3.60122	5.55857	1.59265e-06	2.14366e-05	4.82578	Up
ELF3	-0.699933	5.87571	-5.55674	1.60241e-06	2.15532e-05	4.81981	Down
TPD52L3	-0.196881	3.67476	-5.55643	1.60403e-06	2.15604e-05	4.81881	Down
ZNF146	-0.208939	6.9244	-5.55558	1.60861e-06	2.16072e-05	4.81602	Down
TPX2	0.660791	3.71457	5.55352	1.61967e-06	2.17409e-05	4.80932	Up
PTPN1	-0.603478	7.84222	-5.55143	1.63101e-06	2.18781e-05	4.80249	Down
OGN	0.412328	2.99806	5.5453	1.66462e-06	2.23139e-05	4.78253	Up
LOC100130744	0.339229	4.06429	5.54247	1.68039e-06	2.251e-05	4.7733	Up
NFE2L3	0.660001	7.53721	5.54116	1.68774e-06	2.2593e-05	4.76903	Up
TMEM141	0.283537	7.71819	5.54016	1.69339e-06	2.26521e-05	4.76576	Up
GPR1	0.222824	2.97835	5.53997	1.69445e-06	2.26521e-05	4.76515	Up
WDR43	-0.360966	7.17515	-5.53813	1.70485e-06	2.27756e-05	4.75916	Down
CDHR5	-0.48773	5.13576	-5.53671	1.71295e-06	2.28683e-05	4.75452	Down
CDH5	0.542425	8.63373	5.53628	1.71538e-06	2.28853e-05	4.75313	Up
RNF41	-0.271494	6.58139	-5.53493	1.72309e-06	2.29726e-05	4.74875	Down
HVCN1	0.540915	7.32527	5.53416	1.72751e-06	2.3016e-05	4.74624	Up
GYG2	-0.540455	5.8319	-5.53252	1.73698e-06	2.31264e-05	4.7409	Down
HIVEP3	0.226421	6.01203	5.5312	1.74462e-06	2.32125e-05	4.7366	Up
DNPEP	0.310473	8.18806	5.52865	1.7595e-06	2.3381e-05	4.72829	Up
MT1M	-1.55056	7.52146	-5.52863	1.75966e-06	2.3381e-05	4.7282	Down
PSMC3	0.267213	8.14749	5.52752	1.76612e-06	2.34511e-05	4.72461	Up
NRG3	0.678997	6.89266	5.52653	1.77198e-06	2.3513e-05	4.72137	Up
MAGI3	-0.412569	5.6266	-5.52603	1.7749e-06	2.3536e-05	4.71976	Down
CD248	0.546469	7.18455	5.52407	1.78651e-06	2.3674e-05	4.71338	Up
MFAP2	0.579718	5.50119	5.52284	1.79387e-06	2.37412e-05	4.70936	Up
NOSIP	0.314855	8.54287	5.52282	1.794e-06	2.37412e-05	4.70929	Up
DEPTOR	-0.675607	8.01619	-5.5219	1.79948e-06	2.37931e-05	4.7063	Down
DNMT3A	0.300957	6.04524	5.52176	1.80033e-06	2.37931e-05	4.70584	Up
KANK3	0.439428	8.18715	5.52153	1.80171e-06	2.37954e-05	4.70509	Up
MICALL2	0.687861	6.36544	5.5196	1.81334e-06	2.39329e-05	4.6988	Up
C4orf19	-0.428114	4.11434	-5.51905	1.81664e-06	2.39604e-05	4.69702	Down
AHCY	-0.43825	7.98771	-5.51805	1.82273e-06	2.40246e-05	4.69375	Down
RRP7A	0.400055	6.17654	5.51592	1.83565e-06	2.41689e-05	4.68683	Up
VAT1	0.358978	8.08102	5.51585	1.83612e-06	2.41689e-05	4.68658	Up
JMJD6	-0.540281	5.8679	-5.51562	1.8375e-06	2.41708e-05	4.68585	Down
ABHD12B	0.504662	5.04487	5.51531	1.83937e-06	2.41766e-05	4.68485	Up
ELL	-0.261031	4.76687	-5.51515	1.84039e-06	2.41766e-05	4.68431	Down
SUCLG1	-0.46341	10.9768	-5.51434	1.84533e-06	2.42254e-05	4.68169	Down
ADAR	0.294603	10.3823	5.51346	1.85073e-06	2.428e-05	4.67883	Up
RDX	-0.262096	7.41941	-5.51311	1.85294e-06	2.42929e-05	4.67766	Down
DNAL4	-0.309199	6.54296	-5.51102	1.86587e-06	2.44461e-05	4.67086	Down
KCNK2	-0.346801	3.55621	-5.50883	1.87947e-06	2.46079e-05	4.66376	Down
GPSM2	0.289739	4.9108	5.5076	1.88717e-06	2.46785e-05	4.65975	Up
ZBED5	0.330319	8.65175	5.50757	1.88737e-06	2.46785e-05	4.65965	Up
TNIP1	0.355526	8.89547	5.50552	1.90028e-06	2.48308e-05	4.65298	Up
KDELR2	0.20997	9.5956	5.50491	1.90414e-06	2.48649e-05	4.651	Up
PAQR4	0.437119	5.45871	5.50469	1.90558e-06	2.48671e-05	4.65026	Up
AK6	-0.348382	9.59772	-5.50427	1.90824e-06	2.48854e-05	4.64889	Down
ABCC6	-0.647329	5.06779	-5.50221	1.92134e-06	2.50396e-05	4.6422	Down
ACTR1A	0.309743	7.82306	5.49964	1.93784e-06	2.52334e-05	4.63384	Up
ZNF347	0.343149	5.21387	5.4995	1.93877e-06	2.52334e-05	4.63337	Up
PDE7A	-0.417967	4.67007	-5.49922	1.94056e-06	2.52401e-05	4.63246	Down
RHOA	0.177515	11.154	5.49837	1.94604e-06	2.52947e-05	4.6297	Up
TMEM160	0.421551	5.82606	5.49736	1.9526e-06	2.53632e-05	4.62641	Up
ZBTB7C	-0.281597	6.39836	-5.49308	1.9806e-06	2.571e-05	4.61248	Down
MRPS18A	0.318357	8.21916	5.49073	1.99612e-06	2.58944e-05	4.60485	Up
MAP7D1	0.594062	7.5218	5.49	2.001e-06	2.59321e-05	4.60246	Up
LAMTOR5	-0.271299	10.4938	-5.4899	2.00166e-06	2.59321e-05	4.60214	Down
TBC1D8B	-0.435038	5.75508	-5.48829	2.01239e-06	2.6054e-05	4.59691	Down
PLN	0.755957	5.04855	5.48806	2.01392e-06	2.60567e-05	4.59616	Up
C6orf89	0.164661	8.05608	5.48473	2.0364e-06	2.63303e-05	4.58531	Up
TEX261	0.292323	7.83499	5.48416	2.04026e-06	2.63629e-05	4.58345	Up
KCND1	0.355658	4.67708	5.48279	2.04954e-06	2.64654e-05	4.57902	Up
SLC25A18	-1.35082	5.68934	-5.48238	2.05238e-06	2.64847e-05	4.57766	Down
F2RL1	-0.44816	4.82073	-5.48201	2.05486e-06	2.64994e-05	4.57648	Down
KLF2	-0.800604	10.0376	-5.48117	2.06061e-06	2.65561e-05	4.57375	Down
KIF11	0.428544	3.85255	5.48039	2.06601e-06	2.66083e-05	4.57119	Up
MAN2B1	0.631625	7.37413	5.48008	2.06809e-06	2.66177e-05	4.5702	Up
TBC1D24	0.304429	6.24119	5.47963	2.07121e-06	2.66339e-05	4.56873	Up
SLIT2	-0.741838	6.47509	-5.47951	2.07205e-06	2.66339e-05	4.56833	Down
HKDC1	-0.34546	4.64625	-5.47763	2.08506e-06	2.67836e-05	4.56221	Down
MMP28	-0.298293	6.30292	-5.47535	2.10087e-06	2.6943e-05	4.55482	Down
SELM	0.449466	7.19586	5.47535	2.10093e-06	2.6943e-05	4.5548	Up
TWF2	0.325142	6.76142	5.47518	2.10207e-06	2.6943e-05	4.55426	Up
LDHB	-0.374984	12.0673	-5.47506	2.10294e-06	2.6943e-05	4.55386	Down
MSN	0.276435	8.39632	5.47459	2.10625e-06	2.69679e-05	4.55232	Up
CX3CR1	1.35959	7.37989	5.47343	2.11439e-06	2.70545e-05	4.54855	Up
KCNJ3	-0.518454	3.94073	-5.47248	2.12106e-06	2.71223e-05	4.54547	Down
C5orf49	-0.46859	3.70901	-5.47181	2.12575e-06	2.71646e-05	4.54331	Down
OSGIN2	-0.453715	5.49252	-5.468	2.15288e-06	2.74935e-05	4.53091	Down
GJD3	0.31989	5.53752	5.46762	2.15559e-06	2.75103e-05	4.52967	Up
LOC101928054	0.740852	5.23968	5.46618	2.16592e-06	2.76242e-05	4.525	Up
PRKACB	-0.241399	7.34786	-5.46544	2.17128e-06	2.76747e-05	4.52258	Down
DFFB	0.401019	4.94664	5.46498	2.17461e-06	2.76992e-05	4.52108	Up
C4orf32	0.446808	8.58701	5.46292	2.18955e-06	2.78716e-05	4.51439	Up
RBFOX2	0.285028	9.07783	5.46262	2.1917e-06	2.78808e-05	4.51343	Up
TRIM2	0.279753	7.16352	5.46035	2.20833e-06	2.80742e-05	4.50604	Up
HLA-DQB1	0.98869	7.96939	5.45963	2.21358e-06	2.81221e-05	4.50371	Up
SMAD7	0.764254	7.01695	5.45945	2.21495e-06	2.81221e-05	4.50311	Up
TNFRSF9	0.264586	3.62568	5.45925	2.21643e-06	2.81228e-05	4.50245	Up
PSMD2	0.257693	9.72799	5.45788	2.22652e-06	2.82326e-05	4.49801	Up
GLDC	-0.755414	7.10209	-5.45722	2.2314e-06	2.82764e-05	4.49587	Down
MUC20	-0.553401	5.00136	-5.45661	2.23593e-06	2.83156e-05	4.49389	Down
STRIP1	0.29328	7.39894	5.45328	2.26084e-06	2.86127e-05	4.48305	Up
RGS10	-0.389672	8.9462	-5.45303	2.26268e-06	2.86176e-05	4.48226	Down
SDC4	-0.416702	10.3897	-5.45176	2.27231e-06	2.87026e-05	4.47811	Down
CD36	1.05245	4.65929	5.45175	2.27232e-06	2.87026e-05	4.4781	Up
TOX3	-1.0618	4.84086	-5.45131	2.27571e-06	2.8727e-05	4.47664	Down
FAM46A	-0.584115	7.12206	-5.45042	2.28243e-06	2.87933e-05	4.47376	Down
EP400	0.198508	6.48572	5.44978	2.28727e-06	2.8836e-05	4.47169	Up
HSBP1	0.201262	10.4525	5.44648	2.31248e-06	2.91352e-05	4.46097	Up
RNGTT	0.302864	5.43709	5.44579	2.31782e-06	2.91838e-05	4.45871	Up
PSEN2	0.346495	6.58728	5.44391	2.33232e-06	2.93476e-05	4.45262	Up
HSDL2	-0.415554	8.20626	-5.44269	2.3418e-06	2.94321e-05	4.44865	Down
ST6GALNAC4	0.285574	5.45567	5.44262	2.34238e-06	2.94321e-05	4.44841	Up
NALCN	0.518424	6.10071	5.44247	2.34352e-06	2.94321e-05	4.44794	Up
C1QTNF1-AS1	-0.52708	4.5049	-5.44218	2.3458e-06	2.9442e-05	4.44698	Down
PFN1	0.486223	7.90498	5.44158	2.35046e-06	2.94817e-05	4.44504	Up
VMP1	-0.391564	9.3021	-5.44037	2.3599e-06	2.95813e-05	4.44112	Down
PCAT19	0.511628	7.09586	5.43966	2.36546e-06	2.96322e-05	4.43882	Up
SUSD2	-0.617801	5.97082	-5.43899	2.37076e-06	2.96743e-05	4.43663	Down
ITGB2-AS1	0.320309	4.81178	5.43885	2.37184e-06	2.96743e-05	4.43619	Up
SIDT1	0.334119	3.50165	5.43747	2.38274e-06	2.97918e-05	4.4317	Up
PDE5A	0.313957	4.42845	5.43388	2.41137e-06	3.01307e-05	4.42003	Up
CLCN5	-0.625406	5.83716	-5.43236	2.42353e-06	3.02634e-05	4.41511	Down
NUP93	0.385153	7.92483	5.43128	2.43225e-06	3.0353e-05	4.4116	Up
KCNK1	-0.50408	4.9374	-5.43072	2.43679e-06	3.03905e-05	4.40977	Down
IL10RB	0.340889	7.80367	5.4304	2.43942e-06	3.0404e-05	4.40872	Up
PACRG	-0.510607	5.95375	-5.42976	2.44458e-06	3.0441e-05	4.40665	Down
WTIP	0.341516	7.3215	5.42965	2.44548e-06	3.0441e-05	4.40629	Up
NREP	0.685353	3.94811	5.42651	2.47113e-06	3.07409e-05	4.39609	Up
ASPHD2	0.328138	4.60006	5.4237	2.49426e-06	3.09929e-05	4.38699	Up
RGS5	0.65311	5.99677	5.42367	2.49453e-06	3.09929e-05	4.38688	Up
ERO1A	0.305941	7.32419	5.42237	2.50531e-06	3.11072e-05	4.38266	Up
ZNF776	-0.444808	7.31742	-5.42153	2.51232e-06	3.11586e-05	4.37993	Down
CPEB3	-0.305141	5.20847	-5.4215	2.51261e-06	3.11586e-05	4.37982	Down
PIH1D2	-0.318972	3.83217	-5.41747	2.54641e-06	3.15579e-05	4.36675	Down
ZNF503-AS1	0.664502	7.18745	5.41709	2.54961e-06	3.15776e-05	4.36553	Up
GNB1	0.175992	10.2138	5.41324	2.58244e-06	3.19641e-05	4.35302	Up
TRMT10A	-0.322906	4.91088	-5.41194	2.59364e-06	3.20676e-05	4.34879	Down
SSPN	0.503806	7.00208	5.41189	2.59405e-06	3.20676e-05	4.34863	Up
CDKL1	-0.30718	5.21876	-5.41003	2.61007e-06	3.22437e-05	4.34262	Down
SERPINA1	-1.22302	7.71739	-5.40986	2.61157e-06	3.22437e-05	4.34206	Down
EPHA2	-0.602175	6.79725	-5.40962	2.61369e-06	3.22496e-05	4.34126	Down
FXR2	-0.227958	7.23602	-5.40832	2.62499e-06	3.23688e-05	4.33705	Down
C1QB	1.34139	5.15327	5.40701	2.63643e-06	3.24896e-05	4.33279	Up
RNASE4	-0.400251	7.82221	-5.40561	2.64866e-06	3.26199e-05	4.32827	Down
CLEC14A	0.5818	7.41918	5.40499	2.65413e-06	3.26668e-05	4.32625	Up
OSBPL7	0.150818	4.99462	5.4021	2.67975e-06	3.29616e-05	4.31686	Up
ANGPTL6	0.388187	5.40865	5.40063	2.69287e-06	3.31023e-05	4.31209	Up
AREG	-1.86498	5.90429	-5.39922	2.70544e-06	3.3234e-05	4.30754	Down
LGALS3	0.588644	9.246	5.39889	2.70841e-06	3.3234e-05	4.30646	Up
TRIM63	-0.625569	4.86433	-5.39887	2.70864e-06	3.3234e-05	4.30638	Down
WIPF1	0.246413	6.71236	5.39771	2.71902e-06	3.33277e-05	4.30264	Up
ATXN7L2	0.268665	3.6209	5.39764	2.71966e-06	3.33277e-05	4.30241	Up
PIP5K1C	0.339112	7.53355	5.39722	2.72346e-06	3.33536e-05	4.30105	Up
DGCR8	0.403964	5.96768	5.39664	2.72876e-06	3.33976e-05	4.29915	Up
ANO1	0.314858	5.0376	5.39294	2.76243e-06	3.37888e-05	4.28716	Up
ADGRV1	-0.26977	3.86076	-5.39149	2.77573e-06	3.39264e-05	4.28247	Down
LOC100507537	-0.514657	3.13792	-5.39134	2.77713e-06	3.39264e-05	4.28198	Down
FRMD6	0.598356	7.01584	5.38854	2.80309e-06	3.42224e-05	4.27288	Up
ARHGDIB	0.515081	9.73098	5.38725	2.81511e-06	3.43479e-05	4.2687	Up
AOAH	0.499136	5.38566	5.38702	2.81729e-06	3.43531e-05	4.26794	Up
TCF12	0.316498	9.11704	5.38676	2.81972e-06	3.43616e-05	4.2671	Up
MICALL1	0.666553	7.32531	5.38653	2.82185e-06	3.43662e-05	4.26636	Up
LRRC8E	-0.263068	3.49553	-5.38569	2.82973e-06	3.44409e-05	4.26364	Down
LACTB2	-0.566348	7.01162	-5.38477	2.83833e-06	3.45243e-05	4.26067	Down
TTC9C	0.222325	4.91073	5.38398	2.84578e-06	3.45933e-05	4.25811	Up
CYP2U1	0.300683	7.14553	5.3838	2.84752e-06	3.45933e-05	4.25751	Up
AFF1	-0.265881	6.56035	-5.38283	2.85672e-06	3.46837e-05	4.25436	Down
ESCO1	-0.328074	6.70907	-5.38256	2.85921e-06	3.46926e-05	4.25351	Down
QARS	0.366148	8.91644	5.38094	2.87468e-06	3.48589e-05	4.24823	Up
C2CD4A	-1.11607	3.65571	-5.37909	2.89235e-06	3.50515e-05	4.24224	Down
TMBIM1	0.397356	9.98133	5.37566	2.92544e-06	3.54307e-05	4.23113	Up
MYL6	0.147891	12.6634	5.37432	2.93846e-06	3.55665e-05	4.22679	Up
BPI	-0.358285	3.6172	-5.37357	2.94581e-06	3.56317e-05	4.22435	Down
ECI2	-0.480142	9.09977	-5.3734	2.94746e-06	3.56317e-05	4.2238	Down
SH2B3	0.554188	8.70085	5.37303	2.95107e-06	3.56535e-05	4.2226	Up
BCL11B	0.252323	3.43964	5.37106	2.9704e-06	3.5865e-05	4.21622	Up
SPAG5	-0.647551	6.11074	-5.36792	3.00157e-06	3.62192e-05	4.20602	Down
SCAMP1	-0.270425	7.68974	-5.3675	3.00572e-06	3.62293e-05	4.20467	Down
NUP85	0.340479	8.03722	5.36746	3.00608e-06	3.62293e-05	4.20455	Up
SCAMP3	0.272623	8.73423	5.3672	3.00872e-06	3.62389e-05	4.2037	Up
ENAH	0.367739	6.24938	5.36649	3.01583e-06	3.62933e-05	4.20139	Up
DZIP1	0.435005	6.42921	5.3663	3.01769e-06	3.62933e-05	4.20079	Up
FGB	-1.35327	4.51576	-5.36619	3.01876e-06	3.62933e-05	4.20044	Down
ZYG11A	-0.775376	5.36184	-5.36514	3.02934e-06	3.63982e-05	4.19702	Down
AK5	0.52315	6.33681	5.36353	3.04553e-06	3.65705e-05	4.19181	Up
P3H1	0.312868	6.67314	5.36165	3.06461e-06	3.67772e-05	4.18571	Up
MOV10	0.3125	5.52317	5.35995	3.08188e-06	3.69492e-05	4.18022	Up
HLA-DRB1	0.449781	10.9951	5.35987	3.08269e-06	3.69492e-05	4.17996	Up
DCTN1	0.380148	7.03578	5.35961	3.08543e-06	3.69595e-05	4.1791	Up
CYTH4	0.23657	5.45001	5.35762	3.10586e-06	3.71816e-05	4.17265	Up
AUH	-0.390664	8.576	-5.35694	3.11285e-06	3.72349e-05	4.17045	Down
NXF1	0.503261	7.84234	5.35682	3.11409e-06	3.72349e-05	4.17006	Up
PDP1	-0.370176	6.81429	-5.3565	3.11734e-06	3.72512e-05	4.16904	Down
TIE1	0.717646	6.73839	5.35356	3.14789e-06	3.75931e-05	4.15951	Up
TMEM55A	0.423764	7.73033	5.35329	3.15072e-06	3.75931e-05	4.15864	Up
ZNF302	0.567875	6.04531	5.3532	3.15168e-06	3.75931e-05	4.15834	Up
TERF1	-0.319029	8.91049	-5.35288	3.15497e-06	3.76015e-05	4.15732	Down
SERPINE1	-1.37435	7.49062	-5.35277	3.1562e-06	3.76015e-05	4.15694	Down
HSPA1L	-0.642921	6.37132	-5.35204	3.16384e-06	3.76698e-05	4.15458	Down
CST6	0.551517	4.82008	5.35183	3.16595e-06	3.76722e-05	4.15392	Up
CLDN2	-1.12729	7.17423	-5.34885	3.19739e-06	3.80031e-05	4.14427	Down
NAGLU	0.377817	7.46326	5.34883	3.19762e-06	3.80031e-05	4.1442	Up
NAAA	0.33691	6.74735	5.34736	3.21323e-06	3.81656e-05	4.13944	Up
PPP1R13L	0.324791	5.04098	5.34678	3.21946e-06	3.821e-05	4.13755	Up
STX18	0.298273	8.2834	5.34665	3.22085e-06	3.821e-05	4.13713	Up
CCR2	0.300711	4.08379	5.34578	3.23009e-06	3.82813e-05	4.13433	Up
PLEKHA7	-0.458867	5.44619	-5.34572	3.23075e-06	3.82813e-05	4.13413	Down
UHRF1BP1L	-0.245589	5.29598	-5.34263	3.26407e-06	3.8653e-05	4.1241	Down
CHAC2	0.37065	4.27262	5.33976	3.29525e-06	3.89987e-05	4.11482	Up
ARHGEF6	0.427164	8.75726	5.3384	3.31009e-06	3.91508e-05	4.11043	Up
RABGGTB	-0.277434	9.26329	-5.33761	3.31883e-06	3.92307e-05	4.10785	Down
IER3	-0.906948	11.003	-5.33682	3.3275e-06	3.93095e-05	4.1053	Down
MGAT2	0.190643	7.12068	5.33503	3.34729e-06	3.95197e-05	4.09951	Up
CHGB	-0.824995	4.87924	-5.33427	3.35567e-06	3.95948e-05	4.09707	Down
PIK3R3	0.523912	7.28877	5.33372	3.36178e-06	3.96433e-05	4.09529	Up
TMEM106A	-0.44715	5.20917	-5.33264	3.37392e-06	3.97627e-05	4.09177	Down
LOC100128288	0.642614	3.78315	5.32949	3.40928e-06	4.01554e-05	4.08158	Up
STK33	-0.414674	6.55409	-5.32917	3.41289e-06	4.01739e-05	4.08055	Down
CD99	0.491458	9.24088	5.32851	3.42037e-06	4.02379e-05	4.07841	Up
PPM1K	-0.364978	6.80253	-5.32755	3.43128e-06	4.03421e-05	4.0753	Down
SFRP4	0.637541	3.47218	5.32722	3.43507e-06	4.03539e-05	4.07422	Up
GDPD5	0.424376	5.61056	5.3271	3.43638e-06	4.03539e-05	4.07385	Up
PPP2R1B	-0.415885	6.25848	-5.32536	3.45622e-06	4.05627e-05	4.06822	Down
PDE1C	-0.200217	3.32945	-5.32428	3.46865e-06	4.06656e-05	4.06472	Down
SLC16A7	-0.453332	5.17823	-5.32424	3.46912e-06	4.06656e-05	4.06459	Down
KIAA1958	-0.70435	4.85247	-5.32398	3.47212e-06	4.06766e-05	4.06374	Down
RABGAP1L	-0.3616	8.47464	-5.3236	3.47641e-06	4.07027e-05	4.06253	Down
FCER1G	0.950653	6.68629	5.32218	3.4928e-06	4.08673e-05	4.05794	Up
SRD5A2	-0.238856	4.06607	-5.32188	3.49631e-06	4.08673e-05	4.05696	Down
CD209	0.214098	4.51422	5.32185	3.49669e-06	4.08673e-05	4.05685	Up
ITGA3	0.339003	9.55163	5.32031	3.51458e-06	4.1052e-05	4.05187	Up
SLC16A12-AS1	-0.476023	4.40016	-5.31646	3.55968e-06	4.15542e-05	4.03941	Down
RRP8	0.542295	6.48359	5.31611	3.56372e-06	4.15768e-05	4.0383	Up
PNPLA3	-0.693932	5.27173	-5.31045	3.63117e-06	4.23385e-05	4.01999	Down
PDRG1	0.371809	7.58749	5.30964	3.64094e-06	4.24274e-05	4.01737	Up
MAEA	0.296946	8.54637	5.30924	3.64579e-06	4.24587e-05	4.01607	Up
SLC22A2	-0.82754	7.11112	-5.30877	3.65151e-06	4.25003e-05	4.01454	Down
ZAP70	0.242868	4.06734	5.30809	3.65968e-06	4.25702e-05	4.01235	Up
CPEB4	-0.371265	9.5523	-5.30777	3.66355e-06	4.25901e-05	4.01132	Down
EPCAM	-0.946642	8.92258	-5.30653	3.67861e-06	4.27399e-05	4.00732	Down
LOC729683	0.214033	5.41307	5.30538	3.69264e-06	4.28777e-05	4.0036	Up
THBS2	1.07824	5.97138	5.30322	3.71921e-06	4.31608e-05	3.99659	Up
RAC2	0.679863	7.08689	5.30301	3.72175e-06	4.31649e-05	3.99593	Up
HLA-F	0.346812	11.1902	5.30166	3.73843e-06	4.33268e-05	3.99156	Up
HRASLS2	-0.408222	5.12634	-5.30152	3.74011e-06	4.33268e-05	3.99112	Down
OPALIN	-0.154659	3.09695	-5.3013	3.74295e-06	4.33342e-05	3.99038	Down
GNAS-AS1	-0.283794	3.11464	-5.30093	3.74753e-06	4.33618e-05	3.98919	Down
RGS2	-0.642726	10.5614	-5.2986	3.77655e-06	4.3672e-05	3.98165	Down
GCHFR	-0.494483	5.93063	-5.29785	3.78588e-06	4.37541e-05	3.97924	Down
DNAL1	-0.382813	6.14002	-5.29632	3.80509e-06	4.39504e-05	3.9743	Down
ECHDC3	-0.547668	8.00944	-5.29587	3.81083e-06	4.39665e-05	3.97283	Down
BCAS1	-0.235078	3.94674	-5.29571	3.81276e-06	4.39665e-05	3.97233	Down
ST8SIA1	0.466772	3.20549	5.29568	3.81319e-06	4.39665e-05	3.97222	Up
SF1	0.282747	9.36686	5.29475	3.82495e-06	4.40764e-05	3.96922	Up
SP2-AS1	0.611367	3.47313	5.29327	3.84366e-06	4.42661e-05	3.96445	Up
PCNA	0.310799	8.51212	5.29275	3.85034e-06	4.43171e-05	3.96276	Up
ZNF710	0.189279	5.3618	5.29209	3.85875e-06	4.4388e-05	3.96062	Up
NSMCE4A	0.289183	7.26836	5.29172	3.86349e-06	4.44166e-05	3.95943	Up
TRNP1	0.448099	6.16448	5.28908	3.89739e-06	4.47802e-05	3.9509	Up
TLR1	0.937494	4.20859	5.28481	3.95286e-06	4.53911e-05	3.93709	Up
HLA-DMA	0.548583	8.70669	5.28311	3.97519e-06	4.56173e-05	3.93159	Up
ZNF214	-0.359935	4.5426	-5.28295	3.97719e-06	4.56173e-05	3.9311	Down
ETNPPL	-0.759408	3.47269	-5.28261	3.98166e-06	4.56331e-05	3.93001	Down
SRPRA	0.242906	8.54161	5.2825	3.9832e-06	4.56331e-05	3.92963	Up
CCDC148	-0.535135	6.77434	-5.28088	4.00451e-06	4.58506e-05	3.92442	Down
GLIPR1	0.594967	6.02538	5.27905	4.02889e-06	4.61029e-05	3.91849	Up
QSOX1	0.310328	8.1459	5.2774	4.05096e-06	4.63286e-05	3.91316	Up
CECR2	-0.385567	5.8405	-5.27674	4.0598e-06	4.64028e-05	3.91103	Down
LOC102724880	-0.33704	3.77041	-5.2762	4.06708e-06	4.6459e-05	3.90928	Down
MPC1	-0.27647	9.36741	-5.27094	4.13849e-06	4.72474e-05	3.89228	Down
RER1	0.207931	8.37108	5.27019	4.14873e-06	4.73369e-05	3.88987	Up
CCNE2	0.302283	3.23718	5.26787	4.18061e-06	4.7673e-05	3.8824	Up
IL4I1	0.499941	5.42381	5.26756	4.18492e-06	4.76946e-05	3.88139	Up
MSL3	0.289048	6.38232	5.26706	4.19187e-06	4.77461e-05	3.87977	Up
ATP8B4	0.347898	2.96149	5.26628	4.20264e-06	4.78412e-05	3.87727	Up
DNM1P35	-0.255002	4.01023	-5.26235	4.2577e-06	4.844e-05	3.86456	Down
EFNB2	0.507892	10.2721	5.26195	4.26331e-06	4.84587e-05	3.86327	Up
OMD	1.08821	4.14323	5.26188	4.26427e-06	4.84587e-05	3.86305	Up
CTXN3	-1.55917	6.3894	-5.26014	4.28891e-06	4.87107e-05	3.85743	Down
GABRB3	-0.316362	4.0317	-5.25769	4.32376e-06	4.90781e-05	3.84953	Down
KL	-0.607818	8.43693	-5.25542	4.35641e-06	4.94203e-05	3.84219	Down
C2orf88	0.612202	6.06603	5.25473	4.36636e-06	4.95047e-05	3.83996	Up
NFS1	-0.454263	6.00841	-5.25289	4.39298e-06	4.97778e-05	3.83402	Down
HNF4G	-0.524337	3.5644	-5.25173	4.40977e-06	4.99394e-05	3.8303	Down
TASP1	-0.400648	7.30275	-5.24822	4.46125e-06	5.04933e-05	3.81897	Down
CPLX1	0.47866	4.37392	5.24574	4.49795e-06	5.08795e-05	3.81097	Up
GALNT1	0.240234	8.49811	5.24428	4.51978e-06	5.10972e-05	3.80625	Up
C1orf210	-0.457926	3.66583	-5.24387	4.52589e-06	5.11368e-05	3.80493	Down
CR1	-0.342147	7.78186	-5.24278	4.54222e-06	5.1292e-05	3.80141	Down
TTK	0.227406	2.94535	5.24246	4.54705e-06	5.1317e-05	3.80038	Up
LYZ	1.25515	8.73868	5.24106	4.56815e-06	5.15257e-05	3.79586	Up
KIAA0895	-0.662737	5.4644	-5.2399	4.58563e-06	5.16875e-05	3.79213	Down
RHOBTB1	0.523558	8.43771	5.23965	4.58945e-06	5.16875e-05	3.79132	Up
TMEM186	0.287691	7.23545	5.23959	4.59037e-06	5.16875e-05	3.79112	Up
CPA3	0.674687	3.55239	5.23675	4.63367e-06	5.21214e-05	3.78196	Up
WNT5B	0.275279	4.91992	5.23671	4.63419e-06	5.21214e-05	3.78185	Up
TMEM176B	-0.899078	8.05052	-5.23643	4.63851e-06	5.21403e-05	3.78094	Down
SLIT3	0.487982	6.91025	5.23317	4.68872e-06	5.26562e-05	3.77043	Up
LSMEM1	-0.26468	4.53693	-5.23302	4.69107e-06	5.26562e-05	3.76994	Down
GUCY1B2	-0.328792	4.43676	-5.23293	4.69243e-06	5.26562e-05	3.76966	Down
ANGPTL3	-0.819657	5.54595	-5.23055	4.72953e-06	5.30424e-05	3.76197	Down
JAM2	0.53297	8.31011	5.22994	4.73899e-06	5.31058e-05	3.76002	Up
CD109	0.375125	7.29038	5.22984	4.74058e-06	5.31058e-05	3.75969	Up
PPP5D1	-0.719196	4.99291	-5.22912	4.75187e-06	5.32021e-05	3.75737	Down
FMO4	-0.705305	6.8106	-5.22894	4.7548e-06	5.32047e-05	3.75677	Down
GUK1	0.288536	9.28165	5.22867	4.75897e-06	5.3221e-05	3.75592	Up
USP25	-0.236955	7.84104	-5.2273	4.78063e-06	5.34329e-05	3.75148	Down
ETS2	0.221036	9.73469	5.22663	4.79117e-06	5.35204e-05	3.74933	Up
LOC101928043	0.250096	3.031	5.22618	4.79825e-06	5.35691e-05	3.74789	Up
FOXO3	-0.438427	9.1156	-5.22551	4.80885e-06	5.3657e-05	3.74574	Down
SLAIN2	-0.213019	6.88009	-5.22448	4.82532e-06	5.38104e-05	3.7424	Down
SMARCD3	0.398603	7.097	5.2208	4.88424e-06	5.44366e-05	3.73056	Up
PKN1	0.33515	6.62299	5.21932	4.90823e-06	5.4673e-05	3.72578	Up
NRIP2	0.379017	8.93575	5.21906	4.91247e-06	5.46894e-05	3.72493	Up
MTMR9LP	0.484535	6.59404	5.21875	4.91747e-06	5.47141e-05	3.72394	Up
MYD88	0.407596	8.09729	5.21584	4.96498e-06	5.52115e-05	3.71456	Up
ABAT	-0.687484	8.66655	-5.21556	4.96957e-06	5.52315e-05	3.71366	Down
SULT1E1	0.172539	2.86818	5.21456	4.98602e-06	5.5383e-05	3.71043	Up
HOXB5	0.387142	6.682	5.2133	5.00681e-06	5.55802e-05	3.70637	Up
SUCO	-0.261741	9.08614	-5.21314	5.00941e-06	5.55802e-05	3.70586	Down
LOC101928123	0.410677	4.49167	5.21271	5.01659e-06	5.56285e-05	3.70447	Up
SEZ6	-0.154154	4.26571	-5.21088	5.04695e-06	5.59318e-05	3.69858	Down
CPNE8	-0.246356	8.80726	-5.21072	5.04961e-06	5.59318e-05	3.69806	Down
YIPF5	0.160357	7.88671	5.20629	5.12398e-06	5.67236e-05	3.6838	Up
ING2	-0.393204	7.55426	-5.20374	5.16734e-06	5.71715e-05	3.67558	Down
PRDM11	-0.257157	4.91309	-5.20352	5.17108e-06	5.71808e-05	3.67487	Down
FAAH	-0.341336	6.03393	-5.2031	5.17826e-06	5.7228e-05	3.67352	Down
FOXJ1	-0.271875	4.77471	-5.20055	5.222e-06	5.7679e-05	3.66531	Down
CTSK	0.478867	6.74666	5.20017	5.22852e-06	5.77188e-05	3.66409	Up
MYOF	0.444131	8.69281	5.19994	5.23255e-06	5.77309e-05	3.66334	Up
TNFRSF11A	0.23573	3.14665	5.1993	5.24356e-06	5.782e-05	3.66129	Up
POLR1A	0.394192	5.21275	5.19864	5.25499e-06	5.79137e-05	3.65916	Up
EHD3	0.73974	11.0878	5.19807	5.26484e-06	5.79898e-05	3.65734	Up
SLAMF7	0.841361	4.67894	5.19713	5.28119e-06	5.81374e-05	3.65431	Up
THCAT158	-0.314105	4.33739	-5.19567	5.30683e-06	5.8387e-05	3.64959	Down
EFHD2	0.388701	6.32056	5.1949	5.32034e-06	5.85029e-05	3.64711	Up
LOC375196	0.38239	3.9124	5.19453	5.32679e-06	5.85412e-05	3.64592	Up
FCER1A	0.878415	4.19178	5.19199	5.37164e-06	5.90012e-05	3.63774	Up
MGAT4B	0.347432	8.73383	5.19111	5.38729e-06	5.91401e-05	3.63491	Up
TP53INP1	0.304014	7.38826	5.1902	5.40338e-06	5.92837e-05	3.632	Up
CDC42BPB	0.407745	6.7877	5.18892	5.42635e-06	5.95026e-05	3.62786	Up
44443	0.279958	5.49666	5.18871	5.42999e-06	5.95094e-05	3.6272	Up
RHBDD3	0.364376	6.28602	5.1884	5.43559e-06	5.95377e-05	3.6262	Up
MATR3	-0.179238	8.06721	-5.18716	5.45788e-06	5.97448e-05	3.6222	Down
PLPP1	0.329583	11.53	5.18701	5.46056e-06	5.97448e-05	3.62173	Up
MTMR3	-0.175281	6.66458	-5.1848	5.50051e-06	6.01485e-05	3.61461	Down
CD40LG	-0.157339	4.26124	-5.18408	5.51367e-06	6.02589e-05	3.61228	Down
MARS2	-0.448267	5.2776	-5.18345	5.5251e-06	6.03504e-05	3.61026	Down
CYGB	0.230298	4.70433	5.1827	5.53867e-06	6.04651e-05	3.60787	Up
BMP2	0.955923	9.38126	5.18145	5.56157e-06	6.06815e-05	3.60384	Up
DPP8	0.174445	9.20126	5.18044	5.58014e-06	6.08504e-05	3.60059	Up
DIP2C	-0.388372	7.42602	-5.17939	5.59962e-06	6.1029e-05	3.59719	Down
SPATA2L	-0.673421	7.59695	-5.17864	5.6135e-06	6.11465e-05	3.59478	Down
ZNF792	0.672942	5.59174	5.17759	5.6329e-06	6.1324e-05	3.59141	Up
LOC101927681	0.773363	3.73274	5.17637	5.6555e-06	6.1536e-05	3.58751	Up
ENTPD7	0.313668	5.91116	5.17596	5.66326e-06	6.15697e-05	3.58617	Up
FAM127A	0.282693	9.0475	5.17587	5.66485e-06	6.15697e-05	3.58589	Up
GABRE	0.309483	3.48895	5.17394	5.7011e-06	6.19295e-05	3.57967	Up
DNAJC10	0.181507	7.61117	5.17364	5.70676e-06	6.19569e-05	3.5787	Up
LINC00290	-0.187646	2.8105	-5.17222	5.73355e-06	6.22135e-05	3.57414	Down
TTC31	0.299683	5.95931	5.17027	5.77052e-06	6.25801e-05	3.56787	Up
MAGI2	-0.380124	9.26384	-5.16913	5.79229e-06	6.27473e-05	3.56419	Down
PLA2G4C	0.631956	8.45583	5.16913	5.7923e-06	6.27473e-05	3.56419	Up
SLC25A33	-0.583615	8.35732	-5.16758	5.82185e-06	6.30327e-05	3.55923	Down
NUDT16	-0.260896	7.07095	-5.1672	5.82913e-06	6.30654e-05	3.55801	Down
GRN	0.331117	9.41929	5.16693	5.83431e-06	6.30654e-05	3.55714	Up
CES2	-0.355538	8.01112	-5.16693	5.83447e-06	6.30654e-05	3.55712	Down
OPA1	-0.260859	7.54658	-5.1659	5.85416e-06	6.32435e-05	3.55383	Down
ZNF10	-0.336267	5.41354	-5.16539	5.86409e-06	6.33161e-05	3.55218	Down
SMAD6	0.330611	7.25765	5.16271	5.91603e-06	6.38178e-05	3.54358	Up
RASGRP3	0.414661	9.69478	5.16252	5.91975e-06	6.38178e-05	3.54296	Up
SLC26A4	-0.94007	5.63228	-5.1625	5.92027e-06	6.38178e-05	3.54288	Down
TFAP2C	-0.360241	4.14081	-5.16086	5.95237e-06	6.40941e-05	3.5376	Down
ZNRF2	-0.3299	6.79064	-5.16085	5.9524e-06	6.40941e-05	3.5376	Down
RABGGTA	0.333386	6.41008	5.16059	5.9576e-06	6.4115e-05	3.53675	Up
CD72	0.250605	4.59903	5.1604	5.96126e-06	6.41193e-05	3.53615	Up
HSPA6	-1.17823	5.95752	-5.1599	5.97118e-06	6.4191e-05	3.53453	Down
LEO1	0.396628	7.96362	5.15934	5.98227e-06	6.42751e-05	3.53272	Up
RXRA	0.209206	7.34962	5.15853	5.99823e-06	6.44115e-05	3.53012	Up
STC1	-0.783084	5.04129	-5.15781	6.01244e-06	6.45289e-05	3.52781	Down
UBE2I	0.207283	7.80922	5.15629	6.04258e-06	6.48171e-05	3.52293	Up
KLF3	0.232577	7.38872	5.15499	6.06855e-06	6.50603e-05	3.51875	Up
CMPK2	0.510065	9.36349	5.15472	6.0739e-06	6.50822e-05	3.51789	Up
DOLK	0.384422	7.31709	5.15345	6.09947e-06	6.53207e-05	3.51379	Up
FAM89B	0.295222	6.66221	5.15199	6.12876e-06	6.55988e-05	3.50912	Up
EPPK1	-0.687188	6.47294	-5.15018	6.1655e-06	6.59562e-05	3.50329	Down
FSTL1	0.310222	10.3945	5.14881	6.19339e-06	6.62185e-05	3.49889	Up
RAB20	-0.555275	8.31774	-5.14813	6.20739e-06	6.63322e-05	3.49669	Down
STK24	-0.155361	10.5916	-5.14737	6.22282e-06	6.64611e-05	3.49427	Down
CMTM7	0.495873	6.92986	5.14614	6.24808e-06	6.66947e-05	3.49032	Up
DKFZP586I1420	0.386951	8.17016	5.14536	6.26428e-06	6.68137e-05	3.48779	Up
ESRP1	-0.526235	5.98907	-5.14527	6.26601e-06	6.68137e-05	3.48752	Down
S100A4	0.852388	9.02806	5.14308	6.31139e-06	6.72612e-05	3.48049	Up
MFSD10	0.315691	6.66155	5.14274	6.31854e-06	6.7301e-05	3.47938	Up
SLC30A9	-0.224034	10.019	-5.1383	6.4116e-06	6.82209e-05	3.46512	Down
ZCCHC11	-0.246758	4.8356	-5.13829	6.41183e-06	6.82209e-05	3.46509	Down
AES	0.439862	7.95363	5.13748	6.42894e-06	6.8366e-05	3.46249	Up
DCHS1	0.381879	6.84852	5.13584	6.46375e-06	6.86992e-05	3.45722	Up
WTAP	-0.253997	9.8177	-5.1335	6.51375e-06	6.91933e-05	3.44971	Down
IGSF11	-0.843265	5.46645	-5.13242	6.53693e-06	6.93539e-05	3.44625	Down
SSX2IP	-0.232751	5.84312	-5.13241	6.5371e-06	6.93539e-05	3.44622	Down
TFPI2	0.874136	7.94745	5.13215	6.54282e-06	6.93539e-05	3.44537	Up
FAM101B	0.414591	9.86814	5.13214	6.54295e-06	6.93539e-05	3.44535	Up
MYEF2	-0.301513	7.0746	-5.13113	6.56478e-06	6.95479e-05	3.4421	Down
RGN	-0.651632	8.24581	-5.13095	6.56859e-06	6.95509e-05	3.44154	Down
LAT	0.468342	5.76278	5.13067	6.57477e-06	6.9571e-05	3.44062	Up
ACSM3	-0.863175	5.48325	-5.13054	6.57756e-06	6.9571e-05	3.44021	Down
GABRR1	0.341843	2.95325	5.12924	6.60577e-06	6.98319e-05	3.43603	Up
MLXIPL	-0.32808	5.24302	-5.127	6.6547e-06	7.03115e-05	3.42884	Down
TRAK1	0.222837	6.68784	5.12652	6.66523e-06	7.0385e-05	3.4273	Up
LINC00851	-0.183523	5.05755	-5.12233	6.75777e-06	7.1314e-05	3.41385	Down
SGPP1	-0.351223	6.08705	-5.12221	6.76044e-06	7.1314e-05	3.41347	Down
RBKS	-0.460569	7.58577	-5.12189	6.76759e-06	7.13511e-05	3.41244	Down
SLC23A3	-1.31191	7.18562	-5.12173	6.7712e-06	7.13511e-05	3.41192	Down
CCDC6	-0.272519	8.53457	-5.12152	6.7757e-06	7.13603e-05	3.41127	Down
KIAA0226L	0.672578	4.615	5.12109	6.78538e-06	7.14241e-05	3.40988	Up
PTAFR	0.227747	5.18332	5.12029	6.80324e-06	7.15738e-05	3.40731	Up
ZSWIM5	-0.403115	6.84543	-5.11732	6.87008e-06	7.22385e-05	3.39778	Down
PTTG3P	0.193125	3.26726	5.11674	6.8831e-06	7.23368e-05	3.39594	Up
ITFG1	0.27166	9.79524	5.11636	6.89179e-06	7.23896e-05	3.39471	Up
RBAKDN	-0.249818	4.29089	-5.11237	6.98298e-06	7.32696e-05	3.38189	Down
ZNF721	-0.408142	7.89687	-5.11232	6.9841e-06	7.32696e-05	3.38174	Down
PRMT5	-0.370311	8.19173	-5.1122	6.98674e-06	7.32696e-05	3.38137	Down
FAM160B2	0.277461	6.39686	5.11038	7.02876e-06	7.36711e-05	3.37552	Up
CLEC4A	0.509835	5.62572	5.11012	7.03479e-06	7.36951e-05	3.37469	Up
HINFP	-0.380929	6.52724	-5.10967	7.04526e-06	7.37656e-05	3.37324	Down
CCNB2	0.562999	5.38601	5.1093	7.05373e-06	7.38003e-05	3.37206	Up
ADD3	-0.205648	10.7139	-5.1092	7.05607e-06	7.38003e-05	3.37174	Down
TSPYL5	-0.349046	8.90875	-5.10735	7.09912e-06	7.42112e-05	3.36581	Down
AOC1	-1.26521	8.20232	-5.10698	7.10774e-06	7.4262e-05	3.36463	Down
EYA2	-0.503507	5.69829	-5.1046	7.16383e-06	7.48083e-05	3.35697	Down
ABI3	0.314954	7.37047	5.10419	7.17337e-06	7.48683e-05	3.35567	Up
PCGF3	0.209013	5.849	5.10352	7.18915e-06	7.49932e-05	3.35353	Up
IFT81	-0.341175	7.04151	-5.1033	7.19446e-06	7.50089e-05	3.35281	Down
BEAN1	0.578464	3.8383	5.10286	7.20473e-06	7.50762e-05	3.35142	Up
MYH11	0.504202	6.2197	5.10096	7.24996e-06	7.55076e-05	3.34532	Up
EMCN	0.368311	11.5127	5.09958	7.28297e-06	7.58114e-05	3.34089	Up
SSUH2	0.642747	4.94143	5.09812	7.31801e-06	7.61359e-05	3.33621	Up
ASPG	0.147869	5.08796	5.09604	7.36825e-06	7.66181e-05	3.32954	Up
NIN	0.289506	6.28052	5.09521	7.38829e-06	7.6786e-05	3.32689	Up
SHC3	-0.154716	4.53254	-5.0935	7.43003e-06	7.71791e-05	3.3214	Down
PHOSPHO2	-0.45308	6.64101	-5.09308	7.4403e-06	7.72058e-05	3.32006	Down
WDR49	-0.60883	5.09787	-5.09308	7.44044e-06	7.72058e-05	3.32004	Down
TRAK2	0.300572	10.2871	5.09164	7.47559e-06	7.75298e-05	3.31544	Up
MUS81	0.256081	8.03695	5.09034	7.50774e-06	7.78222e-05	3.31126	Up
MET	-0.517185	5.13881	-5.09011	7.51335e-06	7.78394e-05	3.31053	Down
DSEL	-0.28649	5.45991	-5.0876	7.57557e-06	7.84428e-05	3.3025	Down
IL15RA	0.403626	6.86828	5.08689	7.59327e-06	7.85639e-05	3.30022	Up
TMOD1	0.639345	8.97618	5.08681	7.59524e-06	7.85639e-05	3.29997	Up
LINC00674	0.182992	7.28416	5.08639	7.60583e-06	7.86014e-05	3.29861	Up
LRRC1	-0.448601	8.40574	-5.08635	7.60684e-06	7.86014e-05	3.29848	Down
SOBP	-0.209313	6.10991	-5.0856	7.62556e-06	7.87535e-05	3.29609	Down
UGCG	-0.41747	9.76381	-5.0834	7.68095e-06	7.9284e-05	3.28903	Down
CALB1	-1.93495	7.66736	-5.08129	7.73438e-06	7.97937e-05	3.28228	Down
FAM160A2	-0.2698	6.21101	-5.08015	7.76346e-06	8.00518e-05	3.27862	Down
RDH12	-0.742431	4.52979	-5.07881	7.79774e-06	8.03632e-05	3.27433	Down
GGT6	-0.875387	5.27552	-5.07855	7.80443e-06	8.03901e-05	3.27349	Down
POPDC2	0.705221	6.67704	5.07689	7.84694e-06	8.07858e-05	3.2682	Up
IL17D	0.306559	3.75046	5.07313	7.94462e-06	8.17487e-05	3.25614	Up
NPTXR	0.416531	3.74686	5.07288	7.95113e-06	8.1773e-05	3.25534	Up
CALML3	-0.41703	5.44504	-5.07162	7.9842e-06	8.20556e-05	3.2513	Down
TRAV39	0.881673	4.93993	5.07151	7.98694e-06	8.20556e-05	3.25096	Up
GREM1	0.210357	2.7909	5.07059	8.01117e-06	8.22616e-05	3.24801	Up
CSRP2	0.515847	8.50805	5.06993	8.02852e-06	8.23969e-05	3.2459	Up
HLA-C	0.243679	12.3332	5.06976	8.03302e-06	8.24001e-05	3.24536	Up
PSMA3-AS1	0.316637	7.63384	5.06934	8.044e-06	8.24699e-05	3.24403	Up
CIZ1	0.211797	6.5345	5.06868	8.06146e-06	8.26058e-05	3.24191	Up
LILRA1	0.637232	4.72375	5.06793	8.08136e-06	8.27667e-05	3.23951	Up
FAM110A	0.699469	6.09574	5.06751	8.09254e-06	8.28381e-05	3.23817	Up
CALR	0.227756	7.62739	5.06697	8.10699e-06	8.2943e-05	3.23643	Up
MT1G	-1.30468	10.5581	-5.06645	8.12083e-06	8.30415e-05	3.23476	Down
TADA2B	-0.287601	7.23295	-5.06426	8.17949e-06	8.3598e-05	3.22775	Down
GLRX	-0.394131	7.18955	-5.06375	8.1931e-06	8.36937e-05	3.22613	Down
METTL21B	-0.538242	6.32489	-5.06282	8.21814e-06	8.39059e-05	3.22316	Down
TSPAN7	0.52736	9.76537	5.06198	8.24103e-06	8.40961e-05	3.22045	Up
ATR	0.348536	7.18297	5.06106	8.26578e-06	8.4305e-05	3.21753	Up
P4HB	0.278515	8.4282	5.05796	8.35057e-06	8.50922e-05	3.20758	Up
TMEM255A	0.31017	2.6258	5.05792	8.3516e-06	8.50922e-05	3.20746	Up
TWIST2	0.174786	3.66407	5.05766	8.35885e-06	8.5122e-05	3.20662	Up
RHBDD1	-0.263717	7.29094	-5.05735	8.36719e-06	8.51629e-05	3.20565	Down
NRM	0.383741	6.69488	5.05619	8.39912e-06	8.54438e-05	3.20193	Up
DLGAP2	-0.168492	3.34788	-5.05542	8.42036e-06	8.56157e-05	3.19947	Down
ABCD3	-0.206602	8.1533	-5.05481	8.43728e-06	8.57435e-05	3.19752	Down
FAS	0.3383	5.57268	5.05449	8.44616e-06	8.57627e-05	3.19649	Up
ZNF763	0.407383	3.23673	5.05443	8.44788e-06	8.57627e-05	3.19629	Up
TXNDC15	0.181549	9.54272	5.05321	8.48167e-06	8.60614e-05	3.1924	Up
FEM1C	-0.3626	7.91352	-5.04987	8.57514e-06	8.69651e-05	3.18173	Down
HOMER1	-0.941646	7.02591	-5.04912	8.59638e-06	8.70934e-05	3.17932	Down
GALM	-0.672899	6.6228	-5.04911	8.59664e-06	8.70934e-05	3.17929	Down
CCDC91	-0.402496	9.32564	-5.04488	8.71686e-06	8.8266e-05	3.16576	Down
ARRDC4	-0.581906	11.4893	-5.04284	8.77535e-06	8.88126e-05	3.15924	Down
ARHGAP30	0.396064	5.3073	5.04181	8.80508e-06	8.90396e-05	3.15595	Up
C11orf96	-0.932893	9.48967	-5.04175	8.80681e-06	8.90396e-05	3.15576	Down
CLEC4E	-0.794015	5.18927	-5.03828	8.90771e-06	9.00135e-05	3.14466	Down
PSKH2	-0.35224	4.43634	-5.03796	8.91712e-06	9.00625e-05	3.14363	Down
FOLR1	-0.628076	7.87663	-5.03545	8.99091e-06	9.07612e-05	3.1356	Down
FAM163A	-0.298277	3.63779	-5.03436	9.02294e-06	9.10379e-05	3.13214	Down
RBM11	-0.642745	4.3925	-5.03391	9.03655e-06	9.11073e-05	3.13067	Down
ASPH	-0.1829	6.2083	-5.03382	9.03907e-06	9.11073e-05	3.1304	Down
ESPN	-0.317741	4.48721	-5.03177	9.09999e-06	9.16399e-05	3.12386	Down
DYRK2	0.332576	6.02408	5.03173	9.10121e-06	9.16399e-05	3.12373	Up
USP27X	-0.368592	6.35842	-5.03094	9.12477e-06	9.18303e-05	3.12121	Down
SLC34A1	-0.843837	7.81808	-5.03064	9.1338e-06	9.18742e-05	3.12024	Down
TMEM104	0.33835	7.10972	5.02507	9.30236e-06	9.34615e-05	3.10243	Up
BDH2	-0.424728	8.58483	-5.02502	9.30371e-06	9.34615e-05	3.10229	Down
AFP	-0.226334	4.71787	-5.02495	9.30584e-06	9.34615e-05	3.10207	Down
ADAMTS6	0.45446	3.78052	5.02284	9.37056e-06	9.40636e-05	3.09532	Up
CLEC10A	0.548921	4.83855	5.02252	9.38054e-06	9.40763e-05	3.09428	Up
LOC100506530	-0.182432	2.66293	-5.02241	9.38379e-06	9.40763e-05	3.09394	Down
FZD8	-0.476413	6.70876	-5.02231	9.38699e-06	9.40763e-05	3.09361	Down
LGALS1	0.52065	10.1973	5.02218	9.39092e-06	9.40763e-05	3.09321	Up
BZW2	0.382139	7.94731	5.02166	9.40675e-06	9.4187e-05	3.09157	Up
NXPE3	0.241846	5.75135	5.02027	9.44997e-06	9.45717e-05	3.0871	Up
LOC440173	-0.728228	6.46774	-5.01935	9.47849e-06	9.48089e-05	3.08417	Down
OAZ2	0.269794	8.52744	5.01897	9.49014e-06	9.48773e-05	3.08297	Up
RNF212B	-1.24427	6.58973	-5.0176	9.53298e-06	9.52573e-05	3.07858	Down
DPF1	-0.155046	5.24574	-5.01668	9.56188e-06	9.54976e-05	3.07564	Down
PRRT1	0.280089	4.40691	5.01538	9.60272e-06	9.58569e-05	3.07148	Up
ALDH4A1	-0.556434	6.70534	-5.01314	9.67347e-06	9.65143e-05	3.06433	Down
GNGT2	0.317708	5.42901	5.01257	9.69155e-06	9.66457e-05	3.06252	Up
JAK3	0.252879	5.09905	5.01207	9.70747e-06	9.67555e-05	3.06092	Up
ZC3H14	-0.236275	8.24033	-5.01094	9.74343e-06	9.70648e-05	3.05732	Down
LINC00526	-0.500113	5.8927	-5.01069	9.75128e-06	9.7094e-05	3.05653	Down
AKR1A1	-0.4905	9.74438	-5.00865	9.81675e-06	9.76965e-05	3.05002	Down
SMAD9	0.387774	5.06675	5.00806	9.83569e-06	9.78356e-05	3.04814	Up
CDS1	-0.557821	7.90927	-5.00781	9.844e-06	9.78689e-05	3.04732	Down
NXF3	0.590903	4.90052	5.0073	9.86046e-06	9.7983e-05	3.04569	Up
ZNRF1	0.372233	6.68331	5.00614	9.89789e-06	9.83054e-05	3.042	Up
CAMTA1	-0.197292	7.3916	-5.00564	9.91401e-06	9.84159e-05	3.04042	Down
NAGA	0.280346	6.91683	5.00517	9.92945e-06	9.85196e-05	3.0389	Up
ATP6V1G1	-0.198622	7.52257	-5.00497	9.93588e-06	9.85337e-05	3.03827	Down
BIN1	-0.316095	7.05946	-5.00296	1.00016e-05	9.91351e-05	3.03186	Down
FAM169B	-0.238609	3.75566	-5.00141	1.00526e-05	9.95553e-05	3.0269	Down
PNP	-0.590106	7.77493	-5.00136	1.0054e-05	9.95553e-05	3.02676	Down
PIAS1	-0.317584	8.3615	-4.99842	1.01514e-05	0.00010044	3.01738	Down
ACAA1	-0.411858	9.16862	-4.99836	1.01536e-05	0.00010044	3.01716	Down
SSTR2	-0.207559	3.46085	-4.99772	1.01747e-05	0.000100599	3.01514	Down
TBL3	0.347901	6.4021	4.99711	1.01953e-05	0.000100751	3.01318	Up
C1GALT1	-0.267227	6.35542	-4.99654	1.02141e-05	0.000100887	3.01138	Down
SASH3	0.658369	5.5964	4.99383	1.03051e-05	0.000101665	3.00274	Up
DNAJC6	-0.337938	5.52465	-4.99376	1.03075e-05	0.000101665	3.00251	Down
SLC10A2	-1.49857	5.72984	-4.99374	1.03083e-05	0.000101665	3.00244	Down
MKRN2	-0.283749	7.92208	-4.99296	1.03348e-05	0.000101874	2.99994	Down
[truncated: 17,706 more rows]

## Sheet: Overlapping genes
genename
RPS11
CREB3L1
TMEM216
SMARCD3
KCNG1
TMSB10
SUMO1
MYO9B
RTN1
HIC2
ATP5G2
ZEB1
ERG
CHD9
SEMA4D
MAX
SERPINF1
HMX1
CA11
CEP350
CST7
CIAO1
CCL19
STK17A
ABR
CNPY4
ZDHHC6
CTDSP2
ZNF257
CCNY
EXOSC7
BUD31
CDK8
NTHL1
POLR2B
GPN2
WBP4
PLXNA1
KIAA0100
FNDC1
PMM1
IL1F10
GCLM
PPM1A
HPCA
ID1
PIK3CB
TBC1D17
COX8A
CDCA4
C9orf16
CLCN4
IPP
TMEM59
HLA-J
OGFOD2
SARS
CGA
TMEM125
FUT4
CD53
TMEM11
PCCB
UNG
ARHGAP15
IGDCC3
SLC9A3R1
ZNF350
BST1
NADSYN1
IL18BP
RPL4
CHMP2B
KLF4
HDAC3
BTK
DNAJC30
UIMC1
PDAP1
ZNF146
KLHL6
LOC440311
NENF
RDX
JUND
TCP1
HCRTR1
ZNF511
ZMYM5
PGM1
DNAJB4
LIMD2
HSPA2
LOC100130744
GPR135
PIGG
CASP1
ANKDD1A
IFNAR1
RAB11FIP4
B2M
SEPHS1
YTHDC2
EHD2
PPID
UBE2J1
NCK2
SNCA
ARSK
FOLR2
EPB41L3
HN1
MME
TUFM
TOMM22
SOCS3
ZNF839
DNASE1L1
ARID1B
SLC30A2
ABHD14B
FARS2
PIAS1
STYXL1
STMN1
GALNT10
PRELID2
CKS2
RHO
FMNL1
PTCD2
CNBD1
DGCR8
CACNA1C
ASB4
ALDH1L1
PPP1R15A
BMF
C17orf74
EXOC4
TMBIM1
TCHP
C6orf89
USP15
CBX4
TAS2R4
PXMP4
PRMT5
ETV3
CEP63
FMO3
MDM2
CAPNS1
SDF4
GNAI1
ZDHHC3
NDRG1
ZFP36L1
CYSLTR1
WDR74
PURA
DNPEP
CREB1
DHX38
CLDN14
GUCY1B2
ZNRF3
CCNB1IP1
TMEM43
OBFC1
SSB
SKI
OAS2
SEC61G
GABRP
CPA3
ACSL1
CWC22
CCT3
MVK
TSPYL1
HIST1H3C
RNPEP
NUDT16L1
LRMP
BHLHE40
CHMP1A
ADAR
PLXNB2
TNIP1
CANT1
C1orf105
HEATR6
SYNJ2BP
MAPK11
TMUB1
IRGC
PLG
CRIP1
ASH2L
BCL7B
RGS12
MT1F
ZCCHC2
CLIP3
ELOVL1
PTGFRN
DAGLA
GPR32
SLC2A2
LRG1
PTRH2
MPEG1
NDUFA12
TCF20
ANKRD33B
SNX8
HDAC1
MED26
GSTM5
MBOAT7
APBA3
KDELR2
RPN2
HIBADH
TERF1
SFXN4
MYL6B
SLC13A3
HLA-C
CIDEB
CASP4
LYRM7
BRD3
IRF9
LBH
PTDSS2
FLII
MAP7D1
DDX56
AOX1
TMEM208
ADCK5
CISD3
TMEM147
YIPF3
SYT4
GGT5
C9orf62
TMEM110
SAT1
YPEL2
FANCD2
ANKZF1
SENP5
IL2RG
PLXNA3
ERGIC1
MAP4
UGCG
IER2
COX5A
EIF6
EPB41L4A
TAF4B
SLTM
NID1
C1QC
KIF7
MMRN2
RNF41
FKBP7
DDOST
ARHGAP17
NGRN
ABCG1
ODF1
NUP93
ZNF581
DDX27
COQ7
THAP11
PRKAR2A
CACNA1E
CMTM1
PI4KA
GNPDA1
RTN3
GOLPH3
UBLCP1
TTLL1
SECISBP2
ANKRD28
COMMD7
BCAP31
GDI1
PIH1D1
KRTAP5-9
N4BP2
ZNF609
SERPINA1
C3orf33
CROT
GPR12
PLAGL1
CD180
SRP68
ARPC5
PPM1M
ABCA8
WDR17
NHP2
DPM3
RAPGEF1
FMC1
CPSF3
EXOC3L2
ELN
MPI
TLR8
SAMD1
PHF19
SHANK1
CD226
CAPG
MPZL1
TRPT1
NOP16
INPP1
CAP1
NFKBID
IER5L
ATG4D
MTCH1
HK1
VPS33B
HEXB
MRPL35
TUB
ARHGEF18
ARRB1
HSPA1A
IPMK
CCDC127
ASRGL1
C2orf76
RCAN3
GCHFR
PPT1
SLC35C2
MT1X
KEAP1
GNB2
S100A8
C7
KAT2A
TNFRSF12A
EGR3
IFRD1
PRR14
PRRT3
PRR11
TXNIP
KIF3B
SEC31A
TOR1B
ISG15
FXR1
FAM120C
ITGAM
RGS2
MGAM
COL3A1
PRDM11
SIGIRR
FOSL2
EEF2
MOV10
H2AFJ
PECAM1
PTPN1
ANAPC11
PGRMC1
DNAJA2
ZNF512
LYN
FAM105A
TOMM6
ELK1
LGMN
SNX27
NFIX
SEC24C
GIMAP7
RUSC1
ORMDL2
FOS
APH1A
SLC6A19
BAZ2A
SPOCK2
ING4
CORO1A
SLC20A1
SIL1
PCM1
NOB1
TNFRSF1B
IQSEC1
CASZ1
ZNF280B
EIF3L
NOS1AP
TRIM10
DSCR3
SLC39A3
ARHGEF6
TGFBR2
ORAI2
CDC123
DEAF1
GAS7
TNFAIP2
PEMT
KCTD7
MYO1F
RAB11A
C19orf60
SETD7
ITGA9
VANGL1
ADIPOR2
TTC23
APOBEC3G
PPM1F
SCRIB
RRAGD
PAGE5
DYX1C1
ST13
TMEM141
TMEM2
MAP4K4
CDC5L
ZNF250
PANK4
GSDMD
MFSD9
PDHB
PHYHD1
MTMR3
TRIM25
RASA3
ZNF133
TNR
CUTA
CDKAL1
URM1
LRIG2
SLC27A5
ATF7IP2
HLX
UBE2J2
GNL2
PFDN2
SLC35B4
EIF2B5
FIBIN
POLR2G
ARRB2
NT5DC1
GDF15
TPRG1L
TCF25
ARRDC2
CD2BP2
FRY
CSF3R
RHOT1
SAAL1
HERC2
RIOK1
USE1
HCST
TBL3
PARP16
MACROD1
CES2
GNAS
CLEC4E
DHRS7
ALDH18A1
ALDH2
RIBC1
EMP2
RIN2
TRIM2
ASCC1
SCP2
MAFK
SON
EDNRA
GMFG
PIK3AP1
DLGAP4
BACE2
ACTC1
CD300A
DHX16
SLC35A5
ARL2BP
HSPA8
SAC3D1
DPF2
MED12
FRYL
IL27RA
TNFSF12
CBX6
CHRNA2
TPMT
SERTAD2
TMEM140
ZC3H6
CSTA
RASSF4
PAFAH1B3
CEBPD
ALDH6A1
ZFP36
EDAR
PSMC4
TUBA1A
TMIGD2
NFKBIZ
PEX26
NEFL
ZNF561
ENTPD2
TRAPPC5
ATXN7
IL21R
CST11
NKAP
ZFP90
AP2B1
SLC30A7
BMP2
ESR1
PRF1
CDK4
TCF15
ITGB8
XYLT2
CDR2L
TINAGL1
ARPC1A
SLC5A3
PTGIR
ART4
ACAA2
DAG1
WWOX
LFNG
INTS12
MRFAP1
CARD16
SSR4
PLXND1
INTS5
PARP8
FN3K
CYTH4
PTPRC
CARHSP1
HDDC2
SLA2
IRAK1BP1
ADARB1
COL4A2
RBM34
MKNK2
SEC16A
ZNF44
PALM
CDC14B
ARX
LDLRAP1
TLN2
FAM102A
NEUROD2
HNRNPA2B1
RNF216
USP46
DHX8
NUPL2
SLC22A7
RASL12
IKBKB
BTN2A2
KIF17
CHI3L2
APOH
ARHGEF15
VPS37A
ALDH16A1
LRRC37B
WDR77
HMG20A
QTRT1
CD74
STARD4
ANXA2P3
FOXS1
PSMB4
ZNF573
GSPT1
MRPS16
FKBP15
BZW2
NDUFA7
SETD1B
NFS1
PDE4B
TMEM87A
GFER
NRIP2
RIC8B
DNTTIP2
TAF3
RNPS1
CCL5
PEX5
BAG5
BRD2
ZNF746
ATXN1
LYZ
TMEM186
MEI1
SEMA4F
PPP1R11
BNIP3L
ATP10D
LCP1
PITRM1
FGD3
VPS72
XRCC5
NFKB1
TIMM17B
TMEM192
C2orf47
TSPAN4
KLF13
MED19
LOC646903
MLLT11
ZC3H15
ADNP2
POLR2E
GAS6
TRAFD1
PEAR1
PGS1
EPHB2
PLAUR
LPCAT1
C2orf40
PBX2
TTTY10
IFI27L2
SLC16A1
NKIRAS2
PPP1R7
COMT
SCARF1
CD3EAP
PITPNM1
IQGAP2
CDYL
SLC17A1
CHMP4A
NFE2
ATP1A3
ATXN7L2
AASDH
SEC23B
HOMER3
DOCK2
TUG1
SDCCAG8
NRP1
PLEK
GNAI2
CAMK1
FGFBP3
ZNF500
ZNF506
NOM1
DEFB1
ARHGAP30
SNRNP70
ACAT1
MEOX1
TSSC1
MPP7
ATP5I
ZC3H7A
KLF16
CYFIP1
REEP3
PRPF19
TNFSF10
SMARCB1
MRPS11
SLC2A3
MYO5B
CENPH
TTYH3
CPSF3L
MYEF2
AGPAT3
RAB11FIP2
FUT6
PRAF2
ZRSR2
SPTAN1
ACTR1A
RGAG4
ZNF407
MYL6
NAGA
TOM1L2
RPS19BP1
CPNE2
RNF20
EGFL7
FAM169A
SLBP
FAM110A
NME6
AP2M1
CSK
IGHM
CTSS
LILRA2
MYOF
AKTIP
FURIN
SOX12
PDE8A
SMAD7
PPP1R3B
GOLGA8A
TWF2
TNNI2
CD7
DISP1
KIAA1147
DENND4B
TTC39C
KCNC3
USP25
C1orf159
REV1
GNA15
GAMT
TBX1
C10orf35
MEGF9
PAPPA2
SLC4A2
SNUPN
PFKFB3
AGTR1
HRASLS5
ZKSCAN4
ARHGAP19
VPS13A
PRPF38B
NSUN3
GRB14
ZBP1
UBAP1
FUZ
PIN4
GRAMD1A
KARS
LIMK2
MX2
STX3
SLC37A4
ARPC2
ENG
ZNF140
PGP
BRD9
SLC11A2
RARA
TMEM158
MYD88
UROD
COMMD4
RPL36
RBCK1
STARD6
GPR37
SCARA5
SLC5A12
COPS5
CSTF2
ACADSB
PLCB1
LOXL2
DENR
RNF26
TRIM21
TBCA
SNAP23
GP9
FBXW5
ENY2
SSH1
TBC1D10C
LPAR5
HNRNPM
RASSF2
PPIL2
ZNF674
SCARB2
CHIC2
SLC16A3
ETS1
EDC4
TNIP2
TRIM44
GRN
TRIM32
SCAMP1
ATP6V1G1
BANP
SIGLEC10
CYLD
PYY2
C1orf35
ARID4A
YLPM1
IL16
EDARADD
CRTC3
RNF121
TMEM219
DYRK1A
CRK
NCAPH2
PDS5A
BRPF3
NEDD9
CCDC146
PSMD13
BTBD7
SCNN1A
CUL4A
CDC42BPB
SNRPD3
MIF
IRF8
PFN1
SPATA13
CEP152
MAP7D3
UBP1
RBM27
ZNF282
PRDM15
NLGN4Y
AGAP1
LAMA4
EIF4G2
NDUFA10
ZNFX1
B3GALNT2
MED22
CEBPB
ZNF398
RANBP2
RETSAT
ZNF557
FANK1
CD274
OLFML1
ANO6
MAD2L2
FGF23
SNX17
TOP1
MPST
KRTCAP2
ATF6B
BTG2
ITGA5
TUT1
ABCC6
NCF4
HOMEZ
DDX5
ZSWIM1
FGR
COPS7A
TNS3
TMEM174
MED13L
CTAGE5
UBA1
ATXN10
ACSM3
VKORC1
ANO5
RAD23B
NCOR2
CCNE1
TIAL1
GPR78
HIST1H1E
APOE
ST8SIA4
F2RL1
LCOR
CCAR1
B3GNT7
ADH5
CDIPT
LCMT1
ARL13B
TJAP1
SNX19
FCN1
CARD8
RSRC1
RCSD1
TSPAN7
GBGT1
RASIP1
USP32
FERMT3
IL6R
TM6SF1
MED14
STAT5A
PBLD
DUSP18
AHR
ATP6V1C1
COQ10B
RBBP6
IFI27
MT1G
PARG
MICALL1
CHMP6
ARFRP1
MTMR6
SCAMP3
CARD9
OAS1
SVIL
ADCY3
SLA
CPVL
MTMR12
FAM177A1
KLF2
PMVK
EIF3D
RAB20
TARSL2
TERF2
CECR5
ZNF710
HCFC1R1
SAT2
GABRE
PPCDC
KDELR1
FOXN2
SIGLEC1
ANP32A
PARD6A
NUB1
CCDC85B
DGKQ
ZBTB47
IL15RA
GIMAP6
NRSN1
SUPT16H
GGT6
IL10RB
ALPK1
RPLP2
TRAPPC6A
SLC23A3
TNFAIP3
ATG3
MATN4
GBP4
APOM
MAPK1IP1L
PPP4R1
SNW1
SLIT1
SETD3
EBP
TOR1A
P2RY4
STK10
PARVG
TMCO6
CITED2
CRHR1
ZDHHC7
NDUFB7
SP110
KIAA0513
SH3BP2
WDR33
TLR10
API5
RFPL1S
DYNC1LI1
FXYD5
NR4A1
ZSCAN21
ZNF211
BBS4
MINPP1
CLPTM1L
ITPKB
C2orf72
APOLD1
THBS1
PLEKHG5
CMAS
TARBP2
TRIOBP
NCOA1
CRELD1
GDF11
KIAA0922
SYF2
METAP2
MTA1
ZNF720
POLH
FILIP1L
DGKA
ZNF559
NADK
CXCL10
VCAN
HERC5
ALKBH5
MAMDC4
CBX3
KBTBD2
PDIA6
MARCKSL1
TRAF3IP3
PAK4
RNF10
STAM2
CSTB
PLEKHJ1
CRYL1
PPM1G
PGM5
ZFYVE27
MRPL51
PREX1
SLC25A45
UPF3B
DMWD
ST6GAL1
SKIL
PIGU
WRNIP1
ZBTB7B
ITGAE
PYCR2
DOCK7
FAM20C
TSPAN17
ABCC8
MAGED1
CPN2
MT2A
HEXA
HNRNPU
MAP2K3
PAX5
PEBP1
AANAT
MYBBP1A
BAIAP2
ARFGAP1
ALPL
MAP3K9
MAST3
MAEA
RNPEPL1
METTL1
HECA
LRP3
QARS
SEC24D
TMEM160
ATP6V0D1
POLR1C
ID3
TM9SF1
SMARCC1
SLC37A3
IRF1
TPD52L2
PTPRE
ZSCAN5A
RHOF
DUSP22
L3MBTL2
MCRS1
FCGR2B
LAMP1
MAML2
SPAG16
RALY
SLC16A7
TBC1D5
ACRC
FAM89B
FAS
PRKCI
ALDH4A1
CD36
ARF4
SLCO3A1
NCF2
PAX9
NIPSNAP1
WDR75
CCM2
C9orf163
TAP1
ZNF670
PRMT2
ZNF625
BCL9L
TRIM37
PDCD7
FTL
ANXA9
MRPS18A
EARS2
CDKN2D
PITPNA
SLC43A3
ILK
MRPS7
CCNL2
TRPV2
CDADC1
VBP1
SLC13A2
FRMD6
VEGFC
VIM
REG1B
SUMO3
UQCRB
LGALS3BP
RHBDL3
SLIT3
RWDD3
LOC148413
HSPA6
DYDC2
PHC2
ADAM9
IFNGR2
PKP4
ATXN3
MRC2
SNX2
EDF1
ZSWIM6
CYP2A13
FTSJ3
TMEM129
FCHSD2
STAT6
THOP1
SCARB1
VARS2
ITPR2
UTP23
H2AFZ
DYNC2H1
AIF1
LASP1
SIGMAR1
MCL1
EHBP1
SHMT1
CXorf38
LPAR2
KLHL32
PSTPIP2
CUL1
CLK1
HSD3B7
DUSP11
CREB3L2
RTN4
CD37
INSIG2
STXBP2
C19orf66
TTC31
LSP1
WDR46
ALOX15B
BST2
SLC5A6
CNIH2
HNRNPF
NME7
UBE2C
PIK3CA
PPME1
TRAPPC1
TNPO3
TSR2
SDK1
MRPS5
PDZD8
ATG4C
IDI1
CA10
EHD3
TSNARE1
TTF1
ACAA1
IL6ST
TEC
RABEP1
CTDSP1
IKBKE
HIF1A
ABHD12B
KHSRP
PPP4C
PKN1
ARL3
C2CD2
ERCC6
DPP8
IL7R
DMAP1
IFI35
C9orf24
FAM83D
PRELID1
GLIPR1
UBXN6
PHF13
MBD3
AMOTL1
SERPINB10
HLA-B
TBC1D25
CDV3
ZNF800
FLOT1
CSRP2
MAPK15
ZMIZ1
TIMM13
RPGR
COL6A3
CYP2B6
CAMKK2
CLEC4A
ENC1
MAP2K1
SLFN5
MARS
PGLS
SGCE
PRSS8
GMDS
BOLA1
KCTD21
CTSZ
PLEKHM2
PYGM
FOXO3
DCTN2
PSEN1
LPAR1
FAM120B
SSBP1
ZNF341
JUN
AGMAT
NAGK
STK38
PRRT2
AOAH
CRISPLD2
RBM43
SESN2
E2F3
HDC
NOTCH1
TMF1
DAPK1
AARS
ARHGAP27
PISD
DPYSL3
GPC1
APP
SCARNA17
TOB1
KBTBD7
PATL1
ATRN
NDUFB9
RNGTT
MMGT1
GLTP
TMEM151A
HERPUD2
ADAM12
UBE2G1
PAK1
GJD3
NKX2-5
LILRB2
IGF2BP3
SP140L
TRIM33
C17orf50
TET3
ATP5D
TSC22D1
ELOVL5
IRX5
LIMS2
PIK3R5
INTS6
SMC3
OGDH
MKNK1
PPIL4
NPC2
AIRE
BOP1
SLC38A10
SIPA1
ULK4
PPM1K
HESX1
TMEM99
UBXN4
GPD1
PDE4C
CCT8
TRIP12
PSMC3IP
EZR
ARIH1
POLDIP3
NBR1
AKNA
RARB
UBXN7
DIRC1
GPRC5C
RPP14
MYOD1
ACSF2
HCK
ASAP2
ASXL2
IER3
YWHAH
NFRKB
PCBP1
EGF
NCAPD3
CNDP2
CSPP1
CRCP
CREB3
DGAT1
NKIRAS1
GALNT2
STK3
ANO10
BAG3
SLC7A6OS
RIC8A
ZNF740
IK
GCNT2
DNA2
ZNF479
SIK2
NFATC3
ZKSCAN1
HCG27
BCL6
HNRNPCL1
KIF9
TGFB1
SLC6A16
SCARF2
VPS53
BIRC2
SLC9A3R2
TIMP1
TPST2
PPP1R3F
CLIC1
LILRA5
KIAA0556
LRRC36
ATP2A3
BCL2A1
PRDM1
ARHGEF5
BIN1
CD14
RWDD2B
HERC1
COPB2
PTTG1IP
FEM1C
TMED3
PARP12
CCDC125
NAMPT
VKORC1L1
HS3ST3B1
TEP1
PYGB
DDX31
PLA2G1B
DMXL2
ICMT
MAML1
FXR2
PRPF31
MRPL55
CFL1
GBP1
SFI1
GNE
SLC35A2
EMP3
FCGR3B
CPNE6
PDE7A
STIP1
MMP26
HSP90AB1
LMBR1L
RSBN1
RGL2
ARPC1B
C2CD2L
UTP6
FUCA1
CXorf21
NPLOC4
PSMD4
SLC25A36
SNF8
RAD51AP1
CMTM5
DNM1P35
MAN1B1
GAB3
COL4A1
TP53
EPS8L2
PPP6C
PRPSAP2
PSMC5
ZNF564
NLRP1
ATP6V0A1
CPNE1
PIAS4
HAPLN3
WDR48
CDKN2C
TRAK1
LOC100129637
SEMA4A
IMP3
MANBA
TMEM167B
NSUN7
INPP4A
PSMB3
DEDD2
NCAN
FAM57B
TESK2
MPRIP
TAF15
NOD2
GPR68
ARMC5
SNAPC3
LIMK1
GLB1
BCL10
USP28
PARP9
PLEKHA6
PZP
APRT
AMIGO2
FBXL13
SLC17A5
HGF
SOX18
CAPZB
SATB1
YPEL3
XYLT1
IFIT3
RLF
FIBP
TBCB
ADRA2C
DHCR24
FGL2
CEP70
AFF1
ANXA1
FRMD3
SETD2
RASSF3
HLTF
SLC22A4
NOSIP
ALOX5
MRPS14
HMHB1
CROCC
GPX7
ARHGEF7
NR1H3
ZNF274
ATF3
ZNF148
PSMC2
HDAC5
HLA-E
WDR1
AFG3L2
GRIPAP1
YEATS2
REST
TMEM143
C3AR1
IDH2
MEF2A
PACRGL
SLC4A3
DHX33
RPS3
LRFN3
SRPK3
TSC22D3
ARHGEF2
CASP8
PTRH1
JAG1
CACNA1B
DCTN3
SLC1A5
MT1M
NUDT18
HOXD4
VILL
ZBTB43
MEA1
C4orf48
SLC2A8
CUEDC2
TNFRSF4
STARD3
VPS39
FBLN1
RP1
RAF1
HLA-DPA1
CCR2
ZYX
SH3KBP1
DRD2
TMC8
LMOD1
FCER1A
CALR
KCNMB1
PIP5K1A
FEM1A
C1orf122
SRGAP2
DNAJA1
LOR
NSL1
RAB11FIP3
MEGF8
SLC6A13
GABARAPL1
LAT2
SYCE1
SLC12A9
ISG20L2
CD46
UTP14A
RPH3AL
NXF1
TES
ILF3
FBN1
C12orf57
BEX4
TMEM187
HSDL1
LAMA5
TMEM184B
DIS3L2
ARNTL
CTCF
SNTB2
M6PR
NFAM1
CORO6
LRRC47
ACSS2
RILPL2
ZNF329
ZDHHC18
UHRF1BP1L
LSM11
EPB41
GZMH
SHCBP1
COTL1
ZC3H7B
PPP1R12B
DVL3
PIAS2
ARHGAP9
ZNF428
CPSF1
LIME1
MAP2K5
NUP188
DNMT1
HTR1B
EPB41L2
JMJD6
PPM1B
ZNF23
TSPO
CLINT1
DDIT3
FAM46A
ITPA
JUNB
R3HCC1
ACTR1B
TROVE2
PRR15
RBM47
PIGS
WBP2
CD81
KIF1C
PAPSS1
SEMA3D
GLYAT
TGFA
FGFR1OP
SNHG10
ADSL
TMEM161A
JMJD1C
OLFML2B
INPP5D
TSPAN1
FAM84A
SDHC
PPFIBP2
BRWD3
STAT2
EWSR1
LLPH
KLC1
NT5C2
SLITRK1
LOC729173
C6orf106
ARHGDIA
LAPTM5
RGS10
CHERP
PLD3
FOXP1
KRT10
CNP
LTC4S
PSMC3
TUBGCP6
ZNF330
VIPR1
PLAC8
ATP6V1D
PMEPA1
GABARAPL3
DCTN5
DBR1
NME3
GATAD2B
UAP1
KCNJ15
LGR4
SYT9
SULT1B1
TADA2B
APOL3
FLNA
DKFZP586I1420
IL2RB
LRPAP1
PRMT7
SRF
PGPEP1
SEMA4C
NDRG3
ANXA11
RPS6KA3
TRMU
VPS13B
PSMB9
HCLS1
CTSC
