# Supplementary material for: Identification of blood-based key biomarker and immune infiltration in Immunoglobulin A nephropathy by comprehensive bioinformatics analysis and a cohort validation
Source: J Transl Med. 2022 Mar 29;20:145. doi: 10.1186/s12967-022-03330-w (PMC8966267; doi:10.1186/s12967-022-03330-w)
Supplement: Supplementary file 2 — Additional file 2: Supp2-WGCNA color module genes. Detailed gene information form the specific WGCNA color module [file 12967_2022_3330_MOESM2_ESM.xlsx]

## Sheet: MEblue
Gene Name
SMARCD3
COX8A
PCCB
LOC100130744
EHD2
UBE2J1
EPB41L3
SLC30A2
ALDH1L1
ACSL1
PLG
PTGFRN
SLC2A2
NDUFA12
HIBADH
SLC13A3
CIDEB
MAP4
GNPDA1
SERPINA1
HK1
GCHFR
MGAM
PGRMC1
LGMN
SLC6A19
ORAI2
SETD7
TNR
MACROD1
CES2
ALDH2
EDNRA
TPMT
ALDH6A1
TINAGL1
ACAA2
TLN2
SLC22A7
RASL12
CHI3L2
APOH
NFS1
TMEM192
C2orf47
SLC17A1
DEFB1
ACAT1
MPP7
MYO5B
AGPAT3
FUT6
GRB14
STX3
SLC37A4
SLC5A12
ACADSB
PDS5A
PRDM15
ABCC6
TMEM174
ACSM3
APOE
F2RL1
PBLD
ADCY3
SLA
SAT2
GGT6
SLC23A3
APOM
SETD3
EBP
HERC5
CRYL1
PEBP1
ALPL
ALDH4A1
NIPSNAP1
FTL
CCNL2
SLC13A2
FRMD6
SHMT1
ACAA1
PKN1
C2CD2
DPP8
CYP2B6
CAMKK2
PRSS8
DCTN2
AGMAT
APP
GPD1
AKNA
ACSF2
CNDP2
SCARF2
TIMP1
CLIC1
BIN1
VKORC1L1
CPNE6
PDE7A
MPRIP
RASSF3
SLC22A4
RAB11FIP3
SLC6A13
ACSS2
LIME1
PRR15
RBM47
GLYAT
TSPAN1
KLC1
KCNJ15
IL2RB
PGPEP1

## Sheet: MEbrown
Gene Name
RTN1
CD53
BTK
CASP1
MPEG1
IL2RG
C1QC
SECISBP2
CD180
TLR8
ITGAM
LYN
FAM105A
CORO1A
TNFRSF1B
MYO1F
MTMR3
ARRB2
HCST
DHRS7
PIK3AP1
CD300A
CSTA
IL21R
CYTH4
PTPRC
LYZ
LCP1
DOCK2
PLEK
ARHGAP30
NAGA
CTSS
LILRA2
GNA15
SNAP23
TBC1D10C
RASSF2
SIGLEC10
EDARADD
IRF8
FGR
FCN1
CPVL
SUPT16H
IL10RB
PARVG
KIAA0922
VCAN
TRAF3IP3
STAM2
TM9SF1
PTPRE
CD36
NCF2
IFNGR2
PSTPIP2
LSP1
IL7R
GLIPR1
COL6A3
CLEC4A
NAGK
AOAH
ARHGAP27
LILRB2
PIK3R5
HCK
NFATC3
BCL2A1
ARPC1B
NSUN7
NOD2
ALOX5
C3AR1
CCR2
TMC8
COTL1
ARHGAP9
LAPTM5
PLAC8
HCLS1

## Sheet: MEturquoise
Gene Name
TMSB10
MYO9B
ZEB1
ERG
SEMA4D
CCNY
BUD31
FNDC1
PIK3CB
TMEM11
UNG
IGDCC3
ZNF350
IL18BP
KLF4
HDAC3
DNAJC30
ZNF146
RDX
JUND
TCP1
ZMYM5
DNAJB4
IFNAR1
PPID
HN1
SOCS3
PIAS1
CKS2
PPP1R15A
BMF
EXOC4
TMBIM1
C6orf89
PRMT5
ETV3
GNAI1
ZDHHC3
ZFP36L1
CYSLTR1
DNPEP
GUCY1B2
CPA3
CWC22
RNPEP
NUDT16L1
BHLHE40
ADAR
TNIP1
CRIP1
RGS12
MT1F
ELOVL1
PTRH2
ANKRD33B
HDAC1
GSTM5
KDELR2
TERF1
HLA-C
LYRM7
LBH
MAP7D1
YIPF3
SYT4
TMEM110
SAT1
UGCG
IER2
MMRN2
RNF41
NUP93
CACNA1E
CROT
EXOC3L2
MPZL1
INPP1
CAP1
HSPA1A
MT1X
KAT2A
TNFRSF12A
EGR3
IFRD1
PRR14
TXNIP
FXR1
RGS2
COL3A1
PRDM11
FOSL2
EEF2
MOV10
PECAM1
PTPN1
ELK1
GIMAP7
RUSC1
ORMDL2
FOS
SLC20A1
IQSEC1
CASZ1
ARHGEF6
TGFBR2
CDC123
DEAF1
ADIPOR2
PPM1F
ST13
TMEM141
TMEM2
MAP4K4
GSDMD
PDHB
TRIM25
HLX
GDF15
ARRDC2
PARP16
GNAS
CLEC4E
ALDH18A1
EMP2
RIN2
TRIM2
MAFK
GMFG
DLGAP4
HSPA8
TNFSF12
TMEM140
ZC3H6
CEBPD
ZFP36
TUBA1A
NFKBIZ
ATXN7
ZFP90
SLC30A7
BMP2
TCF15
CDR2L
DAG1
LFNG
MRFAP1
PLXND1
ADARB1
COL4A2
LDLRAP1
IKBKB
BTN2A2
ARHGEF15
VPS37A
CD74
FOXS1
GSPT1
BZW2
PDE4B
NRIP2
DNTTIP2
PEX5
TMEM186
BNIP3L
XRCC5
TIMM17B
ZC3H15
PEAR1
LPCAT1
NKIRAS2
SCARF1
CHMP4A
ATXN7L2
NRP1
GNAI2
CAMK1
SNRNP70
CYFIP1
TNFSF10
SLC2A3
MYEF2
PRAF2
ACTR1A
MYL6
CPNE2
RNF20
EGFL7
FAM110A
AP2M1
SMAD7
PPP1R3B
TWF2
DENND4B
USP25
REV1
MEGF9
PAPPA2
PFKFB3
AGTR1
VPS13A
PRPF38B
ARPC2
ENG
RARA
MYD88
LOXL2
ENY2
PPIL2
TNIP2
GRN
SCAMP1
IL16
DYRK1A
NEDD9
CDC42BPB
PFN1
EIF4G2
ZNFX1
CEBPB
ZNF398
CD274
OLFML1
ANO6
SNX17
BTG2
ITGA5
B3GNT7
CDIPT
ARL13B
CARD8
RCSD1
TSPAN7
RASIP1
FERMT3
IL6R
ATP6V1C1
RBBP6
IFI27
MT1G
MICALL1
SCAMP3
MTMR12
KLF2
RAB20
ZNF710
GABRE
PPCDC
PARD6A
NUB1
CCDC85B
IL15RA
GIMAP6
TNFAIP3
GBP4
MAPK1IP1L
STK10
TMCO6
CITED2
ZDHHC7
SP110
SH3BP2
FXYD5
NR4A1
ITPKB
APOLD1
TRIOBP
CXCL10
PDIA6
MARCKSL1
PREX1
TSPAN17
MT2A
MAP2K3
BAIAP2
MAEA
QARS
TMEM160
ID3
DUSP22
SLC16A7
TBC1D5
FAS
SLCO3A1
MRPS18A
PITPNA
SLC43A3
TRPV2
VEGFC
LGALS3BP
SLIT3
LOC148413
HSPA6
PKP4
MRC2
EDF1
ZSWIM6
LASP1
SIGMAR1
MCL1
EHBP1
CLK1
TTC31
PDZD8
IDI1
EHD3
IKBKE
ABHD12B
PHF13
AMOTL1
CDV3
ZNF800
CSRP2
ZMIZ1
MAP2K1
SLFN5
MARS
PGLS
BOLA1
FOXO3
ZNF341
JUN
CRISPLD2
E2F3
NOTCH1
TMF1
PISD
TOB1
KBTBD7
RNGTT
ADAM12
GJD3
TSC22D1
LIMS2
SIPA1
PPM1K
CCT8
EZR
NBR1
ASAP2
IER3
CSPP1
BAG3
IK
SIK2
HCG27
BCL6
KIF9
TGFB1
SLC9A3R2
ATP2A3
PRDM1
CD14
RWDD2B
COPB2
PTTG1IP
FEM1C
NAMPT
PYGB
ICMT
FXR2
CFL1
GBP1
EMP3
STIP1
HSP90AB1
RSBN1
CXorf21
PSMD4
DNM1P35
MAN1B1
COL4A1
TP53
PSMC5
NLRP1
CDKN2C
TRAK1
GLB1
BCL10
USP28
PZP
SOX18
SATB1
YPEL3
RLF
FGL2
AFF1
NOSIP
MRPS14
ATF3
WDR1
MEF2A
TSC22D3
MT1M
ZBTB43
TNFRSF4
HLA-DPA1
ZYX
KCNMB1
DNAJA1
GABARAPL1
FBN1
BEX4
HSDL1
SNTB2
RILPL2
UHRF1BP1L
DNMT1
EPB41L2
JMJD6
TSPO
DDIT3
FAM46A
JUNB
TGFA
JMJD1C
STAT2
RGS10
PSMC3
VIPR1
UAP1
SYT9
APOL3
FLNA
LRPAP1
SRF
PSMB9

## Sheet: MEgrey
Gene Name
RPS11
CREB3L1
TMEM216
KCNG1
SUMO1
HIC2
ATP5G2
CHD9
MAX
SERPINF1
HMX1
CA11
CEP350
CST7
CIAO1
CCL19
STK17A
ABR
CNPY4
ZDHHC6
CTDSP2
ZNF257
EXOSC7
CDK8
NTHL1
POLR2B
GPN2
WBP4
PLXNA1
KIAA0100
PMM1
IL1F10
GCLM
PPM1A
HPCA
ID1
TBC1D17
CDCA4
C9orf16
CLCN4
IPP
TMEM59
HLA-J
OGFOD2
SARS
CGA
TMEM125
FUT4
ARHGAP15
SLC9A3R1
BST1
NADSYN1
RPL4
CHMP2B
UIMC1
PDAP1
KLHL6
LOC440311
NENF
HCRTR1
ZNF511
PGM1
LIMD2
HSPA2
GPR135
PIGG
ANKDD1A
RAB11FIP4
B2M
SEPHS1
YTHDC2
NCK2
SNCA
ARSK
FOLR2
MME
TUFM
TOMM22
ZNF839
DNASE1L1
ARID1B
ABHD14B
FARS2
STYXL1
STMN1
GALNT10
PRELID2
RHO
FMNL1
PTCD2
CNBD1
DGCR8
CACNA1C
ASB4
C17orf74
TCHP
USP15
CBX4
TAS2R4
PXMP4
CEP63
FMO3
MDM2
CAPNS1
SDF4
NDRG1
WDR74
PURA
CREB1
DHX38
CLDN14
ZNRF3
CCNB1IP1
TMEM43
OBFC1
SSB
SKI
OAS2
SEC61G
GABRP
CCT3
MVK
TSPYL1
HIST1H3C
LRMP
CHMP1A
PLXNB2
CANT1
C1orf105
HEATR6
SYNJ2BP
MAPK11
TMUB1
IRGC
ASH2L
BCL7B
ZCCHC2
CLIP3
DAGLA
GPR32
LRG1
TCF20
SNX8
MED26
MBOAT7
APBA3
RPN2
SFXN4
MYL6B
CASP4
BRD3
IRF9
PTDSS2
FLII
DDX56
AOX1
TMEM208
ADCK5
CISD3
TMEM147
GGT5
C9orf62
YPEL2
FANCD2
ANKZF1
SENP5
PLXNA3
ERGIC1
COX5A
EIF6
EPB41L4A
TAF4B
SLTM
NID1
KIF7
FKBP7
DDOST
ARHGAP17
NGRN
ABCG1
ODF1
ZNF581
DDX27
COQ7
THAP11
PRKAR2A
CMTM1
PI4KA
RTN3
GOLPH3
UBLCP1
TTLL1
ANKRD28
COMMD7
BCAP31
GDI1
PIH1D1
KRTAP5-9
N4BP2
ZNF609
C3orf33
GPR12
PLAGL1
SRP68
ARPC5
PPM1M
ABCA8
WDR17
NHP2
DPM3
RAPGEF1
FMC1
CPSF3
ELN
MPI
SAMD1
PHF19
SHANK1
CD226
CAPG
TRPT1
NOP16
NFKBID
IER5L
ATG4D
MTCH1
VPS33B
HEXB
MRPL35
TUB
ARHGEF18
ARRB1
IPMK
CCDC127
ASRGL1
C2orf76
RCAN3
PPT1
SLC35C2
KEAP1
GNB2
S100A8
C7
PRRT3
PRR11
KIF3B
SEC31A
TOR1B
ISG15
FAM120C
SIGIRR
H2AFJ
ANAPC11
DNAJA2
ZNF512
TOMM6
SNX27
NFIX
SEC24C
APH1A
BAZ2A
SPOCK2
ING4
SIL1
PCM1
NOB1
ZNF280B
EIF3L
NOS1AP
TRIM10
DSCR3
SLC39A3
GAS7
TNFAIP2
PEMT
KCTD7
RAB11A
C19orf60
ITGA9
VANGL1
TTC23
APOBEC3G
SCRIB
RRAGD
PAGE5
DYX1C1
CDC5L
ZNF250
PANK4
MFSD9
PHYHD1
RASA3
ZNF133
CUTA
CDKAL1
URM1
LRIG2
SLC27A5
ATF7IP2
UBE2J2
GNL2
PFDN2
SLC35B4
EIF2B5
FIBIN
POLR2G
NT5DC1
TPRG1L
TCF25
CD2BP2
FRY
CSF3R
RHOT1
SAAL1
HERC2
RIOK1
USE1
TBL3
RIBC1
ASCC1
SCP2
SON
BACE2
ACTC1
DHX16
SLC35A5
ARL2BP
SAC3D1
DPF2
MED12
FRYL
IL27RA
CBX6
CHRNA2
SERTAD2
RASSF4
PAFAH1B3
EDAR
PSMC4
TMIGD2
PEX26
NEFL
ZNF561
ENTPD2
TRAPPC5
CST11
NKAP
AP2B1
ESR1
PRF1
CDK4
ITGB8
XYLT2
ARPC1A
SLC5A3
PTGIR
ART4
WWOX
INTS12
CARD16
SSR4
INTS5
PARP8
FN3K
CARHSP1
HDDC2
SLA2
IRAK1BP1
RBM34
MKNK2
SEC16A
ZNF44
PALM
CDC14B
ARX
FAM102A
NEUROD2
HNRNPA2B1
RNF216
USP46
DHX8
NUPL2
KIF17
ALDH16A1
LRRC37B
WDR77
HMG20A
QTRT1
STARD4
ANXA2P3
PSMB4
ZNF573
MRPS16
FKBP15
NDUFA7
SETD1B
TMEM87A
GFER
RIC8B
TAF3
RNPS1
CCL5
BAG5
BRD2
ZNF746
ATXN1
MEI1
SEMA4F
PPP1R11
ATP10D
PITRM1
FGD3
VPS72
NFKB1
TSPAN4
KLF13
MED19
LOC646903
MLLT11
ADNP2
POLR2E
GAS6
TRAFD1
PGS1
EPHB2
PLAUR
C2orf40
PBX2
TTTY10
IFI27L2
SLC16A1
PPP1R7
COMT
CD3EAP
PITPNM1
IQGAP2
CDYL
NFE2
ATP1A3
AASDH
SEC23B
HOMER3
TUG1
SDCCAG8
FGFBP3
ZNF500
ZNF506
NOM1
MEOX1
TSSC1
ATP5I
ZC3H7A
KLF16
REEP3
PRPF19
SMARCB1
MRPS11
CENPH
TTYH3
CPSF3L
RAB11FIP2
ZRSR2
SPTAN1
RGAG4
ZNF407
TOM1L2
RPS19BP1
FAM169A
SLBP
NME6
CSK
IGHM
MYOF
AKTIP
FURIN
SOX12
PDE8A
GOLGA8A
TNNI2
CD7
DISP1
KIAA1147
TTC39C
KCNC3
C1orf159
GAMT
TBX1
C10orf35
SLC4A2
SNUPN
HRASLS5
ZKSCAN4
ARHGAP19
NSUN3
ZBP1
UBAP1
FUZ
PIN4
GRAMD1A
KARS
LIMK2
MX2
ZNF140
PGP
BRD9
SLC11A2
TMEM158
UROD
COMMD4
RPL36
RBCK1
STARD6
GPR37
SCARA5
COPS5
CSTF2
PLCB1
DENR
RNF26
TRIM21
TBCA
GP9
FBXW5
SSH1
LPAR5
HNRNPM
ZNF674
SCARB2
CHIC2
SLC16A3
ETS1
EDC4
TRIM44
TRIM32
ATP6V1G1
BANP
CYLD
PYY2
C1orf35
ARID4A
YLPM1
CRTC3
RNF121
TMEM219
CRK
NCAPH2
BRPF3
CCDC146
PSMD13
BTBD7
SCNN1A
CUL4A
SNRPD3
MIF
SPATA13
CEP152
MAP7D3
UBP1
RBM27
ZNF282
NLGN4Y
AGAP1
LAMA4
NDUFA10
B3GALNT2
MED22
RANBP2
RETSAT
ZNF557
FANK1
MAD2L2
FGF23
TOP1
MPST
KRTCAP2
ATF6B
TUT1
NCF4
HOMEZ
DDX5
ZSWIM1
COPS7A
TNS3
MED13L
CTAGE5
UBA1
ATXN10
VKORC1
ANO5
RAD23B
NCOR2
CCNE1
TIAL1
GPR78
HIST1H1E
ST8SIA4
LCOR
CCAR1
ADH5
LCMT1
TJAP1
SNX19
RSRC1
GBGT1
USP32
TM6SF1
MED14
STAT5A
DUSP18
AHR
COQ10B
PARG
CHMP6
ARFRP1
MTMR6
CARD9
OAS1
SVIL
FAM177A1
PMVK
EIF3D
TARSL2
TERF2
CECR5
HCFC1R1
KDELR1
FOXN2
SIGLEC1
ANP32A
DGKQ
ZBTB47
NRSN1
ALPK1
RPLP2
TRAPPC6A
ATG3
MATN4
PPP4R1
SNW1
SLIT1
TOR1A
P2RY4
CRHR1
NDUFB7
KIAA0513
WDR33
TLR10
API5
RFPL1S
DYNC1LI1
ZSCAN21
ZNF211
BBS4
MINPP1
CLPTM1L
C2orf72
THBS1
PLEKHG5
CMAS
TARBP2
NCOA1
CRELD1
GDF11
SYF2
METAP2
MTA1
ZNF720
POLH
FILIP1L
DGKA
ZNF559
NADK
ALKBH5
MAMDC4
CBX3
KBTBD2
PAK4
RNF10
CSTB
PLEKHJ1
PPM1G
PGM5
ZFYVE27
MRPL51
SLC25A45
UPF3B
DMWD
ST6GAL1
SKIL
PIGU
WRNIP1
ZBTB7B
ITGAE
PYCR2
DOCK7
FAM20C
ABCC8
MAGED1
CPN2
HEXA
HNRNPU
PAX5
AANAT
MYBBP1A
ARFGAP1
MAP3K9
MAST3
RNPEPL1
METTL1
HECA
LRP3
SEC24D
ATP6V0D1
POLR1C
SMARCC1
SLC37A3
IRF1
TPD52L2
ZSCAN5A
RHOF
L3MBTL2
MCRS1
FCGR2B
LAMP1
MAML2
SPAG16
RALY
ACRC
FAM89B
PRKCI
ARF4
PAX9
WDR75
CCM2
C9orf163
TAP1
ZNF670
PRMT2
ZNF625
BCL9L
TRIM37
PDCD7
ANXA9
EARS2
CDKN2D
ILK
MRPS7
CDADC1
VBP1
VIM
REG1B
SUMO3
UQCRB
RHBDL3
RWDD3
DYDC2
PHC2
ADAM9
ATXN3
SNX2
CYP2A13
FTSJ3
TMEM129
FCHSD2
STAT6
THOP1
SCARB1
VARS2
ITPR2
UTP23
H2AFZ
DYNC2H1
AIF1
CXorf38
LPAR2
KLHL32
CUL1
HSD3B7
DUSP11
CREB3L2
RTN4
CD37
INSIG2
STXBP2
C19orf66
WDR46
ALOX15B
BST2
SLC5A6
CNIH2
HNRNPF
NME7
UBE2C
PIK3CA
PPME1
TRAPPC1
TNPO3
TSR2
SDK1
MRPS5
ATG4C
CA10
TSNARE1
TTF1
IL6ST
TEC
RABEP1
CTDSP1
HIF1A
KHSRP
PPP4C
ARL3
ERCC6
DMAP1
IFI35
C9orf24
FAM83D
PRELID1
UBXN6
MBD3
SERPINB10
HLA-B
TBC1D25
FLOT1
MAPK15
TIMM13
RPGR
ENC1
SGCE
GMDS
KCTD21
CTSZ
PLEKHM2
PYGM
PSEN1
LPAR1
FAM120B
SSBP1
STK38
PRRT2
RBM43
SESN2
HDC
DAPK1
AARS
DPYSL3
GPC1
SCARNA17
PATL1
ATRN
NDUFB9
MMGT1
GLTP
TMEM151A
HERPUD2
UBE2G1
PAK1
NKX2-5
IGF2BP3
SP140L
TRIM33
C17orf50
TET3
ATP5D
ELOVL5
IRX5
INTS6
SMC3
OGDH
MKNK1
PPIL4
NPC2
AIRE
BOP1
SLC38A10
ULK4
HESX1
TMEM99
UBXN4
PDE4C
TRIP12
PSMC3IP
ARIH1
POLDIP3
RARB
UBXN7
DIRC1
GPRC5C
RPP14
MYOD1
ASXL2
YWHAH
NFRKB
PCBP1
EGF
NCAPD3
CRCP
CREB3
DGAT1
NKIRAS1
GALNT2
STK3
ANO10
SLC7A6OS
RIC8A
ZNF740
GCNT2
DNA2
ZNF479
ZKSCAN1
HNRNPCL1
SLC6A16
VPS53
BIRC2
TPST2
PPP1R3F
LILRA5
KIAA0556
LRRC36
ARHGEF5
HERC1
TMED3
PARP12
CCDC125
HS3ST3B1
TEP1
DDX31
PLA2G1B
DMXL2
MAML1
PRPF31
MRPL55
SFI1
GNE
SLC35A2
FCGR3B
MMP26
LMBR1L
RGL2
C2CD2L
UTP6
FUCA1
NPLOC4
SLC25A36
SNF8
RAD51AP1
CMTM5
GAB3
EPS8L2
PPP6C
PRPSAP2
ZNF564
ATP6V0A1
CPNE1
PIAS4
HAPLN3
WDR48
LOC100129637
SEMA4A
IMP3
MANBA
TMEM167B
INPP4A
PSMB3
DEDD2
NCAN
FAM57B
TESK2
TAF15
GPR68
ARMC5
SNAPC3
LIMK1
PARP9
PLEKHA6
APRT
AMIGO2
FBXL13
SLC17A5
HGF
CAPZB
XYLT1
IFIT3
FIBP
TBCB
ADRA2C
DHCR24
CEP70
ANXA1
FRMD3
SETD2
HLTF
HMHB1
CROCC
GPX7
ARHGEF7
NR1H3
ZNF274
ZNF148
PSMC2
HDAC5
HLA-E
AFG3L2
GRIPAP1
YEATS2
REST
TMEM143
IDH2
PACRGL
SLC4A3
DHX33
RPS3
LRFN3
SRPK3
ARHGEF2
CASP8
PTRH1
JAG1
CACNA1B
DCTN3
SLC1A5
NUDT18
HOXD4
VILL
MEA1
C4orf48
SLC2A8
CUEDC2
STARD3
VPS39
FBLN1
RP1
RAF1
SH3KBP1
DRD2
LMOD1
FCER1A
CALR
PIP5K1A
FEM1A
C1orf122
SRGAP2
LOR
NSL1
MEGF8
LAT2
SYCE1
SLC12A9
ISG20L2
CD46
UTP14A
RPH3AL
NXF1
TES
ILF3
C12orf57
TMEM187
LAMA5
TMEM184B
DIS3L2
ARNTL
CTCF
M6PR
NFAM1
CORO6
LRRC47
ZNF329
ZDHHC18
LSM11
EPB41
GZMH
SHCBP1
ZC3H7B
PPP1R12B
DVL3
PIAS2
ZNF428
CPSF1
MAP2K5
NUP188
HTR1B
PPM1B
ZNF23
CLINT1
ITPA
R3HCC1
ACTR1B
TROVE2
PIGS
WBP2
CD81
KIF1C
PAPSS1
SEMA3D
FGFR1OP
SNHG10
ADSL
TMEM161A
OLFML2B
INPP5D
FAM84A
SDHC
PPFIBP2
BRWD3
EWSR1
LLPH
NT5C2
SLITRK1
LOC729173
C6orf106
ARHGDIA
CHERP
PLD3
FOXP1
KRT10
CNP
LTC4S
TUBGCP6
ZNF330
ATP6V1D
PMEPA1
GABARAPL3
DCTN5
DBR1
NME3
GATAD2B
LGR4
SULT1B1
TADA2B
DKFZP586I1420
PRMT7
SEMA4C
NDRG3
ANXA11
RPS6KA3
TRMU
VPS13B
CTSC
