# Supplementary material for: Identification of blood-based key biomarker and immune infiltration in Immunoglobulin A nephropathy by comprehensive bioinformatics analysis and a cohort validation
Source: J Transl Med. 2022 Mar 29;20:145. doi: 10.1186/s12967-022-03330-w (PMC8966267; doi:10.1186/s12967-022-03330-w)
Supplement: Supplementary file 3 — Additional file 3: Supp3-Share up- and downregulated genes. Detailed information of the shared up- and downregulated genes. [file 12967_2022_3330_MOESM3_ESM.xlsx]

## Sheet: Shared up-regulated genes
Genename
MRPS18A
DNAJC30
NRIP2
CRIP1
COL4A1
ADAM12
TMSB10
TNFRSF4
SCAMP3
TRPV2
COL4A2
TMEM160
GJD3
ID3
ATXN7L2
DEAF1
ZEB1
ERG
MMRN2
AMOTL1
NOSIP
EXOC3L2
NRP1
KCNMB1
LGALS3BP
TMEM186
MRPS14
CSRP2
SLIT3
LIMS2
CDC42BPB
CDKN2C
SH3BP2
ICMT
GABRE
SLFN5
PPCDC
CYSLTR1
FXYD5
GSTM5
PGLS
TSPO
ZFP90
RUSC1
TMEM141
BMP2
EMP2
EDF1
KDELR2
ORMDL2
ARHGEF15
TCF15
AGTR1
B3GNT7
CCDC85B
TRIM2
BOLA1
CDR2L
CARD8
MEF2A
ZNF398
GLB1
LYRM7
ZNF341
PEAR1
RASIP1
FBN1
DLGAP4
SLC9A3R2
FOXS1
PRAF2
LFNG
ACTR1A
OLFML1
NUDT16L1
SNTB2
GBP4
CXorf21
SOX18
SATB1
NKIRAS2
BZW2
IL18BP
KBTBD7
TNFSF12
EGFL7

## Sheet: Shared down-regulated genes
Genename
DNM1P35
DNTTIP2
BTG2
RGS2
IER2
ZNF146
UHRF1BP1L
FOSL2
PEX5
AFF1
CEBPD
PPP1R15A
RDX
ZFP36
FEM1C
RARA
PHF13
ARRDC2
TCP1
SEMA4D
MTMR12
RNF41
PPP1R3B
KLF2
NEDD9
TSC22D1
NAMPT
DNAJB4
ELK1
RGS10
BNIP3L
NFKBIZ
ADIPOR2
RAB20
HSPA6
PRMT5
PTRH2
PARP16
JMJD6
DNAJA1
INPP1
USP25
ATF3
PKP4
CLEC4E
FXR2
ST13
BAG3
ZFP36L1
NR4A1
MEGF9
GABARAPL1
HSPA1A
PFKFB3
DDIT3
FAM46A
ENY2
FOS
JUNB
ZSWIM6
TMEM2
SIK2
GUCY1B2
SLC2A3
MAFK
PIK3CB
FOXO3
IDI1
ZC3H15
BCL6
MYEF2
APOLD1
SLC20A1
CEBPB
PRPF38B
UAP1
USP28
SOCS3
TSC22D3
CRISPLD2
BEX4
CWC22
STIP1
EZR
MAP2K3
HSP90AB1
RSBN1
IL6R
GSPT1
CD274
EGR3
TMF1
IFRD1
MCL1
TXNIP
HSPA8
SRF
SYT4
BHLHE40
UNG
PISD
TGFA
SAT1
PDE4B
FXR1
ATP6V1C1
KLF4
RBBP6
CLK1
