# Supplementary material for: Identification of blood-based key biomarker and immune infiltration in Immunoglobulin A nephropathy by comprehensive bioinformatics analysis and a cohort validation
Source: J Transl Med. 2022 Mar 29;20:145. doi: 10.1186/s12967-022-03330-w (PMC8966267; doi:10.1186/s12967-022-03330-w)
Supplement: Supplementary file 5 — Additional file 5: Supp5-eGFR and proteinuria correlated down genes. Detailed information of the eGFR and proteinuria correlated downregulated genes [file 12967_2022_3330_MOESM5_ESM.xlsx]

## Sheet: genelist_down_GFR
Gene	Cor	Pvalue
DNM1P35	NA	NA
DNTTIP2	-0.179	0.403
BTG2	-0.539	0.007
RGS2	-0.614	0.001
IER2	-0.626	0.001
ZNF146	-0.197	0.357
UHRF1BP1L	0.486	0.016
FOSL2	-0.483	0.017
PEX5	0.519	0.009
AFF1	0.236	0.266
CEBPD	-0.688	0.000205
PPP1R15A	-0.393	0.058
RDX	0.572	0.003
ZFP36	-0.44	0.031
FEM1C	-0.332	0.113
RARA	0.343	0.101
PHF13	NA	NA
ARRDC2	NA	NA
TCP1	0.158	0.462
SEMA4D	-0.491	0.015
MTMR12	NA	NA
RNF41	0.349	0.094
PPP1R3B	NA	NA
KLF2	-0.414	0.044
NEDD9	-0.143	0.506
TSC22D1	-0.481	0.017
NAMPT	-0.59	0.002
DNAJB4	0.29	0.169
ELK1	0.452	0.027
RGS10	-0.743	3.23e-05
BNIP3L	0.327	0.118
NFKBIZ	NA	NA
ADIPOR2	-0.467	0.021
RAB20	-0.7	0.000141
HSPA6	-0.339	0.105
PRMT5	0.113	0.599
PTRH2	-0.377	0.069
PARP16	0.242	0.255
JMJD6	-0.177	0.408
DNAJA1	0.498	0.013
INPP1	-0.593	0.002
USP25	-0.004	0.987
ATF3	-0.481	0.017
PKP4	0.509	0.011
CLEC4E	0.018	0.934
FXR2	0.411	0.046
ST13	0.605	0.002
BAG3	0.281	0.183
ZFP36L1	-0.45	0.027
NR4A1	-0.09	0.676
MEGF9	-0.222	0.297
GABARAPL1	0.23	0.28
HSPA1A	0.551	0.005
PFKFB3	-0.45	0.027
DDIT3	-0.172	0.421
FAM46A	0.108	0.614
ENY2	-0.295	0.162
FOS	-0.497	0.013
JUNB	-0.647	0.00064
ZSWIM6	NA	NA
TMEM2	-0.623	0.001
SIK2	0.133	0.537
GUCY1B2	NA	NA
SLC2A3	-0.351	0.093
MAFK	0.163	0.448
PIK3CB	0.501	0.013
FOXO3	0.176	0.41
IDI1	-0.405	0.049
ZC3H15	-0.136	0.528
BCL6	-0.465	0.022
MYEF2	0.038	0.859
APOLD1	-0.149	0.486
SLC20A1	-0.502	0.013
CEBPB	-0.757	1.82e-05
PRPF38B	-0.384	0.064
UAP1	0.125	0.561
USP28	NA	NA
SOCS3	-0.36	0.084
TSC22D3	0.191	0.371
CRISPLD2	-0.463	0.023
BEX4	0.353	0.091
CWC22	NA	NA
STIP1	0.18	0.401
EZR	0.244	0.25
MAP2K3	0.376	0.07
HSP90AB1	0.366	0.079
RSBN1	0.146	0.496
IL6R	-0.313	0.137
GSPT1	-0.5	0.013
CD274	NA	NA
EGR3	-0.648	0.000623
TMF1	0.261	0.218
IFRD1	-0.158	0.46
MCL1	-0.614	0.001
TXNIP	-0.375	0.071
HSPA8	0.657	0.00049
SRF	-0.495	0.014
SYT4	NA	NA
BHLHE40	0.187	0.381
UNG	-0.145	0.498
PISD	-0.479	0.018
TGFA	-0.36	0.084
SAT1	-0.223	0.295
PDE4B	-0.124	0.562
FXR1	0.322	0.125
ATP6V1C1	0.304	0.149
KLF4	-0.621	0.001
RBBP6	-0.248	0.242
CLK1	0.149	0.487

## Sheet: genelist_down_PRO
Gene	Cor	Pvalue
DNM1P35	NA	NA
DNTTIP2	0.317	0.162
BTG2	0.295	0.194
RGS2	0.217	0.344
IER2	0.481	0.027
ZNF146	0.024	0.918
UHRF1BP1L	-0.039	0.867
FOSL2	0.505	0.02
PEX5	0.407	0.067
AFF1	0.115	0.62
CEBPD	0.388	0.082
PPP1R15A	0.171	0.458
RDX	-0.337	0.135
ZFP36	0.3	0.187
FEM1C	0.132	0.569
RARA	-0.436	0.048
PHF13	NA	NA
ARRDC2	NA	NA
TCP1	0.12	0.603
SEMA4D	0.216	0.348
MTMR12	NA	NA
RNF41	-0.351	0.119
PPP1R3B	NA	NA
KLF2	-0.012	0.957
NEDD9	0.406	0.068
TSC22D1	0.27	0.236
NAMPT	0.379	0.091
DNAJB4	-0.258	0.259
ELK1	0.232	0.311
RGS10	0.311	0.171
BNIP3L	-0.134	0.564
NFKBIZ	NA	NA
ADIPOR2	-0.143	0.537
RAB20	0.427	0.054
HSPA6	-0.377	0.092
PRMT5	-0.129	0.579
PTRH2	0.259	0.257
PARP16	-0.369	0.1
JMJD6	0.157	0.497
DNAJA1	-0.369	0.099
INPP1	0.003	0.989
USP25	0.149	0.518
ATF3	0.584	0.005
PKP4	-0.452	0.04
CLEC4E	-0.062	0.789
FXR2	0.249	0.275
ST13	-0.461	0.036
BAG3	0.009	0.97
ZFP36L1	-0.411	0.064
NR4A1	-0.369	0.1
MEGF9	0.429	0.052
GABARAPL1	-0.396	0.076
HSPA1A	-0.31	0.171
PFKFB3	0.517	0.016
DDIT3	-0.133	0.567
FAM46A	0.081	0.727
ENY2	0.201	0.382
FOS	0.321	0.157
JUNB	0.476	0.029
ZSWIM6	NA	NA
TMEM2	0.318	0.16
SIK2	-0.127	0.582
GUCY1B2	NA	NA
SLC2A3	0.549	0.01
MAFK	-0.312	0.169
PIK3CB	-0.332	0.141
FOXO3	0.204	0.376
IDI1	0.195	0.396
ZC3H15	0.448	0.042
BCL6	0.451	0.04
MYEF2	0.342	0.13
APOLD1	0.242	0.29
SLC20A1	0.154	0.506
CEBPB	0.448	0.042
PRPF38B	0.05	0.828
UAP1	0.153	0.507
USP28	NA	NA
SOCS3	-0.152	0.511
TSC22D3	-0.565	0.008
CRISPLD2	0.324	0.152
BEX4	-0.358	0.111
CWC22	NA	NA
STIP1	-0.207	0.369
EZR	0.262	0.252
MAP2K3	0.423	0.056
HSP90AB1	-0.403	0.07
RSBN1	-0.243	0.29
IL6R	0.254	0.266
GSPT1	0.5	0.021
CD274	NA	NA
EGR3	0.625	0.002
TMF1	-0.207	0.369
IFRD1	0.397	0.075
MCL1	0.565	0.008
TXNIP	-0.554	0.009
HSPA8	-0.459	0.036
SRF	-0.579	0.006
SYT4	NA	NA
BHLHE40	-0.386	0.084
UNG	-0.129	0.577
PISD	0.543	0.011
TGFA	-0.251	0.273
SAT1	0.363	0.105
PDE4B	0.355	0.115
FXR1	-0.249	0.276
ATP6V1C1	0.362	0.106
KLF4	0.136	0.556
RBBP6	0.341	0.13
CLK1	0.194	0.399
