# Supplementary material for: Identification of blood-based key biomarker and immune infiltration in Immunoglobulin A nephropathy by comprehensive bioinformatics analysis and a cohort validation
Source: J Transl Med. 2022 Mar 29;20:145. doi: 10.1186/s12967-022-03330-w (PMC8966267; doi:10.1186/s12967-022-03330-w)
Supplement: Supplementary file 6 — Additional file 6: Supp6-ceRNA network. Detailed mRNA, miRNA and cirRNA gene information of the ceRNA network. [file 12967_2022_3330_MOESM6_ESM.xlsx]

## Sheet: mRNA-miRNA
mRNA	miRNA
ORMDL2	hsa-miR-135a-5p
ORMDL2	hsa-miR-135b-5p
NRP1	hsa-miR-24-3p
COL4A1	hsa-miR-29a-3p
COL4A1	hsa-miR-29b-3p
COL4A1	hsa-miR-29c-3p

## Sheet: miRNA-lncRNA
mRNA	miRNAid	miRNAname	geneID	geneName	geneType	chromosome	start	end	strand	clipExpNum	degraExpNum	RBP	merClass	miRseq	align	targetSeq	pancancerNum
ORMDL2	MIMAT0000428	hsa-miR-135a-5p	ENSG00000270696	AC005034.3	lincRNA	chr2	75888507	75888529	+	9	0	AGO1,AGO1-4,AGO2,AGO3	7mer-m8	aguguauccuuauuuUUCGGUAu	|||||||	ugaacuucuggccucAAGCCAUc	4
ORMDL2	MIMAT0000428	hsa-miR-135a-5p	ENSG00000226950	DANCR	lincRNA	chr4	53579664	53579686	+	7	0	AGO1-4,AGO2	7mer-m8	aguguauccuuauUUUUCGGUAu	| |||||||	gacaacuacaggcACAAGCCAUu	5
ORMDL2	MIMAT0000428	hsa-miR-135a-5p	ENSG00000247556	OIP5-AS1	lincRNA	chr15	41594247	41594269	+	5	0	AGO1-4,AGO2	8mer	aguGUAUCCUUAUUUUUCGGUAu	::| | || ||||||||||	uccUGUUGAAAAAAAAAGCCAUa	5
ORMDL2	MIMAT0000758	hsa-miR-135b-5p	ENSG00000270696	AC005034.3	lincRNA	chr2	75888507	75888529	+	9	0	AGO1,AGO1-4,AGO2,AGO3	7mer-m8	aguguauccuuacuuUUCGGUAu	|||||||	ugaacuucuggccucAAGCCAUc	5
ORMDL2	MIMAT0000758	hsa-miR-135b-5p	ENSG00000226950	DANCR	lincRNA	chr4	53579664	53579686	+	7	0	AGO1-4,AGO2	7mer-m8	aguguauccuuacUUUUCGGUAu	| |||||||	gacaacuacaggcACAAGCCAUu	7
ORMDL2	MIMAT0000758	hsa-miR-135b-5p	ENSG00000245532	NEAT1	lincRNA	chr11	65197020	65197043	+	10	0	AGO1-4,AGO2	7mer-m8	agugUAUCCUUAC-UUUUCGGUAu	|| | || |||||||||	auugAUUGUUUUGCAAAAGCCAUu	4
ORMDL2	MIMAT0000758	hsa-miR-135b-5p	ENSG00000251562	MALAT1	lincRNA	chr11	65271610	65271630	+	27	0	AGO1-4,AGO2	7mer-m8	aguguauccuUACUUUUCGGUAu	||| |||||||	uucauccuucAUG--AAGCCAUu	4
ORMDL2	MIMAT0000758	hsa-miR-135b-5p	ENSG00000247556	OIP5-AS1	lincRNA	chr15	41594247	41594269	+	5	0	AGO1-4,AGO2	8mer	aguGUAUCCUUACUUUUCGGUAu	::| | || |||||||||	uccUGUUGAAAAAAAAAGCCAUa	8
ORMDL2	MIMAT0000758	hsa-miR-135b-5p	ENSG00000229807	XIST	lincRNA	chrX	73040560	73040582	-	9	0	AGO1,AGO2	7mer-m8	agUGUAUCCUUACUUUUCGGUAu	| | || ||| |||||||	ccAGAAAGUAAUCUUAAGCCAUc	4
NRP1	MIMAT0000080	hsa-miR-24-3p	ENSG00000268575	AL031282.2	lincRNA	chr1	1635678	1635692	-	8	0	AGO1-4	8mer	gacaaGGACGACUUGACUCGGu	||||||| |||||||	#NAME?	9
NRP1	MIMAT0000080	hsa-miR-24-3p	ENSG00000242349	NPPA-AS1	lincRNA	chr1	11901229	11901250	+	8	0	AGO1-4,AGO2	8mer	gacaaggacgacuuGACUCGGu	|||||||	gaaaggaagcacuuCUGAGCCa	8
NRP1	MIMAT0000080	hsa-miR-24-3p	ENSG00000270696	AC005034.3	lincRNA	chr2	75887870	75887891	+	4	0	AGO1,AGO1-4,AGO2	7mer-m8	gacaaggacGACUUGACUCGGu	:|| ||||||||	uagccaggcUUGUACUGAGCCu	6
NRP1	MIMAT0000080	hsa-miR-24-3p	ENSG00000281649	EBLN3P	lincRNA	chr9	37086732	37086753	+	6	0	AGO1-4,AGO2	7mer-m8	gacaaggacgacuuGACUCGGu	|||||||	acccauggauaccuCUGAGCCu	11
NRP1	MIMAT0000080	hsa-miR-24-3p	ENSG00000269821	KCNQ1OT1	lincRNA	chr11	2703855	2703875	-	2	0	AGO2	7mer-m8	gacaaggaCGACUUGACUCGGu	| || ||||||||	gaagcaggGAUG-ACUGAGCCu	5
NRP1	MIMAT0000080	hsa-miR-24-3p	ENSG00000245532	NEAT1	lincRNA	chr11	65206656	65206678	+	15	0	AGO1-4	7mer-m8	gacaaggAC-GACUUGACUCGGu	|| ||| :|||||||	ggagaagUGUCUGUGCUGAGCCu	6
NRP1	MIMAT0000080	hsa-miR-24-3p	ENSG00000258498	DIO3OS	lincRNA	chr14	102026648	102026669	-	6	0	AGO1-4	8mer	gacaaggacGACUUGACUCGGu	| ||||||||||	cuggagcgcCCGAACUGAGCCa	7
NRP1	MIMAT0000080	hsa-miR-24-3p	ENSG00000267532	MIR497HG	lincRNA	chr17	6920908	6920929	-	6	0	AGO1-4	7mer-m8	gacaaggacgaCUUGACUCGGu	|::|||||||	cuaccgaggagGGGCUGAGCCc	13
NRP1	MIMAT0000080	hsa-miR-24-3p	ENSG00000268895	A1BG-AS1	lincRNA	chr19	58866454	58866474	+	5	0	AGO1-4,AGO2,AGO3	7mer-m8	gacaAGGACGACUUGACUCGGu	|::|||| |||||||	ccacUUUUGCU-CUCUGAGCCu	6
NRP1	MIMAT0000080	hsa-miR-24-3p	ENSG00000215424	MCM3AP-AS1	lincRNA	chr21	47671306	47671325	+	3	0	AGO1-4	7mer-m8	gacAAGGACGACUUGACUCGGu	| |:|||| |||||||	uaaUACUUGCU--UCUGAGCCu	7
COL4A1	MIMAT0000086	hsa-miR-29a-3p	ENSG00000224870	AL391244.1	lincRNA	chr1	1336076	1336098	+	7	0	AGO1,AGO1-4,AGO2,AGO3	7mer-m8	auUGGCUAAAGUCU-ACCACGAu	:|:|:|||| | |||||||	caGCUGGUUUCUCAUUGGUGCUg	5
COL4A1	MIMAT0000086	hsa-miR-29a-3p	ENSG00000273373	AL355488.1	lincRNA	chr1	110915457	110915478	+	8	0	AGO1,AGO1-4,AGO2	8mer	auuggcuaaaGUCUACCACGAu	|: ||||||||	uuuauccucaCGUAUGGUGCUa	13
COL4A1	MIMAT0000086	hsa-miR-29a-3p	ENSG00000196295	AC005154.1	lincRNA	chr7	30617444	30617465	-	3	0	AGO1-4,AGO2	8mer	auugGCUAAAGUCUACCACGAu	:| | || |||||||	auggUGCUCUCCUUUGGUGCUa	7
COL4A1	MIMAT0000086	hsa-miR-29a-3p	ENSG00000130600	H19	lincRNA	chr11	2017218	2017242	-	13	0	AGO1-4,AGO2	8mer	auuGGCUA-AAGUC--UACCACGAu	|| || ||| ||||||||	uucCCCAUCCACAGAAAUGGUGCUa	7
COL4A1	MIMAT0000086	hsa-miR-29a-3p	ENSG00000258964	AL137129.1	lincRNA	chr14	62233679	62233700	+	11	0	AGO1,AGO1-4,AGO2	7mer-m8	auuGGCUAAAGUCUACCACGAu	| ||| || |||||||	uucCAGAUCAGAGUUGGUGCUu	4
COL4A1	MIMAT0000086	hsa-miR-29a-3p	ENSG00000247556	OIP5-AS1	lincRNA	chr15	41595840	41595861	+	7	0	AGO1-4,AGO2	7mer-m8	auuggcuaAAGUCUACCACGAu	||| ||||||||	aguuuacaUUCUCAUGGUGCUg	12
COL4A1	MIMAT0000086	hsa-miR-29a-3p	ENSG00000234327	AC012146.1	lincRNA	chr17	5017464	5017484	+	5	0	AGO1-4,AGO2	7mer-m8	auugGCUAAAGUCUACCACGAu	:|:|||| |||||||	uguaUGGUUUC-UUUGGUGCUg	9
COL4A1	MIMAT0000086	hsa-miR-29a-3p	ENSG00000267532	MIR497HG	lincRNA	chr17	6921382	6921405	-	5	0	AGO1-4	7mer-m8	auuGGCUA--AAGUCUACCACGAu	||| | | ||:|||||||	cccCCGCUCCUGGAGGUGGUGCUg	5
COL4A1	MIMAT0000086	hsa-miR-29a-3p	ENSG00000242553	AP001432.1	lincRNA	chr21	38609851	38609872	+	5	0	AGO1-4,AGO2	8mer	auuggcuaaagucuACCACGAu	|||||||	cuguccaaagccuuUGGUGCUa	9
COL4A1	MIMAT0000086	hsa-miR-29a-3p	ENSG00000253352	TUG1	lincRNA	chr22	31366697	31366718	+	14	0	AGO1,AGO1-4,AGO2,AGO3	7mer-m8	auuggcuAAAGUCUACCACGAu	|||:| ||||||||	ggcuucuUUUUACAUGGUGCUg	16
COL4A1	MIMAT0000100	hsa-miR-29b-3p	ENSG00000273373	AL355488.1	lincRNA	chr1	110915456	110915478	+	8	0	AGO1,AGO1-4,AGO2	8mer	uugugacuaaaGUUUACCACGAu	|: ||||||||	uuuuauccucaCGUAUGGUGCUa	8
COL4A1	MIMAT0000100	hsa-miR-29b-3p	ENSG00000247516	MIR4458HG	lincRNA	chr5	8460621	8460640	+	6	0	AGO1,AGO1-4,AGO2	8mer	uuGUGACUAAAGUUUACCACGAu	:| ||| | : |||||||	uaUAAUGAAU---GUUGGUGCUa	4
COL4A1	MIMAT0000100	hsa-miR-29b-3p	ENSG00000130600	H19	lincRNA	chr11	2017218	2017240	-	13	0	AGO1-4,AGO2	8mer	uugugacuaaagUUUACCACGAu	||||||||||	ccccauccacagAAAUGGUGCUa	11
COL4A1	MIMAT0000100	hsa-miR-29b-3p	ENSG00000247556	OIP5-AS1	lincRNA	chr15	41595839	41595861	+	7	0	AGO1-4,AGO2	7mer-m8	uugugacuaAAGUUUACCACGAu	||| ||||||||	gaguuuacaUUCUCAUGGUGCUg	15
COL4A1	MIMAT0000100	hsa-miR-29b-3p	ENSG00000267532	MIR497HG	lincRNA	chr17	6921382	6921404	-	5	0	AGO1-4	7mer-m8	uugugacuaaagUUUACCACGAu	|::|||||||	ccccgcuccuggAGGUGGUGCUg	8
COL4A1	MIMAT0000100	hsa-miR-29b-3p	ENSG00000242553	AP001432.1	lincRNA	chr21	38609850	38609872	+	5	0	AGO1-4,AGO2	8mer	uugugacuaaaguuuACCACGAu	|||||||	gcuguccaaagccuuUGGUGCUa	10
COL4A1	MIMAT0000100	hsa-miR-29b-3p	ENSG00000253352	TUG1	lincRNA	chr22	31366696	31366718	+	14	0	AGO1,AGO1-4,AGO2,AGO3	7mer-m8	uugugacuAAAGUUUACCACGAu	|||:| ||||||||	aggcuucuUUUUACAUGGUGCUg	22
COL4A1	MIMAT0000681	hsa-miR-29c-3p	ENSG00000224870	AL391244.1	lincRNA	chr1	1336076	1336098	+	7	0	AGO1,AGO1-4,AGO2,AGO3	7mer-m8	auUGGCUAAAG-UUUACCACGAu	:|:|:|||| | |||||||	caGCUGGUUUCUCAUUGGUGCUg	5
COL4A1	MIMAT0000681	hsa-miR-29c-3p	ENSG00000273373	AL355488.1	lincRNA	chr1	110915457	110915478	+	8	0	AGO1,AGO1-4,AGO2	8mer	auuggcuaaaGUUUACCACGAu	|: ||||||||	uuuauccucaCGUAUGGUGCUa	7
COL4A1	MIMAT0000681	hsa-miR-29c-3p	ENSG00000196295	AC005154.1	lincRNA	chr7	30617444	30617465	-	3	0	AGO1-4,AGO2	8mer	auugGCUAAAGUUUACCACGAu	:| | || |||||||	auggUGCUCUCCUUUGGUGCUa	5
COL4A1	MIMAT0000681	hsa-miR-29c-3p	ENSG00000130600	H19	lincRNA	chr11	2017218	2017239	-	13	0	AGO1-4,AGO2	8mer	auuggcuaaagUUUACCACGAu	||||||||||	cccauccacagAAAUGGUGCUa	12
COL4A1	MIMAT0000681	hsa-miR-29c-3p	ENSG00000258964	AL137129.1	lincRNA	chr14	62233679	62233700	+	11	0	AGO1,AGO1-4,AGO2	7mer-m8	auuGGCUAAAGUUUACCACGAu	| ||| |: |||||||	uucCAGAUCAGAGUUGGUGCUu	4
COL4A1	MIMAT0000681	hsa-miR-29c-3p	ENSG00000234327	AC012146.1	lincRNA	chr17	5017464	5017484	+	5	0	AGO1-4,AGO2	7mer-m8	auugGCUAAAGUUUACCACGAu	:|:|||| |||||||	uguaUGGUUUC-UUUGGUGCUg	8
COL4A1	MIMAT0000681	hsa-miR-29c-3p	ENSG00000242553	AP001432.1	lincRNA	chr21	38609851	38609872	+	5	0	AGO1-4,AGO2	8mer	auuggcuaaaguuuACCACGAu	|||||||	cuguccaaagccuuUGGUGCUa	4
COL4A1	MIMAT0000681	hsa-miR-29c-3p	ENSG00000253352	TUG1	lincRNA	chr22	31366697	31366718	+	14	0	AGO1,AGO1-4,AGO2,AGO3	7mer-m8	auuggcuAAAGUUUACCACGAu	|||:| ||||||||	ggcuucuUUUUACAUGGUGCUg	10

## Sheet: miRNA-circRNA
mRNA	miRNAid	miRNAname	geneID	geneName	geneType	chromosome	start	end	strand	clipExpNum	degraExpNum	RBP	merClass	miRseq	align	targetSeq
ORMDL2	MIMAT0000428	hsa-miR-135a-5p	NM_004462	FDFT1	circRNA	chr8	11662502	11662524	+	1	0	AGO1-4	7mer-m8	aguguauccuuauuUUUCGGUAu	:|||||||	ugacuuccuuggcuGAAGCCAUc
ORMDL2	MIMAT0000428	hsa-miR-135a-5p	NM_002818	PSME2	circRNA	chr14	24612628	24612652	-	5	4	AGO1-4,AGO2	7mer-m8	aguGUAUCC--UUAUUUUUCGGUAu	|| ||| :| :|||||||||	accCAAAGGGUGAAGAAAAGCCAUc
ORMDL2	MIMAT0000428	hsa-miR-135a-5p	hsa_circ_0000527	hsa_circ_000587	circRNA	chr14	24612628	24612652	-	5	4	AGO1-4,AGO2	7mer-m8	aguGUAUCC--UUAUUUUUCGGUAu	|| ||| :| :|||||||||	accCAAAGGGUGAAGAAAAGCCAUc
ORMDL2	MIMAT0000428	hsa-miR-135a-5p	NM_001029964	TTLL13	circRNA	chr15	90809596	90809619	+	1	3	AGO1-4	7mer-m8	aguguaucCU-UAUUUUUCGGUAu	|| :|:::|||||||	aggacccuGACGUGGGAAGCCAUg
ORMDL2	MIMAT0000428	hsa-miR-135a-5p	NM_001033088	NGRN	circRNA	chr15	90809596	90809619	+	1	3	AGO1-4	7mer-m8	aguguaucCU-UAUUUUUCGGUAu	|| :|:::|||||||	aggacccuGACGUGGGAAGCCAUg
ORMDL2	MIMAT0000758	hsa-miR-135b-5p	NM_004462	FDFT1	circRNA	chr8	11662502	11662524	+	1	0	AGO1-4	7mer-m8	aguguauccuuacuUUUCGGUAu	:|||||||	ugacuuccuuggcuGAAGCCAUc
ORMDL2	MIMAT0000758	hsa-miR-135b-5p	NM_002818	PSME2	circRNA	chr14	24612628	24612652	-	5	4	AGO1-4,AGO2	7mer-m8	aguGUAUCC--UUACUUUUCGGUAu	|| ||| :| ||||||||||	accCAAAGGGUGAAGAAAAGCCAUc
ORMDL2	MIMAT0000758	hsa-miR-135b-5p	hsa_circ_0000527	hsa_circ_000587	circRNA	chr14	24612628	24612652	-	5	4	AGO1-4,AGO2	7mer-m8	aguGUAUCC--UUACUUUUCGGUAu	|| ||| :| ||||||||||	accCAAAGGGUGAAGAAAAGCCAUc
ORMDL2	MIMAT0000758	hsa-miR-135b-5p	NM_001029964	TTLL13	circRNA	chr15	90809596	90809619	+	1	3	AGO1-4	7mer-m8	aguguaucCU-UACUUUUCGGUAu	|| :||::|||||||	aggacccuGACGUGGGAAGCCAUg
ORMDL2	MIMAT0000758	hsa-miR-135b-5p	NM_001033088	NGRN	circRNA	chr15	90809596	90809619	+	1	3	AGO1-4	7mer-m8	aguguaucCU-UACUUUUCGGUAu	|| :||::|||||||	aggacccuGACGUGGGAAGCCAUg
NRP1	MIMAT0000080	hsa-miR-24-3p	NM_001198956	DCAF6	circRNA	chr1	168007612	168007633	+	4	4	AGO1-4,AGO2	7mer-m8	gacaaggACGACUUGACUCGGu	|| |:|||||||	acaauaaUGAAAAGCUGAGCCc
NRP1	MIMAT0000080	hsa-miR-24-3p	hsa_circ_0000155	hsa_circ_001029	circRNA	chr1	168007612	168007633	+	4	4	AGO1-4,AGO2	7mer-m8	gacaaggACGACUUGACUCGGu	|| |:|||||||	acaauaaUGAAAAGCUGAGCCc
NRP1	MIMAT0000080	hsa-miR-24-3p	NM_016456	TMEM9	circRNA	chr1	201104084	201104106	-	5	6	AGO2	8mer	gaCAAGGACGAC-UUGACUCGGu	|| :| | | ||||||||	caGUGUCCACAGUCACUGAGCCa
NRP1	MIMAT0000080	hsa-miR-24-3p	NM_001134422	CDV3	circRNA	chr3	133307183	133307207	+	18	0	AGO1,AGO1-4,AGO2	7mer-m8	gacAAGGACGA--CU-UGACUCGGu	||: ||:| || ||||||||	cuuUUUAUGUUCAGAUACUGAGCCu
NRP1	MIMAT0000080	hsa-miR-24-3p	NM_030939	C6orf62	circRNA	chr6	24709081	24709103	-	16	5	AGO1-4,AGO2	7mer-m8	gaCAAGGACG-ACUUGACUCGGu	|||:|||| || ||||||||	caGUUUCUGCAUGUACUGAGCCg
NRP1	MIMAT0000080	hsa-miR-24-3p	TCONS_l2_00025633	TCONS_l2_00025633	circRNA	chr7	5342550	5342574	+	1	0	AGO2	8mer	gacaAGGA-CGACU--UGACUCGGu	|||| || |: |||||||	uccaUCCUCGCAGGCCUCUGAGCCa
NRP1	MIMAT0000080	hsa-miR-24-3p	NM_003088	FSCN1	circRNA	chr7	5645401	5645422	+	11	3	AGO1-4,AGO2	7mer-m8	gacaAGGACGACUUGACUCGGu	|| | | |||||||	gaccUCAGACGGCUCUGAGCCu
NRP1	MIMAT0000080	hsa-miR-24-3p	NM_001130438	SPTAN1	circRNA	chr9	131395596	131395617	+	12	4	AGO1-4,AGO2	8mer	gaCAAGGACGACUUGACUCGGu	| |::| |||||||||||	ucGCUUUUCGUGAACUGAGCCa
NRP1	MIMAT0000080	hsa-miR-24-3p	NM_001002762	DNAJB12	circRNA	chr10	74092694	74092716	-	31	0	AGO1,AGO1-4,AGO2,AGO3	8mer	gaCAAGGA-CGACUUGACUCGGu	|| ||| | |::|||||||	auGUCCCUAGACGGGCUGAGCCa
NRP1	MIMAT0000080	hsa-miR-24-3p	NM_001404	EEF1G	circRNA	chr11	62334313	62334332	-	13	3	AGO1-4	7mer-m8	gacaaGGACGACUUGACUCGGu	|: |||| |||||||	aggcgCUGGCUG--CUGAGCCc
NRP1	MIMAT0000080	hsa-miR-24-3p	hsa_circ_0000402	hsa_circ_000141	circRNA	chr12	53670525	53670547	+	6	3	AGO1,AGO1-4,AGO2	7mer-m8	gacaaGGACGA-CUUGACUCGGu	||| || ||:|||||||	ugugaCCUCCUGGAGCUGAGCCc
NRP1	MIMAT0000080	hsa-miR-24-3p	NM_001127393	C14orf2	circRNA	chr14	104378739	104378760	-	18	0	AGO1,AGO1-4,AGO2	8mer	gacaaggacgacuUGACUCGGu	||||||||	caaucagaaucucACUGAGCCa
NRP1	MIMAT0000080	hsa-miR-24-3p	NM_005801	EIF1	circRNA	chr17	39845133	39845154	+	16	3	AGO1-4,AGO2	7mer-m8	gacaaggacgacuUGACUCGGu	||||||||	cucugccccagucACUGAGCCg
NRP1	MIMAT0000080	hsa-miR-24-3p	NM_002522	NPTX1	circRNA	chr17	78442006	78442029	-	9	3	AGO2	8mer	gacaaGGACGA--CUUGACUCGGu	|:|||| |: |||||||	ugcccCUUGCUAGGGUCUGAGCCa
NRP1	MIMAT0000080	hsa-miR-24-3p	NM_015414	RPL36	circRNA	chr19	5690456	5690477	+	9	0	AGO1-4,AGO2	7mer-m8	gacaaGGACGACUUGACUCGGu	||| ||||||||||	cugggCCUCGGGAACUGAGCCg
NRP1	MIMAT0000080	hsa-miR-24-3p	NM_023937	MRPL34	circRNA	chr19	17417163	17417184	+	6	3	AGO1,AGO1-4,AGO2	8mer	gacaaggacgacuUGACUCGGu	:|||||||	agggccgcaagucGCUGAGCCa
NRP1	MIMAT0000080	hsa-miR-24-3p	NM_019070	DDX49	circRNA	chr19	19039108	19039129	+	4	0	AGO1,AGO2	7mer-m8	gacaaggacGACUUGACUCGGu	|||: |||||||	ucccagggcCUGGUCUGAGCCc
NRP1	MIMAT0000080	hsa-miR-24-3p	NM_001136134	RPL28	circRNA	chr19	55899566	55899588	+	25	0	AGO1,AGO1-4,AGO2,AGO3	7mer-m8	gacaaggACG-ACUUGACUCGGu	||: ||::|||||||	uguggagUGUAUGGGCUGAGCCu
NRP1	MIMAT0000080	hsa-miR-24-3p	NM_006526	ZNF217	circRNA	chr20	52184214	52184238	-	34	4	AGO1,AGO1-4,AGO2	8mer	gacAAGGACGA---CUUGACUCGGu	||||||:| |:|||||||	uuuUUCCUGUUCACAAGCUGAGCCa
NRP1	MIMAT0000080	hsa-miR-24-3p	NM_004738	VAPB	circRNA	chr20	56964522	56964544	+	4	0	AGO1-4	7mer-m8	gacaaggaCGACU-UGACUCGGu	|| |: |||||||	aagguggaGCAGGUCCUGAGCCu
NRP1	MIMAT0000080	hsa-miR-24-3p	NM_021075	NDUFV3	circRNA	chr21	44328979	44328999	+	12	3	AGO1-4,AGO2	7mer-m8	gacaaggAC-GACUUGACUCGGu	|| ||| |||||||	gccccagUGCCUG--CUGAGCCg
NRP1	MIMAT0000080	hsa-miR-24-3p	NM_001025204	U2AF1	circRNA	chr21	44513208	44513230	-	23	4	AGO1,AGO1-4,AGO2,AGO3	8mer	gaCAAGGACGACU-UGACUCGGu	| ||: | || |||||||	aaGAUCUGGGCGAUUCUGAGCCa
NRP1	MIMAT0000080	hsa-miR-24-3p	NM_002536	TBC1D25	circRNA	chrX	48418905	48418922	+	5	3	AGO1-4,AGO2	7mer-m8	gaCAAGGACGACUUGACUCGGu	|| ||| || |||||||	aaGUCCCU-CU---CUGAGCCu
COL4A1	MIMAT0000086	hsa-miR-29a-3p	NM_001428	ENO1	circRNA	chr1	8931233	8931258	-	1	0	AGO1-4	7mer-m8	auUGGCUAAAGU----CUACCACGAu	:|:|:| ||: |:|||||||	ggGCUGGUGUCGCAGUGGUGGUGCUg
COL4A1	MIMAT0000086	hsa-miR-29a-3p	NM_080738	EDARADD	circRNA	chr1	236646562	236646582	+	26	8	AGO1,AGO1-4,AGO2	7mer-m8	auuggcuaaaGUCUACCACGAu	||| |||||||	cugcugugccCAG-UGGUGCUu
COL4A1	MIMAT0000086	hsa-miR-29a-3p	NM_005520	HNRNPH1	circRNA	chr5	179043903	179043924	-	10	0	AGO1-4	7mer-m8	auuggcuaaaguCUACCACGAu	|:|||||||	gcaggagcaagcGGUGGUGCUu
COL4A1	MIMAT0000086	hsa-miR-29a-3p	NM_001130965	SUN1	circRNA	chr7	888349	888370	+	1	0	AGO2	7mer-m8	auuggcuaaagucuACCACGAu	|||||||	uccuccuguggucuUGGUGCUg
COL4A1	MIMAT0000086	hsa-miR-29a-3p	NM_001248001	SET	circRNA	chr9	131458167	131458190	+	10	8	AGO1,AGO1-4,AGO2	7mer-m8	auuggcuaaaGUCU--ACCACGAu	|||| |||||||	caccauccaaCAGACCUGGUGCUc
COL4A1	MIMAT0000086	hsa-miR-29a-3p	NM_000093	COL5A1	circRNA	chr9	137735173	137735195	+	8	2	AGO1-4,AGO2	7mer-m8	auUGGCUAAAGUCU-ACCACGAu	||: | | | | |||||||	uaACUCAAUGAAAAUUGGUGCUu
COL4A1	MIMAT0000086	hsa-miR-29a-3p	NM_001142285	RPS24	circRNA	chr10	79797033	79797054	+	18	5	AGO1-4,AGO2	7mer-m8	auuggcuaaaguCUACCACGAu	| |||||||	gcaaaggccaauGUUGGUGCUg
COL4A1	MIMAT0000086	hsa-miR-29a-3p	NM_014206	C11orf10	circRNA	chr11	61558003	61558025	-	17	6	AGO1-4,AGO2	7mer-m8	auuGGCUAAAGU-CUACCACGAu	|| || | | :|||||||	uccCCCAUCUGACCGUGGUGCUu
COL4A1	MIMAT0000086	hsa-miR-29a-3p	NM_001002	RPLP0	circRNA	chr12	120637181	120637202	-	30	4	AGO1,AGO1-4,AGO2	7mer-m8	auuggcuaaagucUACCACGAu	:|||||||	ucgcgggaaggcuGUGGUGCUg
COL4A1	MIMAT0000086	hsa-miR-29a-3p	NM_001018020	TPM1	circRNA	chr15	63363713	63363735	+	8	3	AGO1-4,AGO2	8mer	auUGGCUAAAGUCU-ACCACGAu	|:| : | ::|| |||||||	caAUCAGGUGUGGAUUGGUGCUa
COL4A1	MIMAT0000086	hsa-miR-29a-3p	NM_138383	MTSS1L	circRNA	chr16	70695365	70695384	-	10	3	AGO1-4,AGO2	7mer-m8	auuggcuAAAGUCUACCACGAu	|||| |||||||	aaguaacUUUC--CUGGUGCUg
COL4A1	MIMAT0000100	hsa-miR-29b-3p	NM_001428	ENO1	circRNA	chr1	8931233	8931259	-	1	0	AGO1-4	7mer-m8	uugUGACUAAAGU----UUACCACGAu	:|||:| ||: ::|||||||	uggGCUGGUGUCGCAGUGGUGGUGCUg
COL4A1	MIMAT0000100	hsa-miR-29b-3p	NM_080738	EDARADD	circRNA	chr1	236646561	236646582	+	26	8	AGO1,AGO1-4,AGO2	7mer-m8	uuGUGACUAAAGUUUACCACGAu	::||| | | |:|||||||	gcUGCUG-UGCCCAGUGGUGCUu
COL4A1	MIMAT0000100	hsa-miR-29b-3p	NM_005520	HNRNPH1	circRNA	chr5	179043903	179043925	-	10	0	AGO1-4	7mer-m8	uugugacuaaaguUUACCACGAu	::|||||||	agcaggagcaagcGGUGGUGCUu
COL4A1	MIMAT0000100	hsa-miR-29b-3p	NM_001130965	SUN1	circRNA	chr7	888348	888370	+	1	0	AGO2	7mer-m8	uugugacuaaaguuuACCACGAu	|||||||	cuccuccuguggucuUGGUGCUg
COL4A1	MIMAT0000100	hsa-miR-29b-3p	NM_001248001	SET	circRNA	chr9	131458166	131458190	+	10	8	AGO1,AGO1-4,AGO2	7mer-m8	uugugacuaaaGUUU--ACCACGAu	||:| |||||||	ccaccauccaaCAGACCUGGUGCUc
COL4A1	MIMAT0000100	hsa-miR-29b-3p	NM_000093	COL5A1	circRNA	chr9	137735172	137735195	+	8	2	AGO1-4,AGO2	7mer-m8	uugUGACUAAAGUUU-ACCACGAu	||| | | ||| |||||||	auaACUCAAUGAAAAUUGGUGCUu
COL4A1	MIMAT0000100	hsa-miR-29b-3p	NM_001142285	RPS24	circRNA	chr10	79797032	79797054	+	18	6	AGO1-4,AGO2	7mer-m8	uugugacuaaaguuuACCACGAu	|||||||	ugcaaaggccaauguUGGUGCUg
COL4A1	MIMAT0000100	hsa-miR-29b-3p	NM_014206	C11orf10	circRNA	chr11	61558003	61558026	-	17	6	AGO1-4,AGO2	7mer-m8	uuGUGACUAAAGU-UUACCACGAu	| | || | | :|||||||	uuCCCCCAUCUGACCGUGGUGCUu
COL4A1	MIMAT0000100	hsa-miR-29b-3p	NM_001620	AHNAK	circRNA	chr11	62283625	62283647	-	16	3	AGO1-4,AGO2	7mer-m8	uugugacuaaaguuuACCACGAu	|||||||	uggucccagccaguuUGGUGCUg
COL4A1	MIMAT0000100	hsa-miR-29b-3p	NM_001002	RPLP0	circRNA	chr12	120637181	120637203	-	30	3	AGO1,AGO1-4,AGO2	7mer-m8	uugugacuaaaguuUACCACGAu	:|||||||	uucgcgggaaggcuGUGGUGCUg
COL4A1	MIMAT0000100	hsa-miR-29b-3p	NM_001018020	TPM1	circRNA	chr15	63363713	63363735	+	8	3	AGO1-4,AGO2	8mer	uuguGACUAAAGUUUACCACGAu	| |:| | :| |||||||	caauCAGGUGUGGAUUGGUGCUa
COL4A1	MIMAT0000100	hsa-miR-29b-3p	NM_138383	MTSS1L	circRNA	chr16	70695365	70695385	-	10	3	AGO1-4,AGO2	7mer-m8	uugugacuAAAGUUUACCACGAu	|||| |||||||	gaaguaacUUUC--CUGGUGCUg
COL4A1	MIMAT0000100	hsa-miR-29b-3p	NM_005762	TRIM28	circRNA	chr19	59060775	59060797	+	13	0	AGO1,AGO1-4,AGO2,AGO3	7mer-m8	uugugacuaaaguuuACCACGAu	|||||||	ucuugcggaggguccUGGUGCUg
COL4A1	MIMAT0000681	hsa-miR-29c-3p	NM_001428	ENO1	circRNA	chr1	8931233	8931258	-	1	0	AGO1-4	7mer-m8	auUGGCUAAAGU----UUACCACGAu	:|:|:| ||: ::|||||||	ggGCUGGUGUCGCAGUGGUGGUGCUg
COL4A1	MIMAT0000681	hsa-miR-29c-3p	NM_080738	EDARADD	circRNA	chr1	236646559	236646582	+	26	8	AGO1,AGO1-4,AGO2	7mer-m8	auUGGCUAAA--GUUUACCACGAu	:|:| | | | |:|||||||	gaGCUGCUGUGCCCAGUGGUGCUu
COL4A1	MIMAT0000681	hsa-miR-29c-3p	NM_005520	HNRNPH1	circRNA	chr5	179043903	179043924	-	10	0	AGO1-4	7mer-m8	auuggcuaaaguUUACCACGAu	::|||||||	gcaggagcaagcGGUGGUGCUu
COL4A1	MIMAT0000681	hsa-miR-29c-3p	NM_001130965	SUN1	circRNA	chr7	888349	888370	+	1	0	AGO2	7mer-m8	auuggcuaaaguuuACCACGAu	|||||||	uccuccuguggucuUGGUGCUg
COL4A1	MIMAT0000681	hsa-miR-29c-3p	NM_001248001	SET	circRNA	chr9	131458167	131458190	+	10	6	AGO1,AGO1-4,AGO2	7mer-m8	auuggcuaaaGUUU--ACCACGAu	||:| |||||||	caccauccaaCAGACCUGGUGCUc
COL4A1	MIMAT0000681	hsa-miR-29c-3p	NM_000093	COL5A1	circRNA	chr9	137735173	137735195	+	8	2	AGO1-4,AGO2	7mer-m8	auUGGCUAAAGUUU-ACCACGAu	||: | | ||| |||||||	uaACUCAAUGAAAAUUGGUGCUu
COL4A1	MIMAT0000681	hsa-miR-29c-3p	NM_001142285	RPS24	circRNA	chr10	79797033	79797054	+	18	7	AGO1-4,AGO2	7mer-m8	auuggcuaaaguuuACCACGAu	|||||||	gcaaaggccaauguUGGUGCUg
COL4A1	MIMAT0000681	hsa-miR-29c-3p	NM_014206	C11orf10	circRNA	chr11	61558003	61558025	-	17	6	AGO1-4,AGO2	7mer-m8	auuGGCUAAAGU-UUACCACGAu	|| || | | :|||||||	uccCCCAUCUGACCGUGGUGCUu
COL4A1	MIMAT0000681	hsa-miR-29c-3p	NM_001620	AHNAK	circRNA	chr11	62283625	62283646	-	16	3	AGO1-4,AGO2	7mer-m8	auuggcuaaaguuuACCACGAu	|||||||	ggucccagccaguuUGGUGCUg
COL4A1	MIMAT0000681	hsa-miR-29c-3p	NM_001002	RPLP0	circRNA	chr12	120637181	120637202	-	30	3	AGO1,AGO1-4,AGO2	7mer-m8	auuggcuaaaguuUACCACGAu	:|||||||	ucgcgggaaggcuGUGGUGCUg
COL4A1	MIMAT0000681	hsa-miR-29c-3p	NM_001018020	TPM1	circRNA	chr15	63363714	63363735	+	8	3	AGO1-4,AGO2	8mer	auuGGCUAAAGUUUACCACGAu	| |:| | :| |||||||	aauCAGGUGUGGAUUGGUGCUa
COL4A1	MIMAT0000681	hsa-miR-29c-3p	NM_138383	MTSS1L	circRNA	chr16	70695365	70695384	-	10	3	AGO1-4,AGO2	7mer-m8	auuggcuAAAGUUUACCACGAu	|||| |||||||	aaguaacUUUC--CUGGUGCUg
COL4A1	MIMAT0000681	hsa-miR-29c-3p	NM_005762	TRIM28	circRNA	chr19	59060776	59060797	+	13	0	AGO1,AGO1-4,AGO2,AGO3	7mer-m8	auuggcuaaaguuuACCACGAu	|||||||	cuugcggaggguccUGGUGCUg
