# Supplementary material for: Identification of blood-based key biomarker and immune infiltration in Immunoglobulin A nephropathy by comprehensive bioinformatics analysis and a cohort validation
Source: J Transl Med. 2022 Mar 29;20:145. doi: 10.1186/s12967-022-03330-w (PMC8966267; doi:10.1186/s12967-022-03330-w)
Supplement: Supplementary file 7 — Additional file 7: Supp7-CMAP results. Detailed information of target genes and related drugs. [file 12967_2022_3330_MOESM7_ESM.xlsx]

## Sheet: SUMMARY
Rank	Score	Type	ID	Name	Description	CMap Class	Target	MOA
6	98.73	cp	BRD-A13122391	triptolide	RNA polymerase inhibitor		CYP2C19, RELA	RNA polymerase inhibitor
7	98.67	cp	BRD-K32330832	VER-155008	HSP inhibitor		HSPA1A	HSP inhibitor
8	98.59	cp	BRD-A80960055	celastrol	Anti-inflammatory	Topoisomerase inhibitor	IL1B, TNF	Anti-inflammatory, Antioxidant, NFkB pathway inhibitor, HSP inhibitor, Topoisomerase inhibitor
10	98.48	cp	BRD-K06543683	bisindolylmaleimide-ix	CDK inhibitor		SIRT1, AKT1, GSK3B, LCK, LRRK2, MAPK1, MAPK11, MAPK12, MAPK14, MAPK8, PRKCA, ROCK1, RPS6KB1, SIRT2	CDK inhibitor, PKC inhibitor
12	98.45	cp	BRD-K38615104	A-443644	AKT inhibitor		AKT1, AKT2, AKT3, CDC42BPB, GSK3B, PHKG1, PKIA, PRKACA	AKT inhibitor
13	98.45	cp	BRD-K19220233	JNK-9L	JNK inhibitor		MAPK8	JNK inhibitor
14	98.45	cp	BRD-K79090631	CGP-60474	CDK inhibitor		CDK1, CDK2	CDK inhibitor
15	98.41	cp	BRD-M16762496	PIK-75	DNA protein kinase inhibitor	PI3K inhibitor	PIK3CA, PIK3CB, PIK3CD, PIK3CG, PRKDC	DNA protein kinase inhibitor, PI3K inhibitor
16	98.41	cp	BRD-K43389675	daunorubicin	RNA synthesis inhibitor	Topoisomerase inhibitor	TOP2A, TOP2B	RNA synthesis inhibitor, Topoisomerase inhibitor
17	98.38	cp	BRD-A73909368	dactinomycin	RNA polymerase inhibitor		POLR2A	RNA polymerase inhibitor
18	98.34	cp	BRD-U51951544	ZG-10	JNK inhibitor		MAPK8	JNK inhibitor
19	98.34	cp	BRD-K30677119	PP-30	RAF inhibitor		RAF1	RAF inhibitor
20	98.34	cp	BRD-K11927976	ER-27319	Mediator release inhibitor		SYK	Mediator release inhibitor, SYK inhibitor
23	98.31	cp	BRD-K04548931	pidorubicine	Topoisomerase inhibitor	Topoisomerase inhibitor	TOP2A	Topoisomerase inhibitor
24	98.31	cp	BRD-K87909389	alvocidib	CDK inhibitor		CDK2, CDK4, CDK1, CDK6, CDK7, CDK9, CDK5, CDK8, EGFR, PYGM, BCL2, BIRC5, CCNT1, MCL1, XIAP	CDK inhibitor
25	98.27	cp	BRD-K13390322	AT-7519	CDK inhibitor	CDK inhibitor	CDK2, CDK5, CDK1, CDK4, CDK6, CDK9	CDK inhibitor, Cell cycle inhibitor
26	98.24	cp	BRD-A60245366	AS-601245	JNK inhibitor		GSK3B, MAPK10, MAPK8, MAPK9, PIM1	JNK inhibitor
27	98.2	cp	BRD-K99545815	PF-562271	Focal adhesion kinase inhibitor		PTK2, PTK2B	Focal adhesion kinase inhibitor
29	98.1	cp	BRD-A11702965	chromomycin-a3	DNA binding agent			DNA binding agent
31	97.92	cp	BRD-K00615600	AG-14361	PARP inhibitor	PARP inhibitor	PARP1	PARP inhibitor
32	97.89	cp	BRD-K99818283	PIK-90	PI3K inhibitor	PI3K inhibitor		PI3K inhibitor
33	97.78	cp	BRD-K83794624	pirarubicin	Topoisomerase inhibitor	Topoisomerase inhibitor	TOP2A	Topoisomerase inhibitor
34	97.71	cp	BRD-A16754160	ampicillin	Bacterial cell wall synthesis inhibitor		SLC15A1	Bacterial cell wall synthesis inhibitor
40	97.51	cp	BRD-A05186015	bupropion	Dopamine uptake inhibitor		SLC6A2, SLC6A3, CHRNA3, CYP2B6	Dopamine uptake inhibitor
42	97.31	cp	BRD-A18497530	5-iodotubercidin	Adenosine kinase inhibitor		MAPK3, ADK, CSNK1G2, GSG2, LRRK2	Adenosine kinase inhibitor
43	97.05	cp	BRD-A62025033	temsirolimus	MTOR inhibitor	MTOR inhibitor	MTOR, PTEN	MTOR inhibitor
44	96.92	cp	BRD-K64800655	PHA-793887	CDK inhibitor	CDK inhibitor	CDK1, CDK2, CDK4, CDK5, CCND1, CCNE1, CDK7, CDK9	CDK inhibitor
46	96.9	cp	BRD-K92093830	doxorubicin	Topoisomerase inhibitor	Topoisomerase inhibitor	TOP2A	Topoisomerase inhibitor
48	96.8	cp	BRD-A02333338	cyclopamine	Smoothened receptor antagonist		SMO, DHH, IHH, PTCH1	Smoothened receptor antagonist
49	96.69	cp	BRD-K92428153	mycophenolate-mofetil	Dehydrogenase inhibitor	IMPDH inhibitor	IMPDH1, IMPDH2, HCAR2	Dehydrogenase inhibitor, Hydroxycarboxylic acid receptor agonist, Immunosuppressant, Inosine monophosphate dehydrogenase inhibitor, Inositol monophosphatase inhibitor
51	96.59	cp	BRD-K69650333	idarubicin	Topoisomerase inhibitor	Topoisomerase inhibitor	TOP2A	Topoisomerase inhibitor
52	96.43	cp	BRD-K05804044	AZ-628	RAF inhibitor	RAF inhibitor	BRAF, RAF1	RAF inhibitor
54	96.4	cp	BRD-K76698671	HNHA	HDAC inhibitor		HDAC1	HDAC inhibitor
57	96.34	cp	BRD-K39944607	ochratoxin-a	Phenylalanyl tRNA synthetase inhibitor		SLC22A6	Phenylalanyl tRNA synthetase inhibitor
61	95.96	cp	BRD-K88568253	iproniazid	Monoamine oxidase inhibitor		MAOA, MAOB	Monoamine oxidase inhibitor
67	95.42	cp	BRD-K49865102	PD-0325901	MEK inhibitor	MEK inhibitor	MAP2K1, MAP2K2	MEK inhibitor, MAP kinase inhibitor, Protein kinase inhibitor
69	95.35	cp	BRD-K34581968	BMS-536924	IGF-1 inhibitor	IGF-1 inhibitor	IGF1R, AKT1, CCNE1, CDK2, CYP3A4, ERBB2, INSR, KDR, LCK, MAPK1, MET, PDGFRA, PDGFRB	IGF-1 inhibitor
73	95.14	cp	BRD-K20285085	fostamatinib	SYK inhibitor		SYK, FLT3, RET	SYK inhibitor
75	94.71	cp	BRD-K89687904	PKCbeta-inhibitor	PKC inhibitor		PRKCB	PKC inhibitor
78	94.28	cp	BRD-K21680192	mitoxantrone	Topoisomerase inhibitor	Topoisomerase inhibitor	TOP2A, PIM1	Topoisomerase inhibitor
80	94.26	cp	BRD-K67566344	KU-0063794	MTOR inhibitor	MTOR inhibitor	MTOR	MTOR inhibitor
81	94.06	cp	BRD-K57080016	selumetinib	MEK inhibitor	MEK inhibitor	MAP2K1, MAP2K2	MEK inhibitor
101	92.11	cp	BRD-K79602928	metformin	Insulin sensitizer		ACACB, INS, PRKAB1	Insulin sensitizer
105	91.84	cp	BRD-A45889380	mepacrine	Cytokine production inhibitor	NFkB pathway inhibitor	TP53, AKT1, MTOR, NFKB1, PLA2G1B, PLA2G2A, PLA2G2D, PLA2G4A, PLA2G6, PLCL1	Cytokine production inhibitor, NFkB pathway inhibitor, TP53 activator
109	91.14	cp	BRD-K74236984	UNC-0321	Histone lysine methyltransferase inhibitor		EHMT2	Histone lysine methyltransferase inhibitor
125	90.24	cp	BRD-K00317371	RITA	MDM inhibitor	MDM inhibitor	MDM2, TXNRD1, TXNRD2	MDM inhibitor
126	90.18	cp	BRD-K00312224	PPT	Estrogen receptor agonist	Estrogen receptor agonist	ESR1	Estrogen receptor agonist
131	89.77	cp	BRD-A20131130	2',5'-dideoxyadenosine	Adenylyl cyclase inhibitor			Adenylyl cyclase inhibitor
133	89.53	cp	BRD-K53414658	tivozanib	VEGFR inhibitor	PDGFR/KIT inhibitor, VEGFR inhibitor	FLT1, FLT4, KDR, KIT, PDGFRA, PDGFRB	VEGFR inhibitor
136	89.33	cp	BRD-A96255180	ribavirin	Antiviral		IMPDH1, ADK, ENPP1, IMPDH2, NT5C2	Antiviral
140	88.81	cp	BRD-K13566078	BMS-345541	IKK inhibitor		IKBKB, CHUK	IKK inhibitor
149	88.37	cp	BRD-A54596827	solifenacin	Acetylcholine receptor antagonist		CHRM3, CHRM1, CHRM2, CHRM4, CHRM5	Acetylcholine receptor antagonist
150	88.11	cp	BRD-K52751261	TAK-715	p38 MAPK inhibitor	P38 MAPK inhibitor	MAPK14, TNF	p38 MAPK inhibitor
151	88.08	cp	BRD-A80928489	1-monopalmitin	P-glycoprotein inhibitor		ABCB1	P-glycoprotein inhibitor
159	87.53	cp	BRD-K52911425	GDC-0941	PI3K inhibitor	PI3K inhibitor	PIK3CG, PIK3CA, PIK3CB, PIK3CD	PI3K inhibitor
160	87.5	cp	BRD-U88459701	atorvastatin	HMGCR inhibitor	HMGCR inhibitor	HMGCR, DPP4, AHR, CYP3A5, FASLG	HMGCR inhibitor
162	87.47	cp	BRD-K95992530	Cyclo-[Arg-Gly-Asp-D-Phe-Val]	integrin antagonist		ITGAV, ITGB3	integrin antagonist
177	86.64	cp	BRD-K11636097	JNJ-7706621	CDK inhibitor	CDK inhibitor	CDK1, CDK2, AURKA, AURKB	CDK inhibitor
181	86.48	cp	BRD-K12260308	xanthoxyline	Antifungal			Antifungal
187	86.24	cp	BRD-A84493640	atovaquone	Mitochondrial electron transport inhibitor		DHODH	Mitochondrial electron transport inhibitor
192	85.97	cp	BRD-K68407802	KIN001-055	EGFR inhibitor		EGFR, JAK3	EGFR inhibitor, JAK inhibitor, Leukotriene inhibitor, Mediator release inhibitor
193	85.74	cp	BRD-K17953061	staurosporine	PKC inhibitor		CDK2, GSK3B, CAMK2B, CDK1, CDK5, CHEK1, CHRM1, CHRM2, CHRM4, CSK, DAPK1, GPR35, IKBKB, ITK, LCK, LRRK2, MAP2K4, MAP2K6, MAPKAPK2, PAK2, PDPK1, PHKG2, PIK3CG, PIM1, PKN1, PRKACB, PRKCI, PRKCQ, RPS6KA1, STK3, SYK, TNIK, ZAP70	PKC inhibitor
209	84.66	cp	BRD-K10042277	desmethylclozapine	Acetylcholine receptor agonist		CHRM1, DRD2, DRD3, HTR2A	Acetylcholine receptor agonist
211	84.59	cp	BRD-K11373525	ZD-7155	Angiotensin receptor antagonist	Angiotensin receptor antagonist	AGTR1	Angiotensin receptor antagonist
213	84.56	cp	BRD-A27489425	rolitetracycline	Bacterial 30S ribosomal subunit inhibitor			Bacterial 30S ribosomal subunit inhibitor
219	84.24	cp	BRD-K25311561	KU-55933	ATM kinase inhibitor		ATM, PRKDC	ATM kinase inhibitor
222	83.97	cp	BRD-A65282128	cefazolin	Bacterial cell wall synthesis inhibitor		PON1, SLC22A8	Bacterial cell wall synthesis inhibitor
223	83.93	cp	BRD-M40783228	mesna	Antioxidant			Antioxidant
225	83.88	cp	BRD-A95096829	PNU-96415E	Dopamine receptor antagonist			Dopamine receptor antagonist
226	83.85	cp	BRD-K18787491	U-0126	MEK inhibitor	MEK inhibitor	AKT1, CHEK1, GSK3B, JAK2, LCK, MAP2K1, MAP2K2, MAP2K7, MAPK1, MAPK11, MAPK12, MAPK14, MAPK8, PRKCA, RAF1, ROCK1, RPS6KB1, SGK1	MEK inhibitor
231	83.59	cp	BRD-K31542390	mycophenolic-acid	Dehydrogenase inhibitor	IMPDH inhibitor	IMPDH1, IMPDH2	Dehydrogenase inhibitor, Inositol monophosphatase inhibitor
233	83.45	cp	BRD-K88560311	rucaparib	PARP inhibitor	PARP inhibitor	PARP1, PARP2	PARP inhibitor
245	82.63	cp	BRD-K14920963	erythrosine	Coloring agent			Coloring agent
246	82.57	cp	BRD-K32536677	AGK-2	SIRT inhibitor		SIRT2	SIRT inhibitor
255	81.99	cp	BRD-K87142802	veliparib	PARP inhibitor	PARP inhibitor	PARP1, PARP2	PARP inhibitor
256	81.95	cp	BRD-K81062487	taurocholic-acid	Bile acid	Bile acid	CEL, FXR, NR1H4, FABP6, SLCO1C1	Bile acid
261	81.77	cp	BRD-K47598052	PP-1	SRC inhibitor	SRC inhibitor	HCK, RET, SRC	SRC inhibitor, ABL inhibitor
264	81.55	cp	BRD-A22844106	tenoxicam	Cyclooxygenase inhibitor		PTGS2, PTGS1	Cyclooxygenase inhibitor
265	81.51	cp	BRD-K72034655	peucedanin	Apoptosis stimulant			Apoptosis stimulant
270	81.14	cp	BRD-K68191783	ALW-II-38-3	Ephrin inhibitor		DDR1, EPHA2, EPHA4, EPHB2, EPHB4, EPHB6	Ephrin inhibitor
271	80.75	cp	BRD-K14696368	9-methyl-5H-6-thia-4,5-diaza-chrysene-6,6-dioxide	NFkB pathway inhibitor		RELA	NFkB pathway inhibitor
273	80.69	cp	BRD-U97083655	teicoplanin	Bacterial cell wall synthesis inhibitor			Bacterial cell wall synthesis inhibitor
274	80.64	cp	BRD-K07888107	depudecin	HDAC inhibitor	HDAC inhibitor	HDAC1, HDAC2	HDAC inhibitor
276	80.55	cp	BRD-K99696746	fatostatin	SREBP inhibitor		SREBF1, SREBF2	SREBP inhibitor
280	80.16	cp	BRD-K45479396	BP-554	Serotonin receptor agonist		HTR1A	Serotonin receptor agonist
281	80.05	cp	BRD-K09186807	KIN001-244	Phosphoinositide dependent kinase inhibitor		PDPK1	Phosphoinositide dependent kinase inhibitor
282	80.03	cp	BRD-K07507905	BRL-37344	Adrenergic receptor agonist		ADRB3, ADRB1, ADRB2	Adrenergic receptor agonist
284	79.73	cp	BRD-K19540840	saracatinib	SRC inhibitor	SRC inhibitor	SRC, ABL1, LCK, YES1	SRC inhibitor
285	79.71	cp	BRD-K58772419	AZD-6482	PI3K inhibitor	PI3K inhibitor	PIK3CD, PIK3CG, PIK3CA, PIK3CB	PI3K inhibitor
286	79.62	cp	BRD-K31987754	oleylethanolamide	Cannabinoid receptor agonist		GPR119, CNR1, GPR55, KCND3, PPARA	Cannabinoid receptor agonist, Potassium channel blocker, Glucose dependent insulinotropic receptor agonist
288	79.29	cp	BRD-K92758126	gibberellic-acid	NFkB pathway inhibitor		AADACL2	NFkB pathway inhibitor
297	78.98	cp	BRD-K62965247	tipifarnib-P2	farnesyltransferase inhibitor		FNTA, FNTB	farnesyltransferase inhibitor
300	78.7	cp	BRD-K32412559	morphothebaine	Adrenergic receptor antagonist			Adrenergic receptor antagonist
301	78.68	cp	BRD-A51182606	chloramphenicol	Protein synthesis inhibitor		CD55, CYP2C19	Protein synthesis inhibitor, Bacterial 50S ribosomal subunit inhibitor
308	78.18	cp	BRD-K35559145	levomepromazine	Dopamine receptor antagonist	Dopamine receptor antagonist	ADRA1A, ADRA1B, ADRA1D, ADRA2A, ADRA2B, ADRA2C, CHRM1, CHRM2, CHRM3, CHRM4, CHRM5, DRD1, DRD2, DRD3, DRD4, DRD5, HRH1, HTR2A, HTR2C	Dopamine receptor antagonist
323	77.29	cp	BRD-A59985574	topotecan	Topoisomerase inhibitor	Topoisomerase inhibitor	TOP1, TOP1MT	Topoisomerase inhibitor
330	76.95	cp	BRD-K30743633	TCPOBOP	CAR agonist		NR1I3	CAR agonist
333	76.88	cp	BRD-A77349281	RK-682	Tyrosine phosphatase inhibitor		HPSE, PTPN1	Tyrosine phosphatase inhibitor
336	76.81	cp	BRD-K85925969	zalcitabine	Nucleoside reverse transcriptase inhibitor	Nucleoside reverse transcriptase inhibitor		Nucleoside reverse transcriptase inhibitor
337	76.64	cp	BRD-K99063460	didanosine	Nucleoside reverse transcriptase inhibitor	Nucleoside reverse transcriptase inhibitor	PNP	Nucleoside reverse transcriptase inhibitor
343	76.36	cp	BRD-A13084692	troglitazone	Insulin sensitizer	PPAR receptor agonist	PPARG, ACSL4, AKR1B1, CCL2, CYP3A4, ESRRA, ESRRG, INS, SERPINE1, SLC29A1, TRPM3	Insulin sensitizer, PPAR receptor agonist
344	76.33	cp	BRD-K08589866	linsitinib	IGF-1 inhibitor	IGF-1 inhibitor	IGF1R, INSR, INSRR	IGF-1 inhibitor
346	76.27	cp	BRD-A07875874	cilnidipine	Calcium channel blocker		CACNA1B, CACNA1C	Calcium channel blocker
359	75.91	cp	BRD-K97061094	azacyclonol	Histamine receptor antagonist		HRH1	Histamine receptor antagonist
365	75.38	cp	BRD-K63641886	cefuroxime	Bacterial cell wall synthesis inhibitor	Bacterial cell wall synthesis inhibitor		Bacterial cell wall synthesis inhibitor
369	75.23	cp	BRD-K98763141	niflumic-acid	Cyclooxygenase inhibitor		CLCNKA, PTGS2, ANO1, CLCN1, CLCNKB, KCNQ1, PLA2G1B, PLA2G4A, PTGS1, UGT1A9	Cyclooxygenase inhibitor
370	75.21	cp	BRD-K35483542	alitretinoin	Retinoid receptor agonist	Retinoid receptor agonist	RARG, RARA, RARB, RXRA, RXRG, ABCA1, CYP2C8, CYP3A7, RXRB, VKORC1	Retinoid receptor agonist
371	75.11	cp	BRD-K33572481	taurodeoxycholic-acid	Bile acid	Bile acid		Bile acid
372	75.03	cp	BRD-K80451230	zamifenacin	Acetylcholine receptor antagonist		CHRM3	Acetylcholine receptor antagonist
373	75.03	cp	BRD-K93441486	diphemanil	Acetylcholine receptor antagonist		CHRM3	Acetylcholine receptor antagonist
375	74.99	cp	BRD-A55815733	phylloquinone	Vitamin K		BGLAP, GGCX	Vitamin K, Gamma carboxylase enzyme
379	74.9	cp	BRD-K11905747	spectinomycin	Bacterial 30S ribosomal subunit inhibitor	Bacterial 30S ribosomal subunit inhibitor		Bacterial 30S ribosomal subunit inhibitor
382	74.64	cp	BRD-A16444946	acarbose	Glucosidase inhibitor		GAA, MGAM, AMY2A, SI	Glucosidase inhibitor
384	74.57	cp	BRD-K59331372	SB-366791	TRPV antagonist		TRPV1	TRPV antagonist
392	74.34	cp	BRD-K90027355	spironolactone	Mineralocorticoid receptor antagonist		NR3C2, AR, CACNA1A, CACNA1B, CACNA1C, CACNA1D, CACNA1F, CACNA1G, CACNA1H, CACNA1I, CACNA1S, CACNA2D1, CACNA2D2, CACNA2D3, CACNB1, CACNB2, CACNB3, CACNB4, CACNG1, CYP11B2, KCNA5, KCND3, NR3C1, PGR, SCNN1A, SHBG	Mineralocorticoid receptor antagonist
396	74.07	cp	BRD-K41895714	AS-605240	PI3K inhibitor	PI3K inhibitor	MAOB, PIK3CA, PIK3CB, PIK3CD, PIK3CG	PI3K inhibitor
397	73.98	cp	BRD-K82941592	rosuvastatin	HMGCR inhibitor	HMGCR inhibitor	HMGCR	HMGCR inhibitor
401	73.66	cp	BRD-K49945136	GR-113808	Serotonin receptor antagonist		HTR4	Serotonin receptor antagonist
402	73.61	cp	BRD-K78485176	olmesartan	Angiotensin receptor antagonist	Angiotensin receptor antagonist	AGTR1	Angiotensin receptor antagonist
410	73.4	cp	BRD-K49890030	gavestinel	Glutamate receptor antagonist		GLRB	Glutamate receptor antagonist
413	73.28	cp	BRD-K77793136	hydroxyfasudil	Rho associated kinase inhibitor	Rho associated kinase inhibitor	ROCK1, PKIA, PRKACA, ROCK2	Rho associated kinase inhibitor
414	73.24	cp	BRD-A32164164	methyllycaconitine	Acetylcholine receptor antagonist		CHRNA7	Acetylcholine receptor antagonist
416	73.09	cp	BRD-K82091397	SB-239063	p38 MAPK inhibitor	P38 MAPK inhibitor	MAPK11, MAPK14, PTGS2, TNF	p38 MAPK inhibitor
418	72.91	cp	BRD-K27184429	levocetirizine	Histamine receptor antagonist		HRH1, CXCL8	Histamine receptor antagonist
432	72.11	cp	BRD-A76279427	myriocin	Serine palmitoyltransferase inhibitor		AKT1, SPTLC1, SPTLC2, SPTLC3	Serine palmitoyltransferase inhibitor
437	71.86	cp	BRD-K44084986	Y-27632	Rho associated kinase inhibitor	Rho associated kinase inhibitor	ROCK1, ROCK2, LRRK2, PKIA, PKN2, PRKACA, PRKCE	Rho associated kinase inhibitor
443	71.58	cp	BRD-A54490543	pirlindole	Monoamine oxidase inhibitor		MAOA, SLC6A2, SLC6A4	Monoamine oxidase inhibitor
444	71.53	cp	BRD-A49370193	RO-60-0175	Serotonin receptor agonist	Serotonin receptor agonist	HTR2C, HTR2A, HTR2B	Serotonin receptor agonist
445	71.42	cp	BRD-A13188892	doxazosin	Adrenergic receptor antagonist		ADRA1D, ADRA1A, ADRA1B, CYP2C19, KCNH2, KCNH6, KCNH7	Adrenergic receptor antagonist
456	70.71	cp	BRD-K82255054	propofol	GABA receptor agonist		CYP2B6, FAAH, GABRA1, GABRA2, GABRA3, GABRA4, GABRA5, GABRA6, GABRB1, GABRB2, GABRB3, GABRD, GABRE, GABRG1, GABRG2, GABRG3, GABRP, GABRQ, SCN2A, SCN4A, TRPV1	GABA receptor agonist
459	70.5	cp	BRD-K51018020	VAMA-37	DNA dependent protein kinase inhibitor	DNA dependent protein kinase inhibitor	PRKDC	DNA dependent protein kinase inhibitor
464	70.29	cp	BRD-K48427617	U-0124	MEK inhibitor			MEK inhibitor
470	70.19	cp	BRD-K81225797	SCH-58261	Adenosine receptor antagonist		ADORA2A, ADORA1, ADORA2B, ADORA3	Adenosine receptor antagonist
472	70.1	cp	BRD-A74980173	gatifloxacin	Bacterial DNA gyrase inhibitor	Bacterial DNA gyrase inhibitor		Bacterial DNA gyrase inhibitor
475	70.06	cp	BRD-K47323024	methapyrilene	Histamine receptor antagonist	HRH1 antagonist		Histamine receptor antagonist
485	69.33	cp	BRD-K62353524	DY-131	Estrogen receptor agonist		ESR2, ESRRB, ESRRG	Estrogen receptor agonist
488	69.24	cp	BRD-A43849199	karakoline	Phytotoxin			Phytotoxin
491	69.21	cp	BRD-A69917777	aminopentamide	Acetylcholine receptor antagonist			Acetylcholine receptor antagonist
492	69.2	cp	BRD-K94441233	mevastatin	HMGCR inhibitor	HMGCR inhibitor	HMGCR	HMGCR inhibitor
493	69.17	cp	BRD-K71499074	diclofenamide	Carbonic anhydrase inhibitor		CA1, CA2, CA4, CA12, CA7	Carbonic anhydrase inhibitor
495	69.15	cp	BRD-K46862739	metyrapone	Cytochrome P450 inhibitor		CYP11B1, HSD11B1, NR3C2	Cytochrome P450 inhibitor
498	69.02	cp	BRD-K05181463	L-741626	Dopamine receptor antagonist	Dopamine receptor antagonist	DRD2, DRD3, DRD4, HTR2A, HTR2B	Dopamine receptor antagonist
499	68.97	cp	BRD-K35629949	SR-27897	CCK receptor antagonist	CCK receptor antagonist	CCKAR	CCK receptor antagonist
504	68.7	cp	BRD-K71823332	epothilone-a	Microtubule stabilizing agent			Microtubule stabilizing agent
505	68.6	cp	BRD-K59456551	methotrexate	Dihydrofolate reductase inhibitor	Dihydrofolate reductase inhibitor	DHFR, AOX1, FOLR1, TYMS	Dihydrofolate reductase inhibitor
510	68.4	cp	BRD-K81272440	dantrolene	Calcium channel blocker		RYR1, RYR3	Calcium channel blocker
511	68.35	cp	BRD-K29733039	deforolimus	MTOR inhibitor	MTOR inhibitor	MTOR	MTOR inhibitor
512	68.32	cp	BRD-K12120659	GR-144053	Integrin antagonist		ITGB3, ITGA2B	Integrin antagonist
518	68.11	cp	BRD-K67868012	PI-103	MTOR inhibitor	MTOR inhibitor, PI3K inhibitor	PIK3CA, PIK3CG, MTOR, PIK3CB, PIK3CD, PRKDC	MTOR inhibitor, PI3K inhibitor
519	68.07	cp	BRD-K23192422	lestaurtinib	FLT3 inhibitor	FLT3 inhibitor, JAK inhibitor	FLT3, NTRK1, JAK2, NTRK2, NTRK3	FLT3 inhibitor, Growth factor receptor inhibitor, JAK inhibitor
527	67.74	cp	BRD-A67748489	K3644	Kinesin-like spindle protein inhibitor		KIF11	Kinesin-like spindle protein inhibitor
532	67.56	cp	BRD-K69932463	AZD-8055	MTOR inhibitor	MTOR inhibitor	MTOR	MTOR inhibitor
535	67.5	cp	BRD-K37206356	rhamnetin	HDAC inhibitor		ALOX5, MAPK8	HDAC inhibitor
542	67.26	cp	BRD-K12244279	MEK1-2-inhibitor	MEK inhibitor	MEK inhibitor	MAP2K1, MAP2K2	MEK inhibitor
544	67.24	cp	BRD-U73238814	QL-XI-92	DDR1 inhibitor		DDR1	DDR1 inhibitor
553	66.51	cp	BRD-K03981224	ethisterone	Progestogen hormone		TYR	Progestogen hormone
555	66.46	cp	BRD-A30437061	camptothecin	Topoisomerase inhibitor	Topoisomerase inhibitor	TOP1, HIF1A	Topoisomerase inhibitor
556	66.43	cp	BRD-U82589721	HG-5-113-01	Protein kinase inhibitor		ABL1, LTK, STK10	Protein kinase inhibitor
557	66.41	cp	BRD-K25875056	SC-9	Protein tyrosine kinase activator			Protein tyrosine kinase activator
558	66.35	cp	BRD-A04352665	maraviroc	CC chemokine receptor antagonist		CCR5, CYP3A5	CC chemokine receptor antagonist
560	66.2	cp	BRD-K54411430	robustic-acid	cAMP inhibitor			cAMP inhibitor
564	66.08	cp	BRD-K77175907	calcifediol	Vitamin D receptor agonist	Vitamin D receptor agonist	VDR	Vitamin D receptor agonist
566	66.05	cp	BRD-K15567136	papaverine	Phosphodiesterase inhibitor		PDE10A, PDE4B, PDE5A	Phosphodiesterase inhibitor
572	65.72	cp	BRD-A43082555	loxoprofen	Cyclooxygenase inhibitor		PTGS2	Cyclooxygenase inhibitor, Prostanoid receptor antagonist
576	65.45	cp	BRD-K94919853	10H-phenothiazin-10-yl)(p-tolyl)methanone	Butyrylcholinesterase inhibitor		BCHE	Butyrylcholinesterase inhibitor
577	65.45	cp	BRD-A09722536	cyclophosphamide	DNA alkylating agent		BCL2, CYP2B6, CYP2C19, CYP3A5, LGALS1	DNA alkylating agent
596	64.46	cp	BRD-K49404994	levetiracetam	Calcium channel blocker		SV2A, CACNA1B, SCN1A	Calcium channel blocker
597	64.44	cp	BRD-K15592317	CP466722	ATM kinase inhibitor		ATM	ATM kinase inhibitor
605	64.21	cp	BRD-K55344148	BU-224	Imidazoline receptor ligand	Imidazoline ligand	MAOA, MAOB	Imidazoline receptor ligand
609	64	cp	BRD-A01317026	7,8-dihydro-L-biopterin	Dihydroneopterin aldolase inhibitor		NOS2, TPH1	Dihydroneopterin aldolase inhibitor
612	63.84	cp	BRD-K09537769	NU-7026	DNA dependent protein kinase inhibitor	DNA dependent protein kinase inhibitor, MTOR inhibitor, PI3K inhibitor	PRKDC	DNA dependent protein kinase inhibitor, MTOR inhibitor, PI3K inhibitor
613	63.72	cp	BRD-K87696786	LY-456236	Glutamate receptor antagonist		GRM1	Glutamate receptor antagonist
614	63.7	cp	BRD-A09094913	strychnine	Acetylcholine receptor antagonist		GLRA1, CHRM1, CHRM2, CHRM3, CHRM4, CHRM5, CHRNA10, CHRNA9, GLRA2, GLRA3, GLRB	Acetylcholine receptor antagonist
616	63.62	cp	BRD-K56745457	azauridine	Antiviral			Antiviral
620	63.21	cp	BRD-K69032158	diprotin-a	Dipeptidyl peptidase inhibitor		DPP4	Dipeptidyl peptidase inhibitor
623	63.01	cp	BRD-K05673000	dicloxacillin	Bacterial cell wall synthesis inhibitor	Bacterial cell wall synthesis inhibitor		Bacterial cell wall synthesis inhibitor
628	62.9	cp	BRD-K06159959	CCMQ	Inhibitor of the binding of homoquinolinic acid to non-NMDA sensitive sites			Inhibitor of the binding of homoquinolinic acid to non-NMDA sensitive sites
637	62.5	cp	BRD-K64670467	JNJ-16259685	Glutamate receptor antagonist		GRM1	Glutamate receptor antagonist
638	62.46	cp	BRD-K67831364	ZM-323881	VEGFR inhibitor	VEGFR inhibitor	KDR	VEGFR inhibitor
640	62.32	cp	BRD-K76133116	benzydamine	Membrane integrity inhibitor		PRSS1, PRSS2	Membrane integrity inhibitor, Prostanoid receptor antagonist, Prostanoid receptor inhibitor
648	62.02	cp	BRD-K26573499	DMAB-anabaseine	Adrenergic receptor agonist		CHRNA7	Adrenergic receptor agonist
655	61.76	cp	BRD-A75368507	demeclocycline	Bacterial 30S ribosomal subunit inhibitor	Bacterial 30S ribosomal subunit inhibitor		Bacterial 30S ribosomal subunit inhibitor
656	61.68	cp	BRD-K20714604	RS-56812	Serotonin receptor partial agonist		HTR3A	Serotonin receptor partial agonist
658	61.51	cp	BRD-K79092138	nitrofural	Bacterial DNA inhibitor			Bacterial DNA inhibitor
660	61.51	cp	BRD-K63430059	methoxsalen	DNA synthesis inhibitor		ACHE, CYP1A2	DNA synthesis inhibitor
665	61.37	cp	BRD-K76617868	fasudil	Rho associated kinase inhibitor	PKA inhibitor, Rho associated kinase inhibitor	ROCK1, ROCK2, PKIA, PRKACA	Rho associated kinase inhibitor
671	61.21	cp	BRD-K69690935	curcumin	Cyclooxygenase inhibitor		PTGS1, PTGS2, APP, CA1, CA12, CA14, CA2, CA4, CA6, CA9, CCND1, CYP3A4, DNMT1, DNMT3B, EP300, G6PC, MAPT, MMP13, MMP9, NOS2, XDH	Cyclooxygenase inhibitor, Histone acetyltransferase inhibitor, Lipoxygenase inhibitor, NFkB pathway inhibitor
673	61.19	cp	BRD-K97118047	4,5,6,7-tetrabromobenzotriazole	Casein kinase inhibitor		CSNK2A1, AKT1, CHEK1, CSNK2A2, CSNK2B, GSK3B, LCK, MAP2K1, MAPK1, MAPK11, MAPK12, MAPK14, MAPK8, PRKCA, ROCK1, RPS6KB1, SGK1	Casein kinase inhibitor
677	61.1	cp	BRD-A84327315	calcitriol	Vitamin D receptor agonist	Vitamin D receptor agonist	VDR, CYP3A5	Vitamin D receptor agonist
693	60.48	cp	BRD-K56450366	NSC-94258	Antineoplastic		AKR1B1, CYP19A1, HSD17B1	Antineoplastic
697	60.4	cp	BRD-K01638814	rilmenidine	Adrenergic receptor agonist	Imidazoline ligand	NISCH	Adrenergic receptor agonist, Imidazoline receptor agonist
701	60.3	cp	BRD-K31471398	dihydrexidine	Dopamine receptor agonist		DRD1, DRD2, DRD3, DRD4, DRD5	Dopamine receptor agonist
707	60	cp	BRD-K18194590	mephentermine	Adrenergic receptor agonist		ADRA1A, ADRA1B, ADRA1D, ADRA2A, ADRA2B, ADRA2C, ADRB1, ADRB2, ADRB3	Adrenergic receptor agonist
708	59.95	cp	BRD-K70281171	U-99194	Dopamine receptor antagonist		DRD3	Dopamine receptor antagonist
713	59.82	cp	BRD-A52588987	SKF-83566	Dopamine receptor antagonist		DRD1, DRD5	Dopamine receptor antagonist
715	59.75	cp	BRD-A49765801	fludroxycortide	Glucocorticoid receptor agonist	Glucocorticoid receptor agonist	NR3C1, SERPINA6	Glucocorticoid receptor agonist
716	59.74	cp	BRD-K59574735	ubenimex	Leukotriene inhibitor		LTA4H, ANPEP, RNPEP	Leukotriene inhibitor
728	59.13	cp	BRD-K47679368	bromfenac	Cyclooxygenase inhibitor		PTGS1, PTGS2	Cyclooxygenase inhibitor
733	58.84	cp	BRD-A79237180	ascorbic-acid	Antioxidant		AKR1B1	Antioxidant
735	58.71	cp	BRD-K19796430	erismodegib	Smoothened receptor antagonist		SMO	Smoothened receptor antagonist
743	58.49	cp	BRD-K71266197	PSB-06126	NTPDase inhibitor		ENTPD3	NTPDase inhibitor
744	58.49	cp	BRD-K90543092	levonorgestrel	Estrogen receptor agonist	Progesterone receptor agonist	PGR, AR, CYP2E1, ESR1, SRD5A1	Estrogen receptor agonist, Glucocorticoid receptor antagonist, Progesterone receptor agonist, Progesterone receptor antagonist
748	58.45	cp	BRD-K64052750	gefitinib	EGFR inhibitor	EGFR inhibitor	EGFR, CYP2C19	EGFR inhibitor
753	58.26	cp	BRD-K77008974	WYE-354	MTOR inhibitor	MTOR inhibitor	MTOR	MTOR inhibitor
757	58.08	cp	BRD-K03440695	boldine	Acetylcholine receptor antagonist		CHRNA4, CHRNB2, DRD1, DRD2	Acetylcholine receptor antagonist, Dopamine receptor antagonist
758	58.02	cp	BRD-A55756846	H-7	PKA inhibitor	PKA inhibitor	PKIA, PRKACA, PRKAR1A	PKA inhibitor
773	57.49	cp	BRD-K46937689	phenazone	Cyclooxygenase inhibitor		PTGS1, PTGS2	Cyclooxygenase inhibitor
774	57.49	cp	BRD-K16554956	PTB1	AMPK activator		PTPN1	AMPK activator
782	57.14	cp	BRD-A80574334	oxalomalic-acid	Isocitrate dehydrogenase inhibitor		ACO1, IDH1	Isocitrate dehydrogenase inhibitor
783	57.1	cp	BRD-K16478699	PLX-4720	RAF inhibitor	RAF inhibitor	BRAF, KDR	RAF inhibitor
784	57.05	cp	BRD-A65597028	RX-821002	Adrenergic receptor antagonist		ADRA2A, ADRA2B, ADRA2C, ADRA1A, ADRA1B, ADRA1D	Adrenergic receptor antagonist
790	56.91	cp	BRD-K59184148	SB-216763	Glycogen synthase kinase inhibitor	Glycogen synthase kinase inhibitor	GSK3B, CCNA2, CDK2, GSK3A	Glycogen synthase kinase inhibitor
798	56.68	cp	BRD-K72029282	probucol	Atherogenesis inhibitor		ABCA1, ABCB11, CES1	Atherogenesis inhibitor
799	56.67	cp	BRD-K78084463	W-12	Calmodulin antagonist			Calmodulin antagonist
800	56.61	cp	BRD-K10467831	tibolone	Androgen receptor agonist	Androgen receptor modulator	AR, ESR1, PGR, STS	Androgen receptor agonist, Estrogen receptor agonist, Progesterone receptor agonist
802	56.54	cp	BRD-K95851186	CGP-13501	GABA receptor modulator		GABBR1	GABA receptor modulator
811	56.33	cp	BRD-K94830329	ataluren	CFTR channel agonist		CFTR, DMD, F8, F9	CFTR channel agonist, Dystrophin stimulant
822	55.91	cp	BRD-K14791739	fluticasone	Glucocorticoid receptor agonist	Glucocorticoid receptor agonist	NR3C1, CYP3A5, CYP3A7, NR3C2, PGR, PLA2G4A	Glucocorticoid receptor agonist
825	55.86	cp	BRD-K77286328	reversine	Aurora kinase inhibitor	Aurora kinase inhibitor	AURKB, ADORA3, AURKA, INCENP, MAP2K1	Aurora kinase inhibitor
826	55.86	cp	BRD-K67277431	picotamide	Thromboxane receptor antagonist	Thromboxane receptor antagonist	TBXA2R, TBXAS1	Thromboxane receptor antagonist, Thromboxane synthase inhibitor
831	55.68	cp	BRD-K50384076	7,4'-dihydroxyflavone	Opioid receptor antagonist		CYP19A1	Opioid receptor antagonist
834	55.53	cp	BRD-K15601958	SEW-2871	Lysophospholipid receptor agonist		S1PR1	Lysophospholipid receptor agonist
836	55.48	cp	BRD-A65013509	oxybutynin	Acetylcholine receptor antagonist		CHRM3, CHRM1, CHRM2, CHRM4	Acetylcholine receptor antagonist
842	55.32	cp	BRD-K47780086	penciclovir	DNA directed DNA polymerase inhibitor			DNA directed DNA polymerase inhibitor
845	55.29	cp	BRD-K42748308	XE-991	Potassium channel blocker		KCNQ1, KCNQ2, KCNQ3, KCNQ4, KCNQ5	Potassium channel blocker
856	54.88	cp	BRD-K34776109	glimepiride	Insulin secretagogue	KCNJ11 modulator	ABCC8, KCNJ11, KCNJ1	Insulin secretagogue
862	54.66	cp	BRD-K55044200	amoxicillin	Penicillin binding protein inhibitor		SLC15A1	Penicillin binding protein inhibitor
864	54.62	cp	BRD-K18059238	gamma-linolenic-acid	Cyclooxygenase inhibitor		TBXAS1	Cyclooxygenase inhibitor, Prostanoid receptor agonist
867	54.54	cp	BRD-K21283037	riluzole	Glutamate inhibitor		KCND3, KCNK10, KCNK2, KCNK4, KCNN4, SCN5A, SLC7A11	Glutamate inhibitor
871	54.22	cp	BRD-K07403598	CAY-10470	NFkB pathway inhibitor		NFKB1, TNF	NFkB pathway inhibitor
873	54.15	cp	BRD-K42221274	NNC-711	GAT inhibitor		SLC6A1, SIGMAR1	GAT inhibitor
874	54.14	cp	BRD-A83237092	fulvestrant	Estrogen receptor antagonist	Estrogen receptor antagonist	ESR1, EPHX2, ESR2, GPER1	Estrogen receptor antagonist
876	54.11	cp	BRD-K68437527	EMF-bca1-60	caspase inhibitor			caspase inhibitor
877	54.04	cp	BRD-K63195589	tipifarnib	Farnesyltransferase inhibitor		FNTA, FNTB	Farnesyltransferase inhibitor
884	53.86	cp	BRD-K25741894	skimmianine	Acetylcholinesterase inhibitor			Acetylcholinesterase inhibitor, Furoquinoline alkaloid
893	53.62	cp	BRD-K38903228	hesperidin	Flavanone glycoside		CACNA1B	Flavanone glycoside
895	53.51	cp	BRD-K04430056	7-nitroindazole	nitric oxide synthase inhibitor		NOS1, NOS2, NOS3	nitric oxide synthase inhibitor
901	53.28	cp	BRD-K62810658	PD-98059	MEK inhibitor	MEK inhibitor	MAP2K1, AKT1, CHEK1, GSK3B, LCK, MAP2K2, MAPK1, MAPK11, MAPK12, MAPK14, MAPK3, MAPK8, PRKCA, RAF1, ROCK1, RPS6KB1, SGK1	MEK inhibitor, MAP kinase inhibitor
905	53.2	cp	BRD-K82746043	navitoclax	BCL inhibitor		BCL2, BCL2L1, BCL2L2	BCL inhibitor
906	53.13	cp	BRD-K53570330	carbofuran	Cholinesterase inhibitor			Cholinesterase inhibitor
911	52.93	cp	BRD-K35430135	SR-59230A	Adrenergic receptor antagonist		ADRB3, ADRB1, ADRB2	Adrenergic receptor antagonist
912	52.93	cp	BRD-A28746609	paclitaxel	Tubulin inhibitor	Tubulin inhibitor	TUBB, NR1I2, ABCB1, BCL2, CYP2C8, MAP2, MAP4, MAPT, TLR4, TUBB1	Tubulin inhibitor
916	52.82	cp	BRD-A78942461	ICI-118551	Adrenergic receptor antagonist			Adrenergic receptor antagonist
919	52.71	cp	BRD-K13356952	methazolamide	Carbonic anhydrase inhibitor		CA1, CA2, CA4, CA7, CA12, CA14, INS	Carbonic anhydrase inhibitor
923	52.57	cp	BRD-K89014967	AS-703026	MEK inhibitor	MEK inhibitor	MAP2K1, MAP2K2	MEK inhibitor
926	52.48	cp	BRD-K95885906	quercetagetin	PIM inhibitor		PIM1	PIM inhibitor
930	52.43	cp	BRD-K41564320	purvalanol-b	Tyrosine kinase inhibitor		CDK2, CDK4, MAPK1, MAPK3, CDK5, SRPK2	Tyrosine kinase inhibitor
932	52.41	cp	BRD-K43290182	Ro-04-6790	Serotonin receptor antagonist		HTR6	Serotonin receptor antagonist
935	52.27	cp	BRD-A93255169	thalidomide	TNF production inhibitor		TNF, CRBN, CYP1A2, CYP2B6, CYP2C19, CYP3A5, FGFR2, NFKB1, ORM1, ORM2, PTGS2	TNF production inhibitor
938	52.2	cp	BRD-K01192156	tyrphostin-AG-112	Protein tyrosine kinase inhibitor		EGFR	Protein tyrosine kinase inhibitor
948	51.85	cp	BRD-K15842202	eudesmic-acid	-666			-666
949	51.83	cp	BRD-A38898897	GW-311616	Leukocyte elastase inhibitor		ELANE	Leukocyte elastase inhibitor
951	51.82	cp	BRD-K23875128	RHO-kinase-inhibitor-III[rockout]	Rho associated kinase inhibitor		IMPDH2, ROCK1	Rho associated kinase inhibitor
953	51.76	cp	BRD-K59637651	NSC-119889	Protein synthesis inhibitor			Protein synthesis inhibitor
967	51.38	cp	BRD-A70449690	forskolin	Adenylyl cyclase activator		ADCY2, ADCY5, GNAS	Adenylyl cyclase activator
974	51.05	cp	BRD-K24538644	KUC104502N	-666		OPRK1	-666
977	50.97	cp	BRD-K75181824	acetyl-geranygeranyl-cysteine	Inhibitor of methyl esterification of geranylgeranylated proteins			Inhibitor of methyl esterification of geranylgeranylated proteins
978	50.97	cp	BRD-A31227688	kynuramine	Aryl hydrocarbon receptor activator			Aryl hydrocarbon receptor activator
979	50.96	cp	BRD-K40992116	parachlorophenol	Anti-infective			Anti-infective
981	50.88	cp	BRD-K70330367	amantadine	Glutamate receptor antagonist		DRD2, GRIN1, GRIN2A, GRIN2B, GRIN2C, GRIN2D, GRIN3A	Glutamate receptor antagonist
982	50.86	cp	BRD-A15493168	tetracycline	Bacterial 30S ribosomal subunit inhibitor	Bacterial 30S ribosomal subunit inhibitor	PRNP	Bacterial 30S ribosomal subunit inhibitor
986	50.69	cp	BRD-K05906022	limonin	HIV protease inhibitor			HIV protease inhibitor
993	50.49	cp	BRD-K26521938	dinoprostone	Prostanoid receptor agonist		PTGER2, PTGER1, PTGER3, PTGER4, CATSPER1, CATSPER2, CATSPER3, CATSPER4, PTGDR, PTGDR2, PTGFR, TBXA2R	Prostanoid receptor agonist
995	50.45	cp	BRD-A15131297	benazepril	ACE inhibitor		ACE	ACE inhibitor
996	50.42	cp	BRD-A14798026	mestranol	Estrogen receptor agonist	Estrogen receptor agonist	ESR1	Estrogen receptor agonist
998	50.09	cp	BRD-K71799949	carbamazepine	Carboxamide antiepileptic		ABCB1, CYP1A2, CYP3A4, SCN1A, SCN3A, SCN5A	Carboxamide antiepileptic
999	50.06	cp	BRD-K29178788	dictamnine	Furoquinoline alkaloid			Furoquinoline alkaloid
1001	49.99	cp	BRD-A44551378	LFM-A12	EGFR inhibitor		EGFR	EGFR inhibitor
1004	49.93	cp	BRD-A22684332	procaterol	Adrenergic receptor agonist	Beta-adrenergic receptor agonist	ADRB2	Adrenergic receptor agonist
1014	49.64	cp	BRD-K52397688	amperozide	Dopamine receptor antagonist		HTR2A, DRD2, FAAH	Dopamine receptor antagonist
1018	49.56	cp	BRD-A95696820	acadesine	AMPK activator			AMPK activator
1025	49.44	cp	BRD-A83937277	mephenytoin	Hydantoin antiepileptic		SCN5A, CYP2C19	Hydantoin antiepileptic
1027	49.42	cp	BRD-K74141488	naftifine	Fungal squalene epoxidase inhibitor		SQLE	Fungal squalene epoxidase inhibitor
1029	49.41	cp	BRD-A37492983	iocetamic-acid	Radiopaque medium			Radiopaque medium
1033	49.32	cp	BRD-K56001384	antimycin-a	ATP synthase inhibitor	ATP synthase inhibitor	CYCS	ATP synthase inhibitor
1034	49.3	cp	BRD-K43330982	JTE-013	Lysophospholipid receptor antagonist		S1PR2, P2RY10	Lysophospholipid receptor antagonist
1035	49.3	cp	BRD-K45330754	diethylstilbestrol	Estrogen receptor agonist	Estrogen receptor agonist	ESR1, ESR2, ESRRG, ESRRB	Estrogen receptor agonist
1047	48.94	cp	BRD-K44353683	nateglinide	Insulin secretagogue		ABCC8, KCNJ11, CYP3A4, INS, KCNJ10, PPARG	Insulin secretagogue
1049	48.91	cp	BRD-K73319509	PF-04217903	c-Met inhibitor		MET	c-Met inhibitor
1051	48.85	cp	BRD-K41260949	valproic-acid	HDAC inhibitor		ABAT, HDAC1, SCN1A, SCN3A, ACADSB, ALDH5A1, HDAC2, HDAC9, OGDH, SCN10A, SCN11A, SCN1B, SCN2A, SCN2B, SCN3B, SCN4A, SCN4B, SCN5A, SCN7A, SCN8A, SCN9A	HDAC inhibitor
1052	48.85	cp	BRD-K76205745	losartan	Angiotensin receptor antagonist		AGTR1	Angiotensin receptor antagonist
1053	48.74	cp	BRD-K89125793	tinidazole	Antiprotozoal			Antiprotozoal
1055	48.67	cp	BRD-K55301415	abiraterone	17,20 lyase inhibitor		CYP17A1, CYP11B1	17,20 lyase inhibitor, Androgen biosynthesis inhibitor, Cytochrome P450 inhibitor, Steroid sulfatase inhibitor
1058	48.65	cp	BRD-A57382968	piroxicam	Cyclooxygenase inhibitor		PTGS2, PTGS1	Cyclooxygenase inhibitor
1062	48.58	cp	BRD-K60690191	MPEP	Glutamate receptor antagonist		GRM5, GRM1, GRM4	Glutamate receptor antagonist
1063	48.57	cp	BRD-K27499107	carbacyclin	IP receptor activator		PPARD, PTGDR, PTGER1, PTGER2, PTGER3, PTGER4, PTGFR, PTGIR, TBXA2R	IP receptor activator, PPAR receptor agonist
1066	48.55	cp	BRD-A25576662	streptozotocin	DNA alkylating agent		SLC2A2	DNA alkylating agent
1069	48.42	cp	BRD-K06335600	tizanidine	Adrenergic receptor agonist		ADRA2A, ADRA2B, ADRA2C, CYP1A2, NISCH	Adrenergic receptor agonist
1075	48.21	cp	BRD-K06080977	eicosatetraynoic-acid	Cyclooxygenase inhibitor		ALOX12, PPARA, PPARG, PTGS1	Cyclooxygenase inhibitor, Lipoxygenase inhibitor
1077	48.09	cp	BRD-A01145011	zebularine	DNA methyltransferase inhibitor		CDA, DNMT1	DNA methyltransferase inhibitor
1078	48.09	cp	BRD-K03600606	catechin	Beta secretase inhibitor		BACE1, CA1, CA12, CA14, CA2, CA4, CA6, CA9, FASN, PTGS1, SCN5A	Beta secretase inhibitor, Fatty acid synthase inhibitor, LDL antioxidant
1084	47.9	cp	BRD-K82381502	acetylcholine	Acetylcholine receptor agonist		ACHE, CHRM1, CHRM2, CHRM3, CHRM4, CHRM5, CHRNA2	Acetylcholine receptor agonist
1087	47.74	cp	BRD-K02590140	O-2050	Cannabinoid receptor antagonist		CNR1	Cannabinoid receptor antagonist
1088	47.74	cp	BRD-K59419204	AM-281	Cannabinoid receptor antagonist		CNR1, CNR2, GPR55	Cannabinoid receptor antagonist
1089	47.72	cp	BRD-A71157293	fursultiamine	Vitamin B			Vitamin B
1092	47.64	cp	BRD-K24526313	levcromakalim	Potassium channel activator	Potassium channel activator	KCNJ8, ABCC9, KCNJ5	Potassium channel activator
1099	47.48	cp	BRD-K22828899	TUL-XXI039	Serine/threonine kinase inhibitor			Serine/threonine kinase inhibitor
1102	47.41	cp	BRD-A13946108	sulindac	Cyclooxygenase inhibitor		AKR1B1, PTGS1, PTGS2, MAPK3, PPARD, PTGDR2	Cyclooxygenase inhibitor
1103	47.4	cp	BRD-K17674993	diflorasone	Corticosteroid agonist	Glucocorticoid receptor agonist	NR3C1, PLA2G1B	Corticosteroid agonist, Glucocorticoid receptor agonist, Cytochrome P450 inhibitor, Immunosuppressant
1106	47.34	cp	BRD-K07736136	VX-702	p38 MAPK inhibitor	P38 MAPK inhibitor	MAPK14, MAPK11, MAPK12	p38 MAPK inhibitor
1107	47.31	cp	BRD-A37817666	picrotoxin	GABA receptor antagonist		GABRA1, GLRA2, GLRA3, GABRR1, GLRA1, GLRB, HTR3A, HTR3B	GABA receptor antagonist
1111	47.15	cp	BRD-K31283835	tofacitinib	JAK inhibitor		JAK3, JAK1, JAK2, CYP2C19, TYK2	JAK inhibitor
1121	46.92	cp	BRD-K84566043	fenpiverinium	Acetylcholine receptor antagonist			Acetylcholine receptor antagonist
1124	46.85	cp	BRD-K01902415	pirinixic-acid	PPAR receptor agonist	PPAR receptor agonist	PPARA	PPAR receptor agonist
1129	46.77	cp	BRD-A02759312	betaxolol	Adrenergic receptor antagonist		ADRB1, ADRB2	Adrenergic receptor antagonist
1131	46.72	cp	BRD-K61314889	IWR-1-ENDO	PARP inhibitor	PARP inhibitor	TNKS, TNKS2	PARP inhibitor
1135	46.58	cp	BRD-K09471561	levofloxacin	Bacterial DNA gyrase inhibitor		TOP2A	Bacterial DNA gyrase inhibitor
1139	46.51	cp	BRD-A76093993	cromakalim	Potassium channel activator		KCNJ8, ABCC9, KCNJ5	Potassium channel activator
1140	46.5	cp	BRD-K49456190	prima-1-met	thioredoxin inhibitor		TP53	thioredoxin inhibitor
1148	46.34	cp	BRD-K18250272	propoxycaine	Local anesthetic			Local anesthetic
1150	46.3	cp	BRD-A87719232	naproxen	Cyclooxygenase inhibitor		PTGS2, PTGS1	Cyclooxygenase inhibitor
1152	46.15	cp	BRD-A02176148	tubaic-acid	Mitochondrial complex I inhibitor		MT-ND1	Mitochondrial complex I inhibitor, NADH-ubiquinone oxidoreductase (Complex I) inhibitor
1153	46.13	cp	BRD-K11433652	aspirin	Cyclooxygenase inhibitor		PTGS1, PTGS2, TP53, AKR1C1, ASIC3, EDNRA, HSPA5, IKBKB, NFKB1, NFKB2, NFKBIA, PRKAA1, PRKAA2, PRKAB1, PRKAB2, PRKAG1, PRKAG2, PRKAG3, RPS6KA3	Cyclooxygenase inhibitor
1154	46.11	cp	BRD-K95785537	PP-2	SRC inhibitor	SRC inhibitor	SRC, LCK, ABL1, LYN, RIPK2	SRC inhibitor
1156	46.03	cp	BRD-K68103045	CGS-20625	Benzodiazepine receptor agonist		GABRA1, GABRA2, GABRA3, GABRA5	Benzodiazepine receptor agonist, GABA benzodiazepine site receptor partial agonist
1158	45.97	cp	BRD-A63836183	PD-123319	Angiotensin receptor antagonist		AGTR2	Angiotensin receptor antagonist
1161	45.92	cp	BRD-K10176267	L-701252	Glutamate receptor antagonist		GRIN1	Glutamate receptor antagonist
1163	45.91	cp	BRD-A29260609	acebutolol	Adrenergic receptor antagonist		ADRB1, ADRB2	Adrenergic receptor antagonist
1169	45.65	cp	BRD-K70490179	rimcazole	Sigma receptor antagonist		SIGMAR1	Sigma receptor antagonist
1177	45.47	cp	BRD-K18779551	bifemelane	Acetylcholine release stimulant		SLC6A2	Acetylcholine release stimulant, Adrenergic transmitter uptake inhibitor, Reducing agent
1179	45.43	cp	BRD-A94669766	naringenin	Aromatase inhibitor		CYP19A1, ESR2, CYP1B1, GLO1, HSD17B1	Aromatase inhibitor, TRPV antagonist
1181	45.35	cp	BRD-A36630025	SN-38	Topoisomerase inhibitor	Topoisomerase inhibitor	TOP1	Topoisomerase inhibitor
1190	45.01	cp	BRD-K03384561	roquinimex	Angiogenesis inhibitor			Angiogenesis inhibitor, TNF production inhibitor
1191	45.01	cp	BRD-K20655524	mefexamide	Psychoactive drug			Psychoactive drug
1194	44.97	cp	BRD-K03642198	AY-9944	Hedgehog pathway modulator			Hedgehog pathway modulator
1204	44.79	cp	BRD-K02123250	JNJ-38877605	Tyrosine kinase inhibitor		MET	Tyrosine kinase inhibitor
1211	44.68	cp	BRD-K68488863	ENMD-2076	FLT3 inhibitor	Aurora kinase inhibitor	AURKA, FLT3, KDR, PDGFRA, SRC, CSF1R, EPHA1, FGFR1, FGFR2, FGFR3, FLT4, KIT, PTK2	FLT3 inhibitor, VEGFR inhibitor, Aurora kinase inhibitor
1212	44.68	cp	BRD-K14993104	bemegride	Chemoreceptor agonist		GABRA1	Chemoreceptor agonist
1213	44.66	cp	BRD-A45140972	meclocycline	Bacterial 30S ribosomal subunit inhibitor	Bacterial 30S ribosomal subunit inhibitor		Bacterial 30S ribosomal subunit inhibitor, Bacterial 50S ribosomal subunit inhibitor
1217	44.57	cp	BRD-K20197062	SA-94315	Caspase inhibitor		CASP3	Caspase inhibitor
1224	44.38	cp	BRD-A10969569	ambelline	Plant alkaloid			Plant alkaloid
1233	43.95	cp	BRD-A43940795	tetrahydropalmatine	Serotonin release inhibitor			Serotonin release inhibitor
1234	43.94	cp	BRD-A65280694	molindone	Dopamine receptor antagonist		DRD2, HTR2A, CHRM1, DRD5, HRH1, HTR1A	Dopamine receptor antagonist
1241	43.8	cp	BRD-K09778810	FGIN-1-27	Inositol monophosphatase inhibitor		TSPO	Inositol monophosphatase inhibitor
1244	43.75	cp	BRD-K47761761	PD-168077	Dopamine receptor agonist		DRD2, DRD4	Dopamine receptor agonist
1245	43.75	cp	BRD-A78391468	prednisolone	Glucocorticoid receptor agonist	Glucocorticoid receptor agonist	NR3C1, NR3C2, SERPINA6	Glucocorticoid receptor agonist
1250	43.62	cp	BRD-A23072235	pheniramine	Histamine receptor antagonist		HRH1	Histamine receptor antagonist
1252	43.51	cp	BRD-K16977723	PP-3	EGFR inhibitor			EGFR inhibitor
1255	43.44	cp	BRD-K77171813	proxyfan	Histamine receptor modulator		HRH3	Histamine receptor modulator
1259	43.3	cp	BRD-K77625572	etomoxir	Carnitine palmitoyltransferase inhibitor		CPT1A, CPT1B	Carnitine palmitoyltransferase inhibitor
1266	43.17	cp	BRD-K49448285	bisindolylmaleimide	CDK inhibitor	PKC inhibitor	CCND1, CDK4, LRRK2, PDPK1, PIM1, PRKCA, PRKCB, PRKCI, PRKCZ	CDK inhibitor
1268	43.09	cp	BRD-K50938287	sumatriptan	Serotonin receptor agonist		HTR1D, HTR1B, HTR1A, HTR1F, HTR1E, HTR5A, HTR6, HTR7	Serotonin receptor agonist
1271	43.02	cp	BRD-K00673382	famotidine	Histamine receptor antagonist		HRH2	Histamine receptor antagonist
1272	43.02	cp	BRD-K76872913	benzanthrone	Aromatic hydrocarbon derivative			Aromatic hydrocarbon derivative
1275	43	cp	BRD-K84996949	sinensetin	Cyclooxygenase inhibitor			Cyclooxygenase inhibitor
1282	42.8	cp	BRD-K34437622	BRD-K34437622	Thymidylate synthase inhibitor		TYMS	Thymidylate synthase inhibitor
1285	42.78	cp	BRD-K05104363	PD-184352	MEK inhibitor	MEK inhibitor	MAP2K1, MAP2K2, MAP3K1, MAP3K2	MEK inhibitor
1286	42.76	cp	BRD-A67373739	AICA-ribonucleotide	AMPK activator		ATIC, PRKAA1	AMPK activator
1287	42.74	cp	BRD-A62525898	prednisone	Glucocorticoid receptor agonist		NR3C1, HSD11B1	Glucocorticoid receptor agonist
1288	42.74	cp	BRD-K64746805	MBCQ	Phosphodiesterase inhibitor		PDE5A	Phosphodiesterase inhibitor
1294	42.67	cp	BRD-K27305650	LY-294002	MTOR inhibitor	Bromodomain Inhibitor, MTOR inhibitor, PI3K inhibitor	MTOR, PIK3CD, PIK3CG, PIK3CA, PIK3CB, PLK1, PRKDC, AKT1, CHEK1, GSK3B, LCK, MAPK1, MAPK11, MAPK12, MAPK14, MAPK8, PDE2A, PRKCA, ROCK1, RPS6KB1, SGK1	MTOR inhibitor, PI3K inhibitor, DNA dependent protein kinase inhibitor, Phosphodiesterase inhibitor, PLK inhibitor
1296	42.64	cp	BRD-K09668667	benzo(a)pyrene	Carcinogen			Carcinogen
1300	42.49	cp	BRD-K34820100	tebuthiuron	Photosynthesis inhibitor			Photosynthesis inhibitor
1301	42.46	cp	BRD-K72024482	MRS-1754	Adenosine receptor antagonist		ADORA2B, ADORA1, ADORA2A, ADORA3	Adenosine receptor antagonist
1307	42.33	cp	BRD-K06024458	n-arachidonyl-GABA	cannabinoid receptor agonist			cannabinoid receptor agonist
1308	42.31	cp	BRD-K75089421	procainamide	Sodium channel blocker		SCN5A, DNMT1	Sodium channel blocker
1312	42.21	cp	BRD-K17868609	BRL-54443	Serotonin receptor agonist		HTR1E, HTR1F	Serotonin receptor agonist
1314	42.16	cp	BRD-A42423104	benproperine	Antitussive			Antitussive
1320	42.06	cp	BRD-K18316707	O-1918	Cannabinoid receptor antagonist			Cannabinoid receptor antagonist
1322	42.01	cp	BRD-K54708045	nTZDpa	PPAR receptor agonist	PPAR receptor agonist	PPARG	PPAR receptor agonist
1327	41.91	cp	BRD-K46469693	SCH-442416	Adenosine receptor antagonist		ADORA1, ADORA2A, ADORA2B, ADORA3	Adenosine receptor antagonist
1332	41.72	cp	BRD-K59851896	calycanthine	GABA release inhibitor			GABA release inhibitor
1333	41.68	cp	BRD-A75455249	kavain	Calcium channel modulator		MTOR	Calcium channel modulator, Sodium channel blocker
1339	41.45	cp	BRD-K18574842	nafcillin	Bacterial cell wall synthesis inhibitor	Bacterial cell wall synthesis inhibitor	CYP3A4	Bacterial cell wall synthesis inhibitor
1340	41.41	cp	BRD-K96271548	coumaric-acid	Antioxidant			Antioxidant
1343	41.34	cp	BRD-A71203467	l-stepholidine	Dopamine receptor antagonist		DRD2, DRD1	Dopamine receptor antagonist
1346	41.32	cp	BRD-K11558771	droxinostat	HDAC inhibitor	HDAC inhibitor	HDAC6, HDAC8	HDAC inhibitor
1348	41.24	cp	BRD-A94709349	metaxalone	Muscle relaxant			Muscle relaxant
1351	41.08	cp	BRD-K76587808	fraxetin	Antioxidant			Antioxidant
1364	40.66	cp	BRD-K25186396	tangeritin	Cell cycle inhibitor			Cell cycle inhibitor
1366	40.59	cp	BRD-K12184916	dactolisib	MTOR inhibitor	MTOR inhibitor, PI3K inhibitor	MTOR, PIK3CA, PIK3CG, PIK3CD, ATR, PIK3CB	MTOR inhibitor, PI3K inhibitor, Protein kinase inhibitor
1368	40.56	cp	BRD-K51677086	erythromycin	NFkB pathway inhibitor		CYP3A4, MLNR	NFkB pathway inhibitor
1369	40.56	cp	BRD-A73368467	fexofenadine	Histamine receptor antagonist		HRH1	Histamine receptor antagonist
1370	40.51	cp	BRD-K70505054	ranitidine	Histamine receptor antagonist		HRH2, SLC22A2	Histamine receptor antagonist
1374	40.41	cp	BRD-K29555132	arachidonamide	Cannabinoid receptor agonist		CNR1, CNR2	Cannabinoid receptor agonist
1376	40.34	cp	BRD-K11801786	trimidox	Ribonucleotide reductase inhibitor		RRM1	Ribonucleotide reductase inhibitor
1377	40.32	cp	BRD-A65550283	ginsenoside	Steroid hormone receptor agonist			Steroid hormone receptor agonist
1379	40.29	cp	BRD-K40213712	SAL-1	Adenosine receptor antagonist		ADORA2B, ADORA2A	Adenosine receptor antagonist
1383	40.1	cp	BRD-K08890269	CO-102862	Sodium channel blocker		SCN2A, SCN4A, SCN9A	Sodium channel blocker
1384	40.04	cp	BRD-K66412701	pazufloxacin	Topoisomerase inhibitor			Topoisomerase inhibitor
1385	40.03	cp	BRD-K05658747	raltegravir	HIV integrase inhibitor			HIV integrase inhibitor
1387	39.9	cp	BRD-K79930101	GW-583340	EGFR inhibitor		EGFR, ERBB2	EGFR inhibitor, ErbB2 inhibitor, Receptor tyrosine protein kinase inhibitor
1390	39.84	cp	BRD-K43736954	cortisone	Glucocorticoid receptor agonist		NR3C1	Glucocorticoid receptor agonist
1393	39.8	cp	BRD-A84702196	penicillin	Bacterial cell wall synthesis inhibitor	Bacterial cell wall synthesis inhibitor		Bacterial cell wall synthesis inhibitor
1394	39.67	cp	BRD-A70268693	PG-9	Acetylcholine receptor agonist			Acetylcholine receptor agonist
1398	39.55	cp	BRD-K89375097	pirenzepine	Acetylcholine receptor antagonist		CHRM1, CHRM2, CHRM3, CHRM4, CHRM5	Acetylcholine receptor antagonist
1400	39.53	cp	BRD-K28806945	L-750667	Dopamine receptor antagonist		DRD4	Dopamine receptor antagonist
1404	39.45	cp	BRD-A64227845	SKF-77434	Dopamine receptor agonist		DRD1	Dopamine receptor agonist
1410	39.34	cp	BRD-A51820102	econazole	Bacterial cell wall synthesis inhibitor	Sterol demethylase inhibitor	CYP51A1, NPY1R, NPY2R, TRPM2, TRPV5	Bacterial cell wall synthesis inhibitor, Lanosterol demethylase inhibitor, Sterol demethylase inhibitor
1412	39.23	cp	BRD-A69512159	carbidopa	Aromatic L-amino acid decarboxylase inhibitor		DDC	Aromatic L-amino acid decarboxylase inhibitor
1417	39.13	cp	BRD-K92413528	thiazolidinecarboxylic-acid	Reducing agent			Reducing agent
1422	39.01	cp	BRD-K93331255	lypressin	Vasopressin receptor agonist		AVPR1A, AVPR1B, AVPR2	Vasopressin receptor agonist
1425	38.99	cp	BRD-A79981887	midodrine	Adrenergic receptor agonist		ADRA1A, ADRA1B, ADRA1D	Adrenergic receptor agonist
1426	38.98	cp	BRD-A05352148	ipratropium	Acetylcholine receptor antagonist		CHRM1, CHRM2, CHRM3, CHRM4, CHRM5	Acetylcholine receptor antagonist
1429	38.93	cp	BRD-K83963101	MLN-8054	Aurora kinase inhibitor		AURKA	Aurora kinase inhibitor, Mitotic inhibitor, Protein kinase inhibitor
1432	38.86	cp	BRD-K63915849	AS-604850	PI3K inhibitor		PIK3CG, PIK3CA	PI3K inhibitor
1438	38.75	cp	BRD-K43860855	iobenguane	Antineoplastic			Antineoplastic
1444	38.57	cp	BRD-K02404261	caffeine	Adenosine receptor antagonist		ADORA1, ADORA2A, ADORA2B, ATM, ITPR1, RYR1, ADORA3, ATR, ITPR2, ITPR3, PDE10A, PDE11A, PDE1A, PDE1B, PDE1C, PDE2A, PDE3A, PDE3B, PDE4A, PDE4B, PDE4C, PDE4D, PDE5A, PDE6A, PDE6B, PDE6C, PDE7A, PDE7B, PDE8A, PDE8B, PDE9A, PIK3CA, PIK3CB, PIK3CD, PRKDC, RYR2, RYR3	Adenosine receptor antagonist, Diuretic, Phosphodiesterase inhibitor
1445	38.52	cp	BRD-A12016240	LY-278584	Serotonin receptor antagonist		HTR3A	Serotonin receptor antagonist
1447	38.48	cp	BRD-K32836707	CAY-10577	Casein kinase inhibitor			Casein kinase inhibitor
1450	38.38	cp	BRD-K61341215	vecuronium	Acetylcholine receptor antagonist		CHRNA2	Acetylcholine receptor antagonist
1451	38.38	cp	BRD-A50928468	norgestrel	Progesterone receptor agonist	Progesterone receptor agonist	CYP2E1, PGR	Progesterone receptor agonist
1452	38.37	cp	BRD-K10852020	tolcapone	Catechol O methyltransferase inhibitor		COMT, TTR	Catechol O methyltransferase inhibitor
1453	38.36	cp	BRD-K23913458	coumarin	Vitamin K antagonist		CA1, CA12, CA14, CA2, CA4, CA6, CA9, CYP2A6	Vitamin K antagonist
1461	38.17	cp	BRD-A28856712	tetryzoline	Adrenergic receptor agonist			Adrenergic receptor agonist
1462	38.15	cp	BRD-K32755366	reserpic-acid	Norepinephrine transporter inhibitor			Norepinephrine transporter inhibitor
1463	38.14	cp	BRD-K10860596	granisetron	Serotonin receptor antagonist		HTR3A, CYP3A5	Serotonin receptor antagonist
1469	38.1	cp	BRD-K35531059	molsidomine	Guanylyl cyclase activator		GUCY1A3	Guanylyl cyclase activator
1470	38.07	cp	BRD-K61217870	n-(3-acetamidophenyl)-3-chlorobenzamide	Glutamate receptor antagonist		GRM5	Glutamate receptor antagonist
1473	38.02	cp	BRD-A77050075	heraclenol	Vitamin K antagonist			Vitamin K antagonist
1475	37.93	cp	BRD-A69636825	diltiazem	Calcium channel blocker		CACNA1C, CACNA1S, CACNA2D1, CACNG1, CYP3A5, CYP3A7, HTR3A, KCNA5	Calcium channel blocker
1477	37.88	cp	BRD-K72726508	arcyriaflavin-a	CDK inhibitor		CCND1, CCNE1, CDK2, CDK4	CDK inhibitor
1480	37.69	cp	BRD-K38305202	domperidone	Dopamine receptor antagonist		DRD2, DRD3, ABCG2, CYP3A5	Dopamine receptor antagonist
1481	37.69	cp	BRD-K63979671	etifenin	Compound used in hepatobiliary scans of the liver			Compound used in hepatobiliary scans of the liver
1490	37.49	cp	BRD-K66615216	moxifloxacin	Bacterial DNA gyrase inhibitor	Bacterial DNA gyrase inhibitor	TOP2A	Bacterial DNA gyrase inhibitor
1492	37.46	cp	BRD-K41337261	ZM-306416	ABL inhibitor	SRC inhibitor, VEGFR inhibitor	FLT1, KDR, EGFR, FLT4	ABL inhibitor, SRC inhibitor, VEGFR inhibitor
1494	37.38	cp	BRD-K31792052	pifithrin	Interleukin receptor antagonist			Interleukin receptor antagonist
1499	37.24	cp	BRD-A87387433	cefpodoxime	Bacterial cell wall synthesis inhibitor			Bacterial cell wall synthesis inhibitor
1501	37.09	cp	BRD-K35458079	edaravone	Nootropic agent		BCL2	Nootropic agent
1502	37.08	cp	BRD-K09397065	SR-57227A	Serotonin receptor agonist		HTR3A	Serotonin receptor agonist
1508	36.91	cp	BRD-K82577285	dipropyl-dopamine	Dopamine receptor agonist			Dopamine receptor agonist
1509	36.88	cp	BRD-K44876623	zolpidem	Benzodiazepine receptor agonist	Benzodiazepine receptor agonist	GABRA1, GABRA2, GABRA3	Benzodiazepine receptor agonist
1517	36.63	cp	BRD-K16485616	mocetinostat	HDAC inhibitor	HDAC inhibitor	HDAC1, HDAC2, HDAC3, HDAC11	HDAC inhibitor
1518	36.61	cp	BRD-A49225603	alimemazine	Histamine receptor agonist		HRH1	Histamine receptor agonist
1524	36.53	cp	BRD-K76274772	MAPP-D-erythro	Ceramidase inhibitor			Ceramidase inhibitor
1525	36.52	cp	BRD-K28453807	nitrocaramiphen	Cholinergic receptor antagonist			Cholinergic receptor antagonist
1530	36.42	cp	BRD-K50398167	meclofenamic-acid	Cyclooxygenase inhibitor		PTGS1, PTGS2, ALOX5, CNR1, KCNQ2, KCNQ3	Cyclooxygenase inhibitor, Prostanoid receptor antagonist
1535	36.32	cp	BRD-A71009679	KUC103420N	-666			-666
1536	36.32	cp	BRD-K05901394	terguride	Dopamine receptor agonist		DRD2, HTR2A, HTR2B, ADRA1A, ADRA2A, ADRA2B, ADRA2C, DRD3, DRD4, HTR1A, HTR1B, HTR1D, HTR2C, PRL	Dopamine receptor agonist, Serotonin receptor antagonist
1538	36.29	cp	BRD-K12516989	zaprinast	Phosphodiesterase inhibitor		PDE5A, GPR35, PDE1A, PDE4D, PDE9A	Phosphodiesterase inhibitor
1539	36.25	cp	BRD-K20141153	atomoxetine	Norepinephrine transporter inhibitor		SLC6A2, SLC6A3, SLC6A4, GRIN1, GRIN2A, GRIN2B, GRIN2C, GRIN2D, GRIN3A, GRIN3B	Norepinephrine transporter inhibitor
1542	36.15	cp	BRD-K00206590	P-1075	ATP channel activator	KCNJ11 modulator, Potassium channel activator	KCNJ8	ATP channel activator, Potassium channel activator
1544	36.11	cp	BRD-A38747044	KU-14R	Imidazoline receptor ligand			Imidazoline receptor ligand, Putative I3 antagonist
1548	36.07	cp	BRD-K15868788	SDZ-205-557	Serotonin receptor antagonist		HTR3A, HTR3B, HTR4	Serotonin receptor antagonist
1550	36.02	cp	BRD-A67981824	cefotaxime	Bacterial cell wall synthesis inhibitor	Bacterial cell wall synthesis inhibitor		Bacterial cell wall synthesis inhibitor
1552	35.99	cp	BRD-K22878149	SB-205607	Delta 1 opioid receptor agonist		OPRD1, OPRK1, OPRM1	Delta 1 opioid receptor agonist
1554	35.85	cp	BRD-K78373679	RO-3306	CDK inhibitor	CDK inhibitor	CDK1	CDK inhibitor
1556	35.79	cp	BRD-K96263742	GW-7647	PPAR receptor agonist	PPAR receptor agonist	PPARA	PPAR receptor agonist
1559	35.75	cp	BRD-K90574421	ipsapirone	Serotonin receptor agonist		HTR1A	Serotonin receptor agonist
1565	35.51	cp	BRD-A18917088	estradiol	Contraceptive agent	Estrogen receptor agonist	ESR1, ESR2, NR1I2, CYP2B6, CYP2C19, CYP2C8, CYP2E1, CYP3A5, CYP3A7, GPER1, KCNMA1	Contraceptive agent, Estrogen receptor agonist
1566	35.5	cp	BRD-A16332958	modafinil	Adrenergic receptor agonist		ADRA1B, CYP1A2, CYP2B6, CYP2C19, CYP3A4, CYP3A5, SLC6A3	Adrenergic receptor agonist
1571	35.44	cp	BRD-K94379058	BML-190	Cannabinoid receptor inverse agonist		CNR2	Cannabinoid receptor inverse agonist
1576	35.3	cp	BRD-K19284129	salvinorin-a	Opioid receptor agonist		OPRK1, OPRD1, OPRM1	Opioid receptor agonist
1577	35.3	cp	BRD-K11399644	phenformin	AMPK activator		KCNJ8, PRKAA1	AMPK activator
1578	35.29	cp	BRD-K94294671	OSI-027	MTOR inhibitor	MTOR inhibitor	MTOR	MTOR inhibitor
1580	35.18	cp	BRD-K08206212	entecavir	Reverse transcriptase inhibitor	Reverse transcriptase inhibitor		Reverse transcriptase inhibitor, DNA replication inhibitor
1583	35.1	cp	BRD-K01567962	pyrazolanthrone	JNK inhibitor		MAPK10, MAPK8, MAPK9, TTK, LRRK2, MAPK8IP1	JNK inhibitor
1594	34.82	cp	BRD-K18742343	H-8	PKA inhibitor	PKA inhibitor	PKIA, PRKACA	PKA inhibitor
1596	34.8	cp	BRD-A66563878	medetomidine	Adrenergic receptor agonist		ADRA2A, ADRA2B, ADRA2C, ADRA1A, ADRA1B, ADRA1D	Adrenergic receptor agonist
1598	34.78	cp	BRD-A72988804	tiaprofenic-acid	Cyclooxygenase inhibitor		PTGS2, PTGS1	Cyclooxygenase inhibitor
1602	34.71	cp	BRD-K63784565	BRD-K63784565	Topoisomerase inhibitor		TOP1	Topoisomerase inhibitor
1605	34.6	cp	BRD-K54416256	methimazole	Antithyroid		TPO	Antithyroid
1612	34.39	cp	BRD-K76304753	phenazopyridine	Local anesthetic		SCN1A	Local anesthetic
1615	34.35	cp	BRD-K16551401	PNU-22394	Serotonin receptor agonist		MAOA, MAOB	Serotonin receptor agonist
1616	34.33	cp	BRD-A15034104	bergenin	Interleukin inhibitor		PTPN1	Interleukin inhibitor
1620	34.25	cp	BRD-A09161221	nomilin	HSP inhibitor			HSP inhibitor
1622	34.12	cp	BRD-K67977190	eprosartan	Angiotensin receptor antagonist		AGTR1	Angiotensin receptor antagonist
1626	34.07	cp	BRD-K09991945	GSK-3-inhibitor-II	PKC inhibitor	Glycogen synthase kinase inhibitor, PKC inhibitor	GSK3B	PKC inhibitor
1629	34.05	cp	BRD-K46424862	hymecromone	Monoamine oxidase inhibitor		MAOA	Monoamine oxidase inhibitor
1635	33.78	cp	BRD-K35573744	erbstatin-analog	EGFR inhibitor		EGFR	EGFR inhibitor
1644	33.56	cp	BRD-A18620900	estriol	Estrogen receptor agonist	Estrogen receptor agonist	ESR1, ESR2	Estrogen receptor agonist
1647	33.48	cp	BRD-K33818169	GW-3965	LXR agonist		NR1H2, NR1H3, ABCA1	LXR agonist, ABC transporter expression enhancer
1649	33.46	cp	BRD-K26801045	pipamperone	Dopamine receptor antagonist	Dopamine receptor antagonist	DRD2, HTR2A, HRH1, HTR1A, HTR1B, HTR1D	Dopamine receptor antagonist
1651	33.44	cp	BRD-A85280935	quinpirole	Dopamine receptor agonist		DRD2, DRD3, DRD4, DRD1, HTR1A, HTR2A, HTR2B, HTR2C	Dopamine receptor agonist
1652	33.39	cp	BRD-K87919739	tyrphostin-AG-825	Receptor tyrosine protein kinase inhibitor		ERBB2	Receptor tyrosine protein kinase inhibitor
1655	33.38	cp	BRD-K13032584	procarbazine	Monoamine oxidase inhibitor			Monoamine oxidase inhibitor
1660	33.28	cp	BRD-K38323065	phenacetin	Cyclooxygenase inhibitor	Cyclooxygenase inhibitor	PTGS1	Cyclooxygenase inhibitor
1661	33.27	cp	BRD-A42571354	cetirizine	Histamine receptor antagonist		HRH1	Histamine receptor antagonist
1662	33.24	cp	BRD-A42346008	metanephrine	Epinephrine metabolite			Epinephrine metabolite
1664	33.18	cp	BRD-K80325895	eicosadienoic-acid	-666			-666
1668	33.14	cp	BRD-A26097136	bulleyaconitine-a	Non-opiod analgesic			Non-opiod analgesic
1670	33.13	cp	BRD-K61177364	NBI-27914	CRF receptor antagonist		CRHR1	CRF receptor antagonist
1671	33.13	cp	BRD-K12102668	nialamide	Monoamine oxidase inhibitor		COMT, MAOA, MAOB	Monoamine oxidase inhibitor
1676	33.07	cp	BRD-K84141129	VU-0400193-3	Glutamate receptor modulator		GRM4	Glutamate receptor modulator
1677	33.07	cp	BRD-A75517195	thiazolopyrimidine	CDC inhibitor			CDC inhibitor
1686	32.93	cp	BRD-K45435259	SCH-23390	Dopamine receptor antagonist		DRD1, DRD5, HTR2C, KCNJ4, KCNJ6	Dopamine receptor antagonist
1691	32.82	cp	BRD-K51066026	aminoindazole	Ionophore			Ionophore
1693	32.77	cp	BRD-K29668683	BD-1063	Sigma receptor antagonist	Sigma receptor antagonist	SIGMAR1	Sigma receptor antagonist
1695	32.72	cp	BRD-A96882008	L-732138	Tachykinin antagonist		TACR1, TACR2	Tachykinin antagonist
1696	32.71	cp	BRD-K99107520	felbamate	Glutamate receptor antagonist		GRIN2A, GRIN2B, GRIN3A	Glutamate receptor antagonist
1701	32.59	cp	BRD-K36864847	BD-1047	Adrenergic receptor antagonist		SIGMAR1	Adrenergic receptor antagonist
1705	32.5	cp	BRD-K73999723	telmisartan	Angiotensin receptor antagonist		AGTR1, PPARG, CYP2C19, CYP2J2, PPARA	Angiotensin receptor antagonist
1706	32.49	cp	BRD-K73824630	skatole	Thrombin inhibitor		F2	Thrombin inhibitor
1708	32.47	cp	BRD-K71512533	SNS-314	Aurora kinase inhibitor	Aurora kinase inhibitor	AURKA, AURKB, AURKC	Aurora kinase inhibitor
1709	32.42	cp	BRD-K61993165	niacin	NAD precursor with lipid lowering effects		HCAR2, HCAR3, ACHE, DGAT2, HCAR1, NNMT, PTGDR, QPRT	NAD precursor with lipid lowering effects, Vitamin B
1712	32.4	cp	BRD-K70401845	erlotinib	EGFR inhibitor	EGFR inhibitor	EGFR, NR1I2	EGFR inhibitor
1714	32.38	cp	BRD-K68756823	FR-180204	-666		MAPK1, MAPK3	-666
1716	32.37	cp	BRD-K48692744	NU-1025	PARP inhibitor		PARP1	PARP inhibitor, DNA dependent protein kinase inhibitor
1721	32.29	cp	BRD-K44899736	RO-16-6941	Monoamine oxidase inhibitor			Monoamine oxidase inhibitor
1729	32.15	cp	BRD-K40965114	cyanopindolol	Adrenergic receptor antagonist		HTR1D	Adrenergic receptor antagonist
1730	32.12	cp	BRD-A04327189	synephrine	Adrenergic receptor agonist		ADRA1A	Adrenergic receptor agonist
1731	32.09	cp	BRD-K48935217	epothilone	Microtubule inhibitor	Tubulin inhibitor	TUBA1A, TUBA1B, TUBA1C, TUBA3C, TUBA4A, TUBA8, TUBB, TUBB1, TUBB3, TUBB4A, TUBB4B	Microtubule inhibitor
1732	32.08	cp	BRD-A55393291	testosterone	Androgen receptor agonist	Androgen receptor modulator	AR, CYP19A1, CYP2C19, CYP2C8, CYP3A5	Androgen receptor agonist
1734	31.98	cp	BRD-K89152108	liothyronine	Thyroid hormone stimulant		THRA, THRB	Thyroid hormone stimulant
1735	31.95	cp	BRD-K82688027	RG-13022	PDGFR receptor inhibitor		EGFR, PDGFRA, PDGFRB	PDGFR receptor inhibitor
1736	31.89	cp	BRD-K95202259	ML-3163	p38 MAPK inhibitor	P38 MAPK inhibitor	CYP2D6, CYP3A4, MAPK11, MAPK12, MAPK14	p38 MAPK inhibitor
1737	31.89	cp	BRD-K19227686	phenolphthalein	Indicator dye			Indicator dye
1744	31.82	cp	BRD-K97509413	coumestrol	Estrogen receptor agonist	Estrogen receptor agonist	ESR1, ESR2	Estrogen receptor agonist
1750	31.73	cp	BRD-K09416995	lovastatin	HMGCR inhibitor	HMGCR inhibitor	HMGCR, CYP3A5, HDAC2, ITGAL, NR1I2	HMGCR inhibitor
1753	31.71	cp	BRD-A62434282	goserelin	Gonadotropin releasing factor hormone receptor agonist		GNRHR, GNRH1, LHCGR	Gonadotropin releasing factor hormone receptor agonist, Luteinizing hormone releasing hormone agonist
1757	31.63	cp	BRD-K08998509	fananserin	Dopamine receptor antagonist		HTR2A, DRD4	Dopamine receptor antagonist, Serotonin receptor antagonist
1759	31.54	cp	BRD-K22031190	diflunisal	Prostanoid receptor antagonist		PTGS2, PTGS1	Prostanoid receptor antagonist
1762	31.5	cp	BRD-A61470182	n-formylmethionylalanine	macrophage activator			macrophage activator
1769	31.35	cp	BRD-K77998258	ganglioside	SRC activator			SRC activator
1771	31.34	cp	BRD-A97730597	hexylcaine	Sodium channel blocker		SCN5A, SCN10A	Sodium channel blocker
1779	31.24	cp	BRD-K37561857	zardaverine	Phosphodiesterase inhibitor		PDE4D, PDE3A, PDE4A, PDE4B, PDE4C	Phosphodiesterase inhibitor
1781	31.19	cp	BRD-K08554278	bisbenzimide	DNA binding agent		BCL2L1, TOP1	DNA binding agent
1783	31.17	cp	BRD-A22256192	terazosin	Adrenergic receptor antagonist		ADRA1D, ADRA1A, ADRA1B, KCNH2, KCNH6, KCNH7	Adrenergic receptor antagonist
1785	31.16	cp	BRD-K11129031	gemfibrozil	Lipoprotein lipase activator		PPARA, CYP2C8, LPL, SLCO1B1, SLCO1B3, SLCO2B1	Lipoprotein lipase activator
1795	30.92	cp	BRD-K79145749	dibenzepin	Norepinephrine reuptake inhibitor			Norepinephrine reuptake inhibitor
1798	30.88	cp	BRD-K02227374	milnacipran	Serotonin reuptake inhibitor		SLC6A2, SLC6A4, GRIN1, GRIN2A, GRIN2B, GRIN2C, GRIN2D, GRIN3A, GRIN3B	Serotonin reuptake inhibitor
1800	30.85	cp	BRD-K88304388	dextrorphan	Glutamate receptor antagonist		OPRM1, OPRK1, OPRD1, GRIN1, HTR1A, SLC6A2	Glutamate receptor antagonist
1801	30.84	cp	BRD-K69556541	ryanodine	Calcium channel blocker		RYR1, RYR2, RYR3	Calcium channel blocker
1804	30.81	cp	BRD-K70241288	L-692585	Growth hormone releasing peptide ligand agonist		GH1, GHSR	Growth hormone releasing peptide ligand agonist
1806	30.76	cp	BRD-A90311807	cilastatin	Dehydropeptidase inhibitor		DPEP1	Dehydropeptidase inhibitor
1809	30.71	cp	BRD-K15196155	IBC-293	Hydroxycarboxylic acid receptor agonist		HCAR3	Hydroxycarboxylic acid receptor agonist
1811	30.67	cp	BRD-K77677632	SB-200646	Serotonin receptor antagonist		HTR2B, HTR2C	Serotonin receptor antagonist
1812	30.66	cp	BRD-K56115039	BU-226	Imidazoline receptor ligand	Imidazoline ligand		Imidazoline receptor ligand
1815	30.53	cp	BRD-K06753942	nobiletin	MEK inhibitor		ABCB1, MAP2K1, TYR	MEK inhibitor
1819	30.37	cp	BRD-K71289571	zafirlukast	Leukotriene receptor antagonist		CYSLTR1, CYSLTR2	Leukotriene receptor antagonist
1821	30.32	cp	BRD-K90333595	phentolamine	Adrenergic receptor antagonist		ADRA1A, ADRA2A, ADRA1B, ADRA1D, ADRA2B, ADRA2C	Adrenergic receptor antagonist
1827	30.19	cp	BRD-K74514084	pazopanib	KIT inhibitor	PDGFR/KIT inhibitor, VEGFR inhibitor	KDR, KIT, FLT1, FLT4, PDGFRB, PDGFRA, BRAF, CSF1R, CYP2B6, CYP2C8, CYP2E1, DDR2, FGF1, FGFR1, FGFR3, ITK, SH2B3	KIT inhibitor, PDGFR receptor inhibitor, VEGFR inhibitor
1828	30.19	cp	BRD-K41170226	deoxycholic-acid	G protein-coupled receptor agonist		GPBAR1, EFTUD1, FPR1	G protein-coupled receptor agonist, Biliverdin reductase A activator, Unidentified pharmacological activity
1831	30.16	cp	BRD-A32949107	MRS-1845	Calcium channel blocker		ORAI1	Calcium channel blocker
1832	30.16	cp	BRD-A47144777	dihydro-7-desacetyldeoxygedunin	HSP inhibitor		HSP90AA1	HSP inhibitor
1842	29.98	cp	BRD-K74212935	ergocryptine	Dopamine agonist			Dopamine agonist
1844	29.95	cp	BRD-A28318179	aminomethyltransferase	Nitric oxide synthase inhibitor		NOS2	Nitric oxide synthase inhibitor
1849	29.85	cp	BRD-K61951118	FG-7142	GABA benzodiazepine site receptor inverse agonist			GABA benzodiazepine site receptor inverse agonist
1851	29.79	cp	BRD-K24201553	SB-269970	Serotonin receptor antagonist		HTR7	Serotonin receptor antagonist
1852	29.79	cp	BRD-A44780397	mifepristone	Glucocorticoid receptor antagonist	Progesterone receptor antagonist	PGR, NR3C1, AR, CYP2B6, CYP2C8, CYP3A5, CYP3A7, NR1I2	Glucocorticoid receptor antagonist, Progesterone receptor antagonist
1859	29.7	cp	BRD-K54330070	SB-202190	p38 MAPK inhibitor	Bromodomain Inhibitor, P38 MAPK inhibitor	MAPK14, AKT1, ALOX5, CHEK1, GSK3B, LCK, MAPK1, MAPK11, MAPK12, MAPK8, PRKCA, ROCK1, RPS6KB1, SGK1	p38 MAPK inhibitor
1864	29.67	cp	BRD-K12762134	XAV-939	Tankyrase inhibitor		TNKS, TNKS2	Tankyrase inhibitor
1866	29.64	cp	BRD-K41996876	tyrphostin-1	EGFR inhibitor		EGFR	EGFR inhibitor
1868	29.6	cp	BRD-K96119599	leucodin	Melanin inhibitor			Melanin inhibitor
1869	29.58	cp	BRD-K14693417	cinchonine	P-glycoprotein inhibitor		CYP2D6	P-glycoprotein inhibitor
1871	29.54	cp	BRD-K09635314	M-3M3FBS	phospholipase activator		PLCB2, PLCB3, PLCD1, PLCG1, PLCG2	phospholipase activator
1872	29.52	cp	BRD-K91733562	secoisolariciresinol	Antioxidant			Antioxidant
1877	29.48	cp	BRD-A35519318	benidipine	Calcium channel blocker		CACNA1C, CACNA1G, CYP3A5	Calcium channel blocker
1878	29.47	cp	BRD-K02407574	parbendazole	Tubulin inhibitor	Tubulin inhibitor	TUBB	Tubulin inhibitor
1879	29.43	cp	BRD-A74500471	ethambutol	Bacterial cell wall synthesis inhibitor	Bacterial cell wall synthesis inhibitor		Bacterial cell wall synthesis inhibitor
1883	29.38	cp	BRD-A90515964	guaifenesin	Expectorant			Expectorant
1886	29.36	cp	BRD-K37289225	clozapine	Dopamine receptor antagonist	Dopamine receptor antagonist, Serotonin receptor antagonist	DRD2, DRD4, ADRA1A, ADRA1B, CHRM1, DRD1, DRD3, HRH1, HRH4, HTR1A, HTR1B, HTR1D, HTR1E, HTR2A, HTR2C, HTR6, HTR7, ADRA1D, ADRA2A, ADRA2B, ADRA2C, CALY, CHRM2, CHRM3, CHRM4, CHRM5, CYP2C19, DRD5, HTR1F, HTR2B, HTR3A, HTR5A	Dopamine receptor antagonist, Serotonin receptor antagonist
1890	29.22	cp	BRD-K11107424	tiotidine	Histamine receptor antagonist		HRH2	Histamine receptor antagonist
1891	29.2	cp	BRD-K62200014	anagrelide	Phosphodiesterase inhibitor		PDE3A	Phosphodiesterase inhibitor
1895	29.17	cp	BRD-K13087974	4,5-dianilinophthalimide	EGFR inhibitor	EGFR inhibitor	EGFR	EGFR inhibitor
1899	29.13	cp	BRD-K83144676	olmesartan	Angiotensin antagonist		AGTR1	Angiotensin antagonist
1904	28.93	cp	BRD-K15563106	phloretin	Sodium/glucose cotransporter inhibitor		AQP9, CLCN3, SLC23A1	Sodium/glucose cotransporter inhibitor
1905	28.87	cp	BRD-K99447003	enalaprilat	ACE inhibitor		ACE	ACE inhibitor
1907	28.87	cp	BRD-K67043667	altretamine	DNA synthesis inhibitor			DNA synthesis inhibitor
1908	28.85	cp	BRD-K48932581	cetraxate	Mucus protecting agent		GAST	Mucus protecting agent
1911	28.82	cp	BRD-K54256913	MK-1775	WEE1 kinase inhibitor		WEE1	WEE1 kinase inhibitor
1914	28.79	cp	BRD-A61793559	metolazone	Carbonic anhydrase inhibitor		SLC12A3, CA2, CA7	Carbonic anhydrase inhibitor
1915	28.78	cp	BRD-A79465854	auranofin	NFkB pathway inhibitor	NFkB pathway inhibitor	IKBKB, PRDX5, TRPA1, TXNRD1, TXNRD2	NFkB pathway inhibitor
1917	28.74	cp	BRD-K86930074	cediranib	KIT inhibitor	PDGFR/KIT inhibitor, VEGFR inhibitor	KDR, FLT1, FLT4, KIT, PDGFRB, CSF1R, FLT3, PDGFRA	KIT inhibitor, VEGFR inhibitor
1918	28.72	cp	BRD-A97739905	ketoprofen	Cyclooxygenase inhibitor		PTGS2, PTGS1, CXCR1, SLC5A8	Cyclooxygenase inhibitor
1922	28.5	cp	BRD-K59597909	phenothiazine	Dopamine receptor antagonist			Dopamine receptor antagonist
1924	28.49	cp	BRD-A84389633	tropanyl-3,5-dimethylbenzoate	Serotonin receptor antagonist			Serotonin receptor antagonist
1926	28.44	cp	BRD-A78377521	monastrol	Kinesin-like spindle protein inhibitor		KIF11	Kinesin-like spindle protein inhibitor
1929	28.4	cp	BRD-K46766488	S-14506	Serotonin receptor agonist	Serotonin receptor agonist	HTR1A, DRD2, HTR2C	Serotonin receptor agonist
1934	28.26	cp	BRD-A96485169	EBPC	Aldose reductase inhibitor		AKR1B1	Aldose reductase inhibitor
1940	28.2	cp	BRD-A31159102	fluoxetine	Selective serotonin reuptake inhibitor (SSRI)		SLC6A4, ANO1, CYP2C19, HTR2B	Selective serotonin reuptake inhibitor (SSRI)
1946	28.04	cp	BRD-A16665823	butoconazole	Bacterial cell wall synthesis inhibitor			Bacterial cell wall synthesis inhibitor
1949	28.02	cp	BRD-A20968261	WAY-213613	Glutamate inhibitor		SLC1A2	Glutamate inhibitor
1950	28.02	cp	BRD-K76064317	tyrphostin-AG-1296	FLT3 inhibitor		FLT3	FLT3 inhibitor
1953	27.98	cp	BRD-A53576514	orphenadrine	Acetylcholine receptor antagonist		CYP2B6, GRIN1, GRIN2D, GRIN3A, GRIN3B, HRH1, SCN10A, SLC6A2	Acetylcholine receptor antagonist
1958	27.91	cp	BRD-K33864865	LY-225910	CCK receptor antagonist	CCK receptor antagonist	CCKBR	CCK receptor antagonist
1959	27.91	cp	BRD-K51313569	palbociclib	CDK inhibitor	CDK inhibitor	CDK4, CDK6, CCND3	CDK inhibitor
1964	27.82	cp	BRD-K62056274	quipazine	Serotonin receptor agonist		HTR2A, HTR3A, HTR3B, HTR1A, HTR1D, HTR2B, HTR2C, HTR6, SLC6A4	Serotonin receptor agonist
1965	27.79	cp	BRD-K14536225	piceid	Glucosidase inhibitor		GAA, XDH	Glucosidase inhibitor
1966	27.75	cp	BRD-K76805682	SB-415286	Glycogen synthase kinase inhibitor	Glycogen synthase kinase inhibitor	GSK3B, GSK3A, RPS6KB1	Glycogen synthase kinase inhibitor
1968	27.72	cp	BRD-K87932577	CDK1-5-inhibitor	CDK inhibitor	CDK inhibitor, Glycogen synthase kinase inhibitor	CDK1, CDK5, GSK3B	CDK inhibitor, Glycogen synthase kinase inhibitor
1969	27.71	cp	BRD-K67102207	phenylbutyrate	HDAC inhibitor		CYP3A5, HDAC1	HDAC inhibitor
1971	27.66	cp	BRD-K62792802	LY-83583	Guanylyl cyclase inhibitor		GUCY1A2	Guanylyl cyclase inhibitor
1972	27.65	cp	BRD-A35338386	NECA	Adenosine receptor agonist	Adenosine receptor agonist	ADORA1, ADORA2A, ADORA2B, ADORA3, HSP90B1	Adenosine receptor agonist
1973	27.65	cp	BRD-K33211335	dextromethorphan	Glutamate receptor antagonist		SIGMAR1, CHRNA2, CHRNA3, CHRNA4, CHRNA7, CHRNB2, CHRNB4, CYBA, CYBB, CYP3A5, GRIN1, GRIN3A, NCF1, NCF2, NCF4, OPRD1, OPRK1, OPRM1, PGRMC1, RAC1, RAC2, SLC6A2, SLC6A4	Glutamate receptor antagonist, Sigma receptor agonist
1976	27.63	cp	BRD-K89402695	L-655240	Thromboxane receptor antagonist	Thromboxane receptor antagonist	PTGES	Thromboxane receptor antagonist
1977	27.61	cp	BRD-K67680372	CI-966	GAT inhibitor		SLC6A1	GAT inhibitor
1980	27.52	cp	BRD-K97365803	PI-828	PI3K inhibitor	PI3K inhibitor		PI3K inhibitor
1982	27.51	cp	BRD-K06895174	cisapride	Serotonin receptor agonist	Serotonin receptor agonist	HTR4, KCNH2, CYP2B6, CYP2C8, CYP3A5, CYP3A7, HTR2A, HTR3A	Serotonin receptor agonist
1984	27.44	cp	BRD-A33447119	oxfendazole	Anthelmintic			Anthelmintic
1985	27.39	cp	BRD-K79366068	PSB-069	NTPDase inhibitor		ENTPD1, ENTPD2, ENTPD3	NTPDase inhibitor
1986	27.39	cp	BRD-A86044036	flurbiprofen	Cyclooxygenase inhibitor		PTGS1, PTGS2	Cyclooxygenase inhibitor
1987	27.37	cp	BRD-K36377456	marmesin	Angiogenesis inhibitor			Angiogenesis inhibitor
1995	27.13	cp	BRD-A20239487	atenolol	Adrenergic receptor antagonist		ADRB1, ADRB2	Adrenergic receptor antagonist
1997	27.09	cp	BRD-K01555864	dibenzoylmethane	Antineoplastic			Antineoplastic
1998	27.08	cp	BRD-K51671335	sulpiride	Dopamine receptor antagonist	Dopamine receptor antagonist	DRD2, CA7, DRD3, CA1, CA12	Dopamine receptor antagonist
2000	27.07	cp	BRD-K08703257	3-amino-benzamide	PARP inhibitor		PARP1	PARP inhibitor
2001	27.03	cp	BRD-K85015012	NNC-05-2090	GAT inhibitor		SLC6A11, SLC6A12, SLC6A13	GAT inhibitor, GABA uptake inhibitor
2002	26.98	cp	BRD-K23566484	nilutamide	Androgen receptor antagonist		AR, CYP2C19	Androgen receptor antagonist
2003	26.98	cp	BRD-K48869804	icilin	TRPV agonist		TRPA1, TRPM8	TRPV agonist
2007	26.96	cp	BRD-A47598013	citalopram	Serotonin reuptake inhibitor		SLC6A4, SLC6A2	Serotonin reuptake inhibitor
2009	26.89	cp	BRD-K14965640	ibuprofen	Cyclooxygenase inhibitor		PTGS2, PTGS1, ASIC1, BCL2, CFTR, CYP2C8, FABP2, PLAT, PPARG, SLC5A8, THBD	Cyclooxygenase inhibitor
2010	26.86	cp	BRD-K92731339	perindopril	ACE inhibitor		ACE	ACE inhibitor
2021	26.74	cp	BRD-K27450477	EHNA	Adenosine deaminase inhibitor		ADA, PDE2A, ADORA2A	Adenosine deaminase inhibitor
2027	26.6	cp	BRD-A65076780	dihydroergocristine	Adrenergic receptor antagonist		HTR2A, ADRA1A, ADRB1, DRD1, DRD2, DRD3, DRD4, DRD5, HTR1A, HTR3A, HTR4, HTR5A, HTR6, HTR7	Adrenergic receptor antagonist, Prolactin inhibitor
2030	26.55	cp	BRD-K55677650	CO-101244	Ionotropic glutamate receptor antagonist		GRIN2B	Ionotropic glutamate receptor antagonist
2034	26.48	cp	BRD-K56596464	QX-314	Sodium channel blocker		MAPK14, TGFBR1	Sodium channel blocker
2035	26.48	cp	BRD-K06388322	pramipexole	Dopamine receptor agonist		DRD3, DRD2, ADRA2A, ADRA2B, ADRA2C, DRD1, DRD4, DRD5, HTR1A, HTR1B, HTR1D, HTR2A, HTR2B, HTR2C	Dopamine receptor agonist
2040	26.32	cp	BRD-K05528470	L-745870	Dopamine receptor antagonist		DRD4, DRD1, DRD2, DRD3, HTR1A, HTR2A, HTR6, HTR7	Dopamine receptor antagonist
2042	26.29	cp	BRD-A42831637	tetrahydrocannabinol-7-oic-acid	Anti-inflammatory			Anti-inflammatory, Cannabinoid metabolite
2044	26.28	cp	BRD-K74195153	irsogladine	Phosphodiesterase inhibitor		PDE4A	Phosphodiesterase inhibitor
2046	26.19	cp	BRD-A79672927	tropicamide	Acetylcholine receptor antagonist		CHRM3, CHRM4, CHRM1, CHRM2	Acetylcholine receptor antagonist
2047	26.16	cp	BRD-K13049116	BMS-754807	IGF-1 inhibitor	IGF-1 inhibitor	IGF1R, AKT1	IGF-1 inhibitor
2048	26.13	cp	BRD-K03319035	maprotiline	Norepinephrine reuptake inhibitor	Norepinephrine reuptake inhibitor, Tricyclic antidepressant	SLC6A2, ADRA1A, ADRA1B, ADRA1D, ADRA2A, ADRA2B, ADRA2C, CHRM1, CHRM2, CHRM3, CHRM4, CHRM5, DRD2, HRH1, HTR2A, HTR2C, HTR7	Norepinephrine reuptake inhibitor, Tricyclic antidepressant
2054	26	cp	BRD-K86191271	cytosporone-b	NUR77 receptor agonist		NR4A1	NUR77 receptor agonist
2057	25.93	cp	BRD-A58048407	nimodipine	Calcium channel blocker		CACNA1C, NR3C2, AHR, CACNA1D, CACNA1F, CACNA1S, CACNB1, CACNB2, CACNB3, CACNB4, CFTR	Calcium channel blocker
2058	25.92	cp	BRD-K66956375	oleoylethanolamide	Cannabinoid receptor agonist		CNR1, GPR119, GPR55, KCND3, PPARA	Cannabinoid receptor agonist, Glucose dependent insulinotropic receptor agonist, Potassium channel blocker, PPAR receptor agonist
2059	25.91	cp	BRD-K40892394	AR-C133057XX	Nitric oxide synthase inhibitor		NOS2, NOS1	Nitric oxide synthase inhibitor
2061	25.89	cp	BRD-K39621635	artemether	Antimalarial		ATP1A1, CYP2B6, CYP2C19, CYP3A5	Antimalarial
2062	25.85	cp	BRD-A04706586	bucladesine	Adenosine receptor agonist		PRKACA	Adenosine receptor agonist, cAMP stimulant
2064	25.82	cp	BRD-K47539947	tetradecylthioacetic-acid	Lipid peroxidase inhibitor			Lipid peroxidase inhibitor
2067	25.76	cp	BRD-K93176058	AC-55649	Retinoid receptor agonist	Retinoid receptor agonist	RARB, RARA	Retinoid receptor agonist
2069	25.71	cp	BRD-K93325701	damnacanthal	SRC inhibitor			SRC inhibitor
2072	25.61	cp	BRD-A09533288	verapamil	Calcium channel blocker		CACNA1C, CACNA1D, CACNA1G, CACNA1S, CACNA1A, CACNA1B, CACNA1F, CACNA1I, CACNB1, CACNB2, CACNB3, CACNB4, CYP2C8, CYP2E1, CYP3A4, CYP3A5, CYP3A7, DRD2, KCNA10, KCNA7, KCNH2, KCNJ11, NALCN, SCN5A, SLC29A4, SLC6A4	Calcium channel blocker
2073	25.6	cp	BRD-A10523515	GSK-429286A	Rho associated kinase inhibitor		ROCK1	Rho associated kinase inhibitor
2078	25.48	cp	BRD-A41555725	chlortetracycline	Protein synthesis inhibitor			Protein synthesis inhibitor
2079	25.46	cp	BRD-K56700933	phenethyl-isothiocyanate	Antineoplastic		CYP2E1	Antineoplastic
2087	25.2	cp	BRD-K71003802	hippeastrine	Plant alkaloid			Plant alkaloid
2088	25.2	cp	BRD-A09925278	etilefrine	Adrenergic receptor agonist		ADRA1A, ADRB1	Adrenergic receptor agonist
2094	25.1	cp	BRD-K92760278	riboflavin	Vitamin B			Vitamin B
2095	25.09	cp	BRD-K47983010	BX-795	IKK inhibitor	IKK inhibitor	PDPK1, CDK2, CHEK1, GSK3B, IKBKE, KDR, PDK1, TBK1	IKK inhibitor
2099	25	cp	BRD-A91699651	chloroquine	Antimalarial		CYP2C8, GSTA2, MRGPRX1, TLR9, TNF	Antimalarial
2103	24.94	cp	BRD-K26664453	cytochalasin-b	Microtubule inhibitor		ACTB	Microtubule inhibitor
2105	24.85	cp	BRD-K54316499	tolterodine	Acetylcholine receptor antagonist		CHRM2, CHRM3, CHRM1, CHRM4, CHRM5	Acetylcholine receptor antagonist
2111	24.76	cp	BRD-A48261811	argatroban	Thrombin inhibitor		F2, CYP3A5	Thrombin inhibitor
2113	24.71	cp	BRD-K39462424	dexchlorpheniramine	Histamine receptor antagonist			Histamine receptor antagonist
2117	24.68	cp	BRD-K96778649	tyrphostin-47	EGFR inhibitor		EGFR	EGFR inhibitor
2118	24.67	cp	BRD-K47693913	evoxine	Furoquinoline alkaloid			Furoquinoline alkaloid
2119	24.67	cp	BRD-A72758037	asiatic-acid	Apoptosis stimulant		PYGM	Apoptosis stimulant
2125	24.51	cp	BRD-K27871032	lysergol	Ergoline alkaloid		HTR1B, HTR1D, HTR1E	Ergoline alkaloid
2127	24.45	cp	BRD-K60184833	tyrphostin-46	Tyrosine kinase inhibitor		EGFR	Tyrosine kinase inhibitor
2129	24.43	cp	BRD-K23369905	oxiconazole	Bacterial cell wall synthesis inhibitor			Bacterial cell wall synthesis inhibitor
2130	24.42	cp	BRD-K35723520	darinaparsin	Apoptosis stimulant			Apoptosis stimulant
2140	24.24	cp	BRD-K06854232	AM-580	Retinoid receptor agonist	Retinoid receptor agonist	RARA	Retinoid receptor agonist
2147	24.13	cp	BRD-A73605923	mocimycin	Protein synthesis inhibitor			Protein synthesis inhibitor
2148	24.13	cp	BRD-K53263234	CITCO	CAR agonist		NR1I3	CAR agonist
2151	24.05	cp	BRD-A52326238	isogedunin	HSP inhibitor			HSP inhibitor
2153	24.02	cp	BRD-A02189320	met-leu-phe	-666			-666
2154	24.01	cp	BRD-K99411983	lumicolchicine	Colchicine isomer, non-binder of microtubules			Colchicine isomer, non-binder of microtubules
2157	23.92	cp	BRD-A36217750	sulfinpyrazone	Uricosuric blocker		ABCC1, ABCC2, FPR1, SLC22A12	Uricosuric blocker
2161	23.87	cp	BRD-K01663662	diphenidol	Acetylcholine receptor agonist		CHRM1, CHRM3, CHRM4, CHRM2	Acetylcholine receptor agonist
2162	23.83	cp	BRD-K73991644	isoquercetin	Aldose reductase inhibitor		AKR1B1, ACE	Aldose reductase inhibitor
2165	23.79	cp	BRD-A21858158	praziquantel	Anthelmintic			Anthelmintic
2167	23.77	cp	BRD-K50660797	epicatechin	Bacterial DNA gyrase inhibitor		FASN, APP, BACE1, SLC5A1	Bacterial DNA gyrase inhibitor, Cyclooxygenase inhibitor, DNA polymerase inhibitor
2168	23.74	cp	BRD-K94887716	TFMPP	Serotonin receptor agonist			Serotonin receptor agonist, Serotonin receptor antagonist
2169	23.74	cp	BRD-K01612348	meropenem	Bacterial cell wall synthesis inhibitor			Bacterial cell wall synthesis inhibitor
2170	23.72	cp	BRD-K17823458	danoprevir	HCV inhibitor			HCV inhibitor
2171	23.71	cp	BRD-K15086322	JNJ-10191584	Histamine receptor antagonist		HRH4	Histamine receptor antagonist
2172	23.66	cp	BRD-A53077924	tianeptine	Selective serotonin reuptake enhancer (SSRE)		SLC6A4	Selective serotonin reuptake enhancer (SSRE)
2173	23.64	cp	BRD-K42452249	EO-1428	p38 MAPK inhibitor		MAPK11, MAPK14	p38 MAPK inhibitor
2174	23.64	cp	BRD-K64614248	salicin	Anti-inflammatory			Anti-inflammatory
2175	23.64	cp	BRD-A45664787	iloprost	Platelet aggregation inhibitor		PTGIR, PTGER1, PTGER2, PDE4A, PDE4B, PDE4C, PDE4D, PLAT, PTGDR, PTGER3, PTGER4, PTGFR, TBXA2R	Platelet aggregation inhibitor, Prostanoid receptor agonist
2177	23.58	cp	BRD-A89672324	CGP-55845	GABA receptor antagonist		GABBR1, GABBR2, KCTD12, KCTD16, KCTD8	GABA receptor antagonist
2183	23.42	cp	BRD-K84085265	CG-930	JNK inhibitor		MAPK8	JNK inhibitor
2184	23.41	cp	BRD-K04010869	prostaglandin-a1	HSP inducer			HSP inducer, NFkB pathway inhibitor
2186	23.4	cp	BRD-K82865713	prostaglandin-b2	cAMP inhibitor			cAMP inhibitor
2187	23.38	cp	BRD-K27141178	SB-203186	Serotonin receptor antagonist		HTR4	Serotonin receptor antagonist
2188	23.37	cp	BRD-K50422030	clomethiazole	GABA receptor antagonist		GABRA1	GABA receptor antagonist, GABA receptor modulator
2190	23.34	cp	BRD-A41941932	vitexin	Antioxidant			Antioxidant
2191	23.34	cp	BRD-K35498378	alrestatin	Aldose reductase inhibitor		AKR1B1	Aldose reductase inhibitor
2192	23.29	cp	BRD-K14767410	SC-560	Cyclooxygenase inhibitor		PTGS1	Cyclooxygenase inhibitor
2194	23.27	cp	BRD-K46678324	RHO-kinase-inhibitor-II	Rho associated kinase inhibitor	Rho associated kinase inhibitor		Rho associated kinase inhibitor
2196	23.26	cp	BRD-K21853356	RG-14620	EGFR inhibitor		EGFR	EGFR inhibitor
2198	23.2	cp	BRD-K65417056	meprylcaine	Local anesthetic			Local anesthetic
2199	23.17	cp	BRD-K10016611	pyridine-2-aldoxime	Acetylcholinesterase inhibitor		ACHE, BCHE	Acetylcholinesterase inhibitor
2200	23.15	cp	BRD-A33711280	metixene	Acetylcholine receptor antagonist		CHRM5, CHRM1, CHRM2, CHRM3, CHRM4	Acetylcholine receptor antagonist
2205	23.08	cp	BRD-K77133231	PD-169316	p38 MAPK inhibitor	P38 MAPK inhibitor	ALOX5	p38 MAPK inhibitor
2206	23.06	cp	BRD-K85266041	DNQX	Glutamate receptor antagonist		GRIA1, GRIA2, GRIK1, GRIN1, GRIN2A, GRIN2B	Glutamate receptor antagonist
2209	23.03	cp	BRD-K21450440	benzthiazide	Carbonic anhydrase inhibitor		CA2, CA1, CA12, CA4, CA9, SLC12A3	Carbonic anhydrase inhibitor
2210	23.02	cp	BRD-K33459542	ditolylguanidine	Sigma receptor agonist		GRIN1, GRIN2A, GRIN2B, SIGMAR1	Sigma receptor agonist
2211	23.02	cp	BRD-A61392169	eliprodil	Glutamate receptor antagonist		GRIN1, GRIN2B	Glutamate receptor antagonist
2218	22.91	cp	BRD-K50214219	CS-1657	PARP inhibitor		PARP1	PARP inhibitor
2222	22.83	cp	BRD-K31491153	1-phenylbiguanide	Serotonin receptor agonist		HTR3A, HTR3B	Serotonin receptor agonist
2223	22.8	cp	BRD-A27143604	DPN	Estrogen receptor agonist	Estrogen receptor agonist	ESR2	Estrogen receptor agonist
2224	22.79	cp	BRD-A34751532	homosalate	HSP inducer			HSP inducer
2225	22.78	cp	BRD-K13664374	dichloroacetic-acid	Pyruvate dehydrogenase kinase inhibitor		PDK1	Pyruvate dehydrogenase kinase inhibitor
2227	22.75	cp	BRD-K52989797	clomipramine	Serotonin transporter inhibitor (SERT)	Tricyclic antidepressant	SLC6A4, SLC6A2, CYP2C19, GSTP1, HTR2A, HTR2B, HTR2C, SLC6A3	Serotonin transporter inhibitor (SERT)
2229	22.72	cp	BRD-K69688083	mestinon	Cholinesterase inhibitor		ACHE, BCHE	Cholinesterase inhibitor
2232	22.7	cp	BRD-K02283807	GR-32191	Thromboxane receptor antagonist	Thromboxane receptor antagonist	TBXA2R	Thromboxane receptor antagonist
2233	22.69	cp	BRD-K43887077	dopamine	Dopamine receptor agonist		DRD2, DRD1, DRD3, DRD4, DRD5, DBH, HTR1A, HTR7, SLC6A2, SLC6A3, SLC6A4	Dopamine receptor agonist
2240	22.62	cp	BRD-K28761384	zuclopenthixol	Dopamine receptor antagonist		DRD2, DRD1, ADRA1A, ADRA2A, DRD5, HRH1, HTR2A	Dopamine receptor antagonist
2241	22.6	cp	BRD-K66874953	pifithrin-alpha	TP53 inhibitor		TP53	TP53 inhibitor
2244	22.49	cp	BRD-K30097969	pitavastatin	HMGCR inhibitor	HMGCR inhibitor	HMGCR, APOA1, CYP2C8	HMGCR inhibitor
2246	22.47	cp	BRD-K93618743	ipriflavone	Bone resorption inhibitor			Bone resorption inhibitor
2247	22.43	cp	BRD-K82135108	elesclomol	Oxidative stress inducer		TOP2A	Oxidative stress inducer
2251	22.4	cp	BRD-K52721684	PCO-400	Potassium channel activator	Potassium channel activator	ABCC9, KCNJ8	Potassium channel activator
2254	22.38	cp	BRD-A25569250	KI-16425	Lysophosphatidic acid receptor antagonist		LPAR1, LPAR3	Lysophosphatidic acid receptor antagonist
2257	22.28	cp	BRD-K40782193	QX-222	Sodium channel blocker			Sodium channel blocker
2261	22.24	cp	BRD-A25067867	benzatropine	Acetylcholine receptor antagonist		CHRM1, HRH1, SLC6A3	Acetylcholine receptor antagonist
2263	22.23	cp	BRD-A81866333	CGS-21680	Adenosine receptor agonist	Adenosine receptor agonist	ADORA2A, ADORA1, ADORA2B, ADORA3	Adenosine receptor agonist
2265	22.2	cp	BRD-K40530731	hyoscyamine	Acetylcholine receptor antagonist		CHRM1, CHRM2, CHRM3, CHRM4	Acetylcholine receptor antagonist
2269	22.17	cp	BRD-K72903603	zidovudine	Reverse transcriptase inhibitor	Reverse transcriptase inhibitor	TERT	Reverse transcriptase inhibitor
2278	22.03	cp	BRD-K30480208	torasemide	Electrolyte reabsorption inhibitor		SLC12A1, CYP2C8, SLC12A2	Electrolyte reabsorption inhibitor, Thromboxane receptor antagonist
2284	21.89	cp	BRD-K28183345	proguanil	Dihydrofolate reductase inhibitor		CYP2C19, DHFR	Dihydrofolate reductase inhibitor
2289	21.81	cp	BRD-K76568384	PHTPP	Estrogen receptor antagonist		ESR2	Estrogen receptor antagonist
2290	21.81	cp	BRD-K87991767	umbelliferone	Cyclooxygenase inhibitor		CA9, CA12, PTGS2	Cyclooxygenase inhibitor
2293	21.78	cp	BRD-K06750613	GSK-1059615	PI3K inhibitor	MTOR inhibitor, PI3K inhibitor	PIK3CA, PIK3CG	PI3K inhibitor
2297	21.7	cp	BRD-K40619305	larixinic-acid	Compound that interacts with metal centers			Compound that interacts with metal centers
2298	21.63	cp	BRD-K80672993	M2-PK-activator	-666		PKM	-666
2299	21.63	cp	BRD-A66927094	nemonapride	Dopamine receptor antagonist		DRD2, DRD3, DRD4	Dopamine receptor antagonist
2300	21.63	cp	BRD-K22662435	ganciclovir	DNA polymerase inhibitor	DNA polymerase inhibitor		DNA polymerase inhibitor
2302	21.61	cp	BRD-K79124250	ioxaglic-acid	Radiopaque medium			Radiopaque medium
2303	21.59	cp	BRD-K11717138	benzbromarone	Chloride channel blocker		ABCC1, SLC22A12	Chloride channel blocker
2304	21.57	cp	BRD-K79353516	indolophenanthridine	CALY activator		CALY, DRD1	CALY activator
2305	21.56	cp	BRD-K26657438	imiquimod	TLR agonist		TLR7, TLR8	TLR agonist, Interferon inducer
2308	21.5	cp	BRD-K08109516	L-701324	Glutamate receptor antagonist		GRIN1, GRIN2A, GRIN2B, GRIN2C, GRIN2D	Glutamate receptor antagonist
2312	21.45	cp	BRD-K88759641	EMD-66684	Angiotensin receptor antagonist		AGTR1	Angiotensin receptor antagonist
2314	21.43	cp	BRD-K60219430	serdemetan	MDM inhibitor		MDM2	MDM inhibitor
2315	21.4	cp	BRD-K56301217	ABT-737	BCL inhibitor	BCL inhibitor	BCL2, BCL2L1, BCL2L2	BCL inhibitor
2316	21.38	cp	BRD-A41304429	practolol	Adrenergic receptor antagonist		ADRB1	Adrenergic receptor antagonist
2317	21.36	cp	BRD-K94841585	emodic-acid	Laxative			Laxative
2319	21.31	cp	BRD-K46742498	alosetron	Serotonin receptor antagonist		HTR3A	Serotonin receptor antagonist
2324	21.25	cp	BRD-K63874012	thioperamide	Histamine receptor antagonist		HRH3, HRH4	Histamine receptor antagonist
2325	21.25	cp	BRD-K28667196	fillalbin	Increases arterial blood pressure			Increases arterial blood pressure
2330	21.16	cp	BRD-K20920669	cromoglicic-acid	Immunosuppressant		KCNMA1, S100P	Immunosuppressant
2332	21.13	cp	BRD-K64514229	toltrazuril	Antiprotozoal			Antiprotozoal
2334	21.11	cp	BRD-A80213327	NSC-23766	Ras GTPase inhibitor			Ras GTPase inhibitor
2337	21.04	cp	BRD-K92984783	melperone	Serotonin receptor antagonist		DRD2, HTR1A, HTR2A	Serotonin receptor antagonist, Dopamine receptor antagonist
2338	21.03	cp	BRD-K70301876	escitalopram	Selective serotonin reuptake inhibitor (SSRI)		SLC6A4, ADRA1A, CHRM1, CYP2C19, HRH1, SLC6A2, SLC6A3	Selective serotonin reuptake inhibitor (SSRI)
2341	21.01	cp	BRD-A35108200	dexamethasone	Glucocorticoid receptor agonist	Glucocorticoid receptor agonist	ANXA1, CYP3A4, CYP3A5, NOS2, NR0B1, NR3C1, NR3C2	Glucocorticoid receptor agonist
2342	20.99	cp	BRD-K04976539	aminogenistein	SRC inhibitor		LCK	SRC inhibitor
2345	20.95	cp	BRD-K99595596	salsolinol	Monoamine oxidase inhibitor		DRD2	Monoamine oxidase inhibitor, Tyrosine hydroxylase inhibitor
2347	20.89	cp	BRD-K33226500	indinavir	HIV protease inhibitor	HIV protease inhibitor	CYP3A5	HIV protease inhibitor
2350	20.88	cp	BRD-A34706053	CGP-12177	Adrenergic receptor agonist		ADRB1, ADRB2, ADRB3	Adrenergic receptor agonist
2352	20.85	cp	BRD-K14200658	syrosingopine	Vesicular monoamine transporter inhibitor		SLC18A2, SLC18A1	Vesicular monoamine transporter inhibitor
2355	20.82	cp	BRD-K33453211	levocabastine	Histamine receptor antagonist		HRH1, NTSR2	Histamine receptor antagonist
2356	20.81	cp	BRD-K28578425	cilostamide	Phosphodiesterase inhibitor		PDE3A, PDE3B	Phosphodiesterase inhibitor
2357	20.81	cp	BRD-A08187463	racecadotril	Enkephalinase inhibitor		MME	Enkephalinase inhibitor
2358	20.79	cp	BRD-K48735772	PD-158780	EGFR inhibitor	EGFR inhibitor	EGFR	EGFR inhibitor
2360	20.78	cp	BRD-K15588452	R-96544	Serotonin receptor antagonist	Serotonin receptor antagonist	HTR2A	Serotonin receptor antagonist
2363	20.74	cp	BRD-A17655518	ibuprofen	Cyclooxygenase inhibitor		PTGS2, PTGS1, ASIC1, BCL2, CFTR, CYP2C8, FABP2, PLAT, PPARG, SLC5A8, THBD	Cyclooxygenase inhibitor, NFkB pathway inhibitor
2364	20.7	cp	BRD-K10065684	dantron	Laxative			Laxative
2367	20.69	cp	BRD-K88701661	dimercaptosuccinic-acid	Chelating agent	HIF activator	DNMT1	Chelating agent
2369	20.67	cp	BRD-K15715913	fluperlapine	Serotonin receptor antagonist		DRD2, HTR2A, HTR6, HTR7	Serotonin receptor antagonist
2370	20.63	cp	BRD-K41051431	mecillinam	Bacterial cell wall synthesis inhibitor			Bacterial cell wall synthesis inhibitor
2372	20.61	cp	BRD-K26674531	GR-235	Estrogen receptor agonist	FXR antagonist	ESR1, IKBKB, NR1H4, NR1I2, PGR	Estrogen receptor agonist, FXR antagonist, Progesterone receptor agonist
2373	20.61	cp	BRD-K64451768	GANT-58	GLI antagonist		DHH, GLI1, IHH	GLI antagonist
2376	20.49	cp	BRD-A43882281	pinacidil	ATP channel activator		ABCC9, KCNJ8	ATP channel activator, Potassium channel activator
2378	20.48	cp	BRD-K93918653	quizartinib	FLT3 inhibitor		FLT3, CSF1R, KIT, RET, PDGFRA, PDGFRB	FLT3 inhibitor
2379	20.46	cp	BRD-A07824748	flavanone	11-beta-HSD1 inhibitor		ADORA3, HSD11B1	11-beta-HSD1 inhibitor
2380	20.45	cp	BRD-K78692225	leflunomide	Dihydroorotate dehydrogenase inhibitor		DHODH, AHR, CYP2C19, JAK3, PTK2B, STAT6	Dihydroorotate dehydrogenase inhibitor, PDGFR receptor inhibitor
2382	20.42	cp	BRD-K13261168	LY-16350	Dopamine receptor agonist		DRD2, DRD3	Dopamine receptor agonist
2384	20.38	cp	BRD-K78633253	EXO-1	ARF inhibitor			ARF inhibitor
2388	20.31	cp	BRD-K18618618	cimetidine	Histamine receptor antagonist		HRH2, SLC29A4, SLC47A1, SLC47A2	Histamine receptor antagonist
2390	20.29	cp	BRD-A74907996	equol	Estrogen receptor agonist		ESR2, ESR1	Estrogen receptor agonist
2395	20.21	cp	BRD-A26711594	nicardipine	Calcium channel blocker		CACNA1C, ADORA3, ADRA1A, ADRA1B, ADRA1D, CACNA1D, CACNA2D1, CACNB2, CALM1, CHRM1, CHRM2, CHRM3, CHRM4, CHRM5, PDE1A, PDE1B	Calcium channel blocker
2396	20.2	cp	BRD-M41783010	acamprosate	Glutamate receptor antagonist		GABRA1, GABRA2, GABRA3, GABRA4, GABRA5, GABRA6, GABRB1, GABRB2, GABRB3, GABRD, GABRE, GABRG1, GABRG2, GABRG3, GABRP, GABRQ, GRIN1, GRIN2A, GRIN2B, GRIN2C, GRIN2D, GRIN3A, GRIN3B, GRM5	Glutamate receptor antagonist
2397	20.18	cp	BRD-K82561139	ricinine	Casein kinase inhibitor			Casein kinase inhibitor
2398	20.18	cp	BRD-K85603128	resorcinol	Phosphodiesterase inhibitor		CA12, CA14, CA2, PTGS1	Phosphodiesterase inhibitor
2401	20.17	cp	BRD-K49328571	dasatinib	BCR-ABL kinase inhibitor	SRC inhibitor	ABL1, FYN, LCK, SRC, KIT, YES1, BCR, EPHA2, LYN, PDGFRB, ABL2, BTK, DDR1, DDR2, PDGFRA, STAT5B	BCR-ABL kinase inhibitor, Ephrin inhibitor, KIT inhibitor, PDGFR receptor inhibitor, SRC inhibitor, Tyrosine kinase inhibitor
2402	20.15	cp	BRD-K40578143	GR-79236	Adenosine receptor agonist	Adenosine receptor agonist	ADORA1, ADORA2A	Adenosine receptor agonist
2404	20.1	cp	BRD-K95763993	trapidil	PDGFR receptor inhibitor		PDGFRA	PDGFR receptor inhibitor
2405	20.02	cp	BRD-K23204545	busulfan	DNA inhibitor			DNA inhibitor
2406	20	cp	BRD-A63546914	RO-04-5595	Glutamate receptor antagonist			Glutamate receptor antagonist
2408	19.98	cp	BRD-A49358627	ciprofibrate	PPAR receptor agonist		PPARA, LPL	PPAR receptor agonist
2410	19.9	cp	BRD-K76908866	CP-724714	EGFR inhibitor		ERBB2	EGFR inhibitor, Receptor tyrosine protein kinase inhibitor, Tyrosine kinase inhibitor
2414	19.84	cp	BRD-A47706533	L-BSO	Glutathione transferase inhibitor		GCLM	Glutathione transferase inhibitor
2421	19.74	cp	BRD-K12513978	fenbufen	Cyclooxygenase inhibitor	Cyclooxygenase inhibitor	PTGS1, PTGS2	Cyclooxygenase inhibitor
2422	19.7	cp	BRD-K00656370	6-aminochrysene	Transferase inhibitor			Transferase inhibitor
2424	19.68	cp	BRD-K50128260	sildenafil	Phosphodiesterase inhibitor		PDE5A, PDE6G, PDE6H, SLCO1B1, SLCO1B3	Phosphodiesterase inhibitor
2425	19.66	cp	BRD-A75402480	desoxycorticosterone	Mineralocorticoid receptor agonist			Mineralocorticoid receptor agonist
2427	19.66	cp	BRD-K31553034	zibotentan	Endothelin receptor antagonist		EDNRA	Endothelin receptor antagonist
2435	19.55	cp	BRD-K08132273	tyrphostin	EGFR inhibitor		ERBB2	EGFR inhibitor
2437	19.53	cp	BRD-K15262564	mupirocin	Isoleucyl-tRNA synthetase inhibitor			Isoleucyl-tRNA synthetase inhibitor
2439	19.51	cp	BRD-A14395271	mesoridazine	Dopamine receptor antagonist		DRD2, HTR2A	Dopamine receptor antagonist
2440	19.5	cp	BRD-A78877355	nefopam	Cyclooxygenase inhibitor			Cyclooxygenase inhibitor
2445	19.45	cp	BRD-K70881766	solanine	Acetylcholinesterase inhibitor			Acetylcholinesterase inhibitor
2446	19.44	cp	BRD-A93659613	GR-89696	Opioid receptor agonist		OPRK1	Opioid receptor agonist
2449	19.41	cp	BRD-K09764130	mead-ethanolamide	Cannabinoid receptor agonist			Cannabinoid receptor agonist
2452	19.39	cp	BRD-A65440446	cimaterol	Adrenergic receptor agonist	Beta-adrenergic receptor agonist		Adrenergic receptor agonist
2454	19.39	cp	BRD-K73978287	hydrocortisone	Glucocorticoid receptor agonist	Glucocorticoid receptor agonist	ANXA1, NOS2, NR3C1, NR3C2	Glucocorticoid receptor agonist, Immunosuppressant, Corticosteroid agonist
2456	19.37	cp	BRD-K59273480	propentofylline	Adenosine reuptake inhibitor		ACHE	Adenosine reuptake inhibitor, Phosphodiesterase inhibitor
2457	19.36	cp	BRD-K49027941	PSB-1115	Adenosine receptor antagonist		ADORA2B, ADORA1, ADORA3	Adenosine receptor antagonist
2458	19.31	cp	BRD-A60070924	alpha-estradiol	Estrogen receptor agonist		ESR1, ESR2, NR1I2, CYP2B6, CYP2C19, CYP2C8, CYP2E1, CYP3A5, CYP3A7, GPER1, KCNMA1	Estrogen receptor agonist
2459	19.31	cp	BRD-K49671696	ketanserin	Serotonin receptor antagonist		HTR2A, HTR2C, ADRA1A, ADRA1B, ADRA1D, DRD1, DRD5, HTR1A, HTR1B, HTR1D, HTR2B, HTR5A, HTR7, SLC18A1, SLC18A2	Serotonin receptor antagonist
2461	19.26	cp	BRD-A88282067	delcorine	Antiarrhythmic			Antiarrhythmic, Ganglionic blocker
2462	19.26	cp	BRD-K29673530	hypericin	Tyrosine kinase inhibitor			Tyrosine kinase inhibitor
2463	19.25	cp	BRD-A41692738	TGX-221	PI3K inhibitor	PI3K inhibitor	PIK3CB, PIK3CD	PI3K inhibitor
2464	19.24	cp	BRD-K36927236	glibenclamide	Sulfonylurea		KCNJ11, ABCC8, CFTR, KCNJ5, KCNJ8, ABCA1, ABCB11, ABCC9, CPT1A, KCNJ1, SLCO2B1, TRPA1	Sulfonylurea
2465	19.21	cp	BRD-K96319534	phentermine	Dopamine uptake inhibitor		MAOA, MAOB, SLC6A2, SLC6A3, SLC6A4	Dopamine uptake inhibitor, Serotonin reuptake inhibitor
2466	19.2	cp	BRD-K81473089	tacrine	Acetylcholinesterase inhibitor		ACHE, BCHE	Acetylcholinesterase inhibitor, Acetylcholine release stimulant, Butyrylcholinesterase inhibitor, Potassium channel antagonist
2469	19.15	cp	BRD-K45158365	valsartan	Angiotensin receptor antagonist		AGTR1	Angiotensin receptor antagonist
2471	19.12	cp	BRD-A68929948	DAPT-GSI-IX	Gamma secretase inhibitor	Gamma secretase inhibitor		Gamma secretase inhibitor
2474	19.1	cp	BRD-A36471396	biperiden	Acetylcholine receptor antagonist		CHRM1, CHRM2, CHRM3, CHRM4, CHRM5, CHRNA2	Acetylcholine receptor antagonist
2477	19.07	cp	BRD-K68997413	PF-3845	FAAH inhibitor		FAAH	FAAH inhibitor
2483	19.03	cp	BRD-K73838513	cinacalcet	Calcium channel activator		CASR	Calcium channel activator
2484	19.02	cp	BRD-K88849294	lobaric-acid	Tyrosine phosphatase inhibitor		PTPN1	Tyrosine phosphatase inhibitor
2487	18.98	cp	BRD-K33308633	INCA-6	Calcineurin inhibitor		NFATC1	Calcineurin inhibitor
2488	18.96	cp	BRD-A51410489	yohimbine	Adrenergic receptor antagonist		ADRA2A, ADRA2C, ADRA2B, HTR1A, HTR1B, HTR1D, HTR2B, DRD2, DRD3, HTR1E, HTR1F, HTR2A, HTR2C, HTR5A, HTR7, KCNJ1, KCNJ10, KCNJ11, KCNJ12, KCNJ14, KCNJ15, KCNJ8	Adrenergic receptor antagonist
2490	18.92	cp	BRD-A19053259	pseudopelletierine	Anthelmintic			Anthelmintic
2493	18.81	cp	BRD-K55424922	anpirtoline	Serotonin receptor agonist		HTR1B, HTR3A	Serotonin receptor agonist
2494	18.8	cp	BRD-A38913120	BH3I-1	BCL inhibitor		BCL2	BCL inhibitor
2497	18.75	cp	BRD-K72541103	JAK3-inhibitor-I	JAK inhibitor	JAK inhibitor	JAK3	JAK inhibitor
2498	18.74	cp	BRD-K49668410	clarithromycin	Bacterial 50S ribosomal subunit inhibitor		CYP2C19, CYP3A4, CYP3A5, CYP3A7	Bacterial 50S ribosomal subunit inhibitor
2500	18.72	cp	BRD-K34608650	BRD-K34608650	Cannabinoid receptor agonist		CNR2	Cannabinoid receptor agonist
2505	18.61	cp	BRD-K32710582	EI-247	IGF-1 inhibitor		INSR	IGF-1 inhibitor
2506	18.61	cp	BRD-K37792168	denbufylline	Phosphodiesterase inhibitor		PDE4A, PDE4B, PDE4D	Phosphodiesterase inhibitor
2509	18.53	cp	BRD-K78838262	austricine	Hypolipidemic			Hypolipidemic
2510	18.49	cp	BRD-K24240364	GYKI-52466	Glutamate receptor antagonist		GRIA1, GRIA2, GRIA3, GRIA4	Glutamate receptor antagonist, Kainate receptor antagonist
2514	18.41	cp	BRD-A88774919	doxycycline	Bacterial 30S ribosomal subunit inhibitor	Bacterial 30S ribosomal subunit inhibitor	MMP8, MMP1	Bacterial 30S ribosomal subunit inhibitor, Metalloproteinase inhibitor
2515	18.4	cp	BRD-A24543851	nornicotine	Acetylcholine receptor agonist			Acetylcholine receptor agonist
2516	18.4	cp	BRD-K21548250	moracizine	Sodium channel blocker		SCN5A	Sodium channel blocker
2518	18.33	cp	BRD-K52735702	cefdinir	Bacterial cell wall synthesis inhibitor	Bacterial cell wall synthesis inhibitor	MPO	Bacterial cell wall synthesis inhibitor
2520	18.33	cp	BRD-K95609758	BMS-191011	Potassium channel activator	Potassium channel activator	KCNMA1	Potassium channel activator
2522	18.29	cp	BRD-K41410256	balsalazide	Cyclooxygenase inhibitor		PTGS1, PTGS2, ALOX5, PPARG	Cyclooxygenase inhibitor
2529	18.04	cp	BRD-A02367930	ethinyl-estradiol	DNA directed DNA polymerase stimulant	Estrogen receptor agonist	CYP2C8, ESR1, ESR2, NR1I2	DNA directed DNA polymerase stimulant, Estrogenic component in oral contraceptives, Estrogen receptor agonist
2531	18.02	cp	BRD-A95869247	indapamide	Thiazide diuretic	Na-K-Cl transporter inhibitor	KCNQ1, CA7, KCNE1, SLC12A3	Thiazide diuretic
2536	17.96	cp	BRD-K07325606	hispidin	PKC inhibitor		PREP, PRKCB, PTGS2, XDH	PKC inhibitor
2538	17.91	cp	BRD-K56064827	EI-273	PKC inhibitor		PRKCA, PRKCG	PKC inhibitor
2539	17.88	cp	BRD-K34508425	KUC103898N	-666			-666
2540	17.86	cp	BRD-K46556543	canrenoic-acid	Mineralocorticoid receptor antagonist			Mineralocorticoid receptor antagonist
2543	17.8	cp	BRD-A37052580	physostigmine	Acetylcholinesterase inhibitor		ACHE, BCHE	Acetylcholinesterase inhibitor, Cholinesterase inhibitor
2544	17.8	cp	BRD-K41903098	diphenoxylate	Opioid receptor agonist		OPRM1, OPRD1	Opioid receptor agonist
2546	17.77	cp	BRD-K55591206	epigallocatechin	Nitric oxide synthase inhibitor		FASN, APP, BACE1, CYP19A1, DYRK1A, ELANE, ENOX2, EP300, IDO1, KAT2B, KDR, MMP14, MMP2, PPARA, PREP, SLC5A1	Nitric oxide synthase inhibitor, Bacterial DNA gyrase inhibitor
2547	17.77	cp	BRD-K61323504	SB-225002	CC chemokine receptor antagonist		CXCR2	CC chemokine receptor antagonist
2549	17.74	cp	BRD-K04412738	tramadol	Norepinephrine reuptake inhibitor		OPRM1, SLC6A2, SLC6A4, CHRFAM7A, CHRM3, CYP2B6, GRIN3A, HTR2C, OPRD1, OPRK1	Norepinephrine reuptake inhibitor, Opioid receptor agonist, Serotonin reuptake inhibitor
2550	17.73	cp	BRD-K91243525	SR-142948	Neurotensin receptor antagonist		NTSR1	Neurotensin receptor antagonist
2553	17.71	cp	BRD-K67100011	pivmecillinam	Bacterial cell wall synthesis inhibitor			Bacterial cell wall synthesis inhibitor
2556	17.67	cp	BRD-K06221026	DUP-697	Cyclooxygenase inhibitor		PTGS2	Cyclooxygenase inhibitor
2558	17.65	cp	BRD-K13211965	L-741742	Dopamine receptor antagonist		DRD4, DRD3, SCN1A, SCN3A	Dopamine receptor antagonist
2560	17.63	cp	BRD-K87048468	RS-102221	Serotonin receptor antagonist		HTR2C, HTR2A, HTR2B	Serotonin receptor antagonist
2563	17.6	cp	BRD-A63043573	cabergoline	Dopamine receptor agonist		DRD2, ADRA1A, ADRA2A, ADRA2B, ADRA2C, DRD1, DRD3, DRD4, DRD5, HTR1A, HTR1B, HTR1D, HTR2A, HTR2B, HTR2C, ADRA1B, ADRA1D, ADRB1, ADRB2, HTR7, PRL	Dopamine receptor agonist
2564	17.58	cp	BRD-K75641298	metoclopramide	Dopamine receptor antagonist		DRD2, HTR3A, HTR4, CHRM1, HTR3B	Dopamine receptor antagonist, Serotonin receptor antagonist
2565	17.57	cp	BRD-K61737877	VEGF-receptor-2-kinase-inhibitor-IV	VEGFR inhibitor		KDR	VEGFR inhibitor
2568	17.53	cp	BRD-K28115081	apafant	Platelet activating factor receptor antagonist		PTAFR	Platelet activating factor receptor antagonist
2570	17.5	cp	BRD-K50720187	flupirtine	Glutamate receptor antagonist		KCNQ2, ADRA2A, KCNQ1, KCNQ3	Glutamate receptor antagonist
2571	17.5	cp	BRD-K28029915	dolasetron	Serotonin receptor antagonist		HTR3A	Serotonin receptor antagonist
2572	17.49	cp	BRD-K45117373	Y-26763	Potassium channel activator	Potassium channel activator	ABCC9, KCNJ8	Potassium channel activator
2575	17.47	cp	BRD-A35989968	megestrol	Progesterone receptor agonist	Progesterone receptor agonist	PGR	Progesterone receptor agonist
2579	17.41	cp	BRD-K04196797	oxcarbazepine	Sodium channel blocker		CYP2C19, CYP3A4, CYP3A5, SCN1A, SCN3A, SCN5A	Sodium channel blocker
2581	17.38	cp	BRD-K85242180	beta-CCP	Indoleamine 2,3-dioxygenase inhibitor		GABRA1, GABRG2, IDO1	Indoleamine 2,3-dioxygenase inhibitor
2582	17.36	cp	BRD-K86958018	olvanil	TRPV agonist	Cannabinoid receptor agonist	TRPV1, CNR1, GPR119	TRPV agonist
2586	17.34	cp	BRD-K80527266	triacsin-c	Adrenergic receptor antagonist		ACSL1	Adrenergic receptor antagonist
2589	17.32	cp	BRD-A39290993	cyproterone	Androgen receptor antagonist	Androgen receptor modulator, Progesterone receptor antagonist	AR, ADORA1, ESR1	Androgen receptor antagonist, Progesterone receptor agonist, Testosterone receptor antagonist
2592	17.3	cp	BRD-K85119730	tolbutamide	ATP channel blocker		ABCC8, CYP2B6, CYP2C19, CYP2C8, KCNJ1, KCNJ11, KCNJ8	ATP channel blocker
2594	17.29	cp	BRD-K86595100	chlordiazepoxide	Benzodiazepine receptor agonist		GABRA1, GABRA2, GABRA3, GABRA4, GABRA5, GABRA6, GABRB1, GABRB2, GABRB3, GABRD, GABRE, GABRG1, GABRG2, GABRG3, GABRP, GABRQ	Benzodiazepine receptor agonist
2599	17.26	cp	BRD-K69837166	trap-101	Nociceptin/orphanin FQ (NOP) receptor antagonist		OPRL1	Nociceptin/orphanin FQ (NOP) receptor antagonist, Opioid receptor antagonist
2600	17.25	cp	BRD-K96809896	SKF-86002	p38 MAPK inhibitor	P38 MAPK inhibitor	ALOX5, MAPK14	p38 MAPK inhibitor
2601	17.24	cp	BRD-K59570838	homoveratrylamine	Dopamine analog			Dopamine analog
2604	17.21	cp	BRD-K64610608	EMF-bca1-57	caspase inhibitor		CASP3	caspase inhibitor
2607	17.18	cp	BRD-A29644307	nomifensine	Dopamine uptake inhibitor		SLC6A2, SLC6A3, DRD2, MAOA, MAOB, MPO	Dopamine uptake inhibitor, Noradrenaline uptake inhibitor
2610	17.09	cp	BRD-A30205217	ethotoin	Hydantoin antiepileptic		SCN5A	Hydantoin antiepileptic
2612	17.01	cp	BRD-K90976994	dehydrocholic-acid	Bile acid			Bile acid
2615	16.96	cp	BRD-A42553870	L-152804	Neuropeptide receptor antagonist		NPY5R	Neuropeptide receptor antagonist
2616	16.93	cp	BRD-K21667562	AM-404	Cyclooxygenase inhibitor		TRPV1, CNR1, CNR2, FAAH	Cyclooxygenase inhibitor, FAAH inhibitor, TRPV antagonist
2618	16.9	cp	BRD-K74430258	1,2-dichlorobenzene	Hepatotoxicant			Hepatotoxicant, Organic compound
2619	16.89	cp	BRD-K06147391	telenzepine	Acetylcholine receptor antagonist		CHRM1	Acetylcholine receptor antagonist
2622	16.87	cp	BRD-A72483914	spiroxatrine	Serotonin receptor antagonist		HTR1A, ADRA1A, ADRA1B, ADRA1D, ADRA2A, ADRA2B, ADRA2C, HTR2B	Serotonin receptor antagonist
2623	16.86	cp	BRD-A78295502	hydroquinine	Antiarrhythmic			Antiarrhythmic
2628	16.75	cp	BRD-A21723284	naltriben	Opioid receptor antagonist		OPRD1, OPRK1, OPRM1	Opioid receptor antagonist
2629	16.74	cp	BRD-K28667793	pyrazinamide	Fatty acid synthase inhibitor		FASN	Fatty acid synthase inhibitor
2630	16.71	cp	BRD-A92161634	scopoline	Acetylcholine receptor antagonist			Acetylcholine receptor antagonist
2633	16.7	cp	BRD-A47633927	NPC-15199	ICAM1 antagonist		ICAM1, PPARG	ICAM1 antagonist
2640	16.64	cp	BRD-K13571841	pepstatin	Aspartic protease inhibitor		CTSB, CTSD, CTSL, REN	Aspartic protease inhibitor
2641	16.62	cp	BRD-A22143024	estropipate	Estrogen receptor agonist	Estrogen receptor agonist	ESR1, ESR2	Estrogen receptor agonist
2642	16.61	cp	BRD-K89274813	DMP-543	Acetylcholine release stimulant			Acetylcholine release stimulant
2644	16.6	cp	BRD-A71657825	2-(biphenyl-4-ylsulfonamido)pentanedioic-acid	Matrix metalloprotease inhibitor		MMP13, MMP8, MMP9	Matrix metalloprotease inhibitor
2654	16.41	cp	BRD-K02113016	olaparib	PARP inhibitor	PARP inhibitor	PARP1, PARP2, PARP3	PARP inhibitor
2656	16.39	cp	BRD-K67017579	cilostazol	Phosphodiesterase inhibitor		PDE3A, CYP2C19, CYP3A5, PDE3B	Phosphodiesterase inhibitor
2658	16.36	cp	BRD-K47717570	NBQX	Glutamate receptor antagonist		GRIA1, GRIA2, GRIA3, GRIA4, GRIK1, GRIN1, GRIN2A, GRIN2B	Glutamate receptor antagonist
2660	16.32	cp	BRD-K98530306	clonidine	Adrenergic receptor agonist		ADRA2A, ADRA2B, ADRA2C, ADRA1A, ADRA1B, ADRA1D	Adrenergic receptor agonist
2661	16.26	cp	BRD-K55191674	benzylpenicillin	Penicillin binding protein inhibitor			Penicillin binding protein inhibitor
2662	16.26	cp	BRD-K28936863	ketotifen	Histamine receptor agonist		HRH1, PDE4A, PDE4B, PDE4C, PDE4D, PDE7A, PDE7B, PDE8A, PDE8B, PGD	Histamine receptor agonist, Histamine receptor ligand, Leukotriene receptor antagonist, Phosphodiesterase inhibitor
2663	16.24	cp	BRD-K43068349	AMG-9810	TRPV antagonist		TRPV1	TRPV antagonist
2664	16.22	cp	BRD-K95655893	MAZ-51	VEGFR inhibitor		FLT4	VEGFR inhibitor
2668	16.14	cp	BRD-K63913457	eicosatrienoic-acid	Vasodilator			Vasodilator
2669	16.11	cp	BRD-A88254928	salbutamol	Adrenergic receptor agonist		ADRB2, ADRB1	Adrenergic receptor agonist
2670	16.11	cp	BRD-K05977355	fluconazole	Sterol demethylase inhibitor		CYP3A5, CYP3A7	Sterol demethylase inhibitor
2674	16.04	cp	BRD-A45543382	metrizamide	Radiopaque medium			Radiopaque medium
2680	16	cp	BRD-K80725632	lavendustin-c	EGFR inhibitor		CAMK2A, EGFR, SRC	EGFR inhibitor
2682	15.99	cp	BRD-K48029790	OBAA	Phospholipase inhibitor		PLA2G1B	Phospholipase inhibitor
2685	15.97	cp	BRD-A14208071	oxyphenonium	Cholinergic receptor antagonist		CHRM1	Cholinergic receptor antagonist
2705	15.68	cp	BRD-K45068323	W-13	Calmodulin antagonist	Calmodulin antagonist	CALM1, MYLK, PDE1A	Calmodulin antagonist
2706	15.67	cp	BRD-A54236247	racephedrine	Adrenergic receptor agonist			Adrenergic receptor agonist
2708	15.65	cp	BRD-U94846492	quinine	Hemozoin biocrystallization inhibitor		KCNN4, ABCB1, CYP2D6, GP9, KCNB2, SLC29A4	Hemozoin biocrystallization inhibitor
2709	15.63	cp	BRD-A29289453	PCA-4248	Platelet activating factor receptor antagonist		PTAFR	Platelet activating factor receptor antagonist
2714	15.56	cp	BRD-K48367671	febuxostat	Xanthine oxidase inhibitor		XDH	Xanthine oxidase inhibitor
2715	15.56	cp	BRD-K41713976	E-4031	Potassium channel blocker		KCNH2, KCNH1	Potassium channel blocker
2719	15.5	cp	BRD-K26160755	RS-45041-190	Imidazoline receptor agonist			Imidazoline receptor agonist
2721	15.48	cp	BRD-K08556791	ethoprop	Acetylcholinesterase inhibitor		ACHE	Acetylcholinesterase inhibitor
2722	15.47	cp	BRD-K87158025	benzamil	Sodium channel blocker		PKD2L1, SCNN1A, SCNN1B, SCNN1G, ASIC1, SCNN1D, SLC8A1	Sodium channel blocker
2723	15.47	cp	BRD-A29734509	disopyramide	Sodium channel blocker		SCN5A, CHRM1, CHRM2, CHRM3, KCND2, KCND3, KCNH2	Sodium channel blocker
2728	15.4	cp	BRD-K60160658	tiagabine	GABA uptake inhibitor		SLC6A1, CYP2C19	GABA uptake inhibitor
2732	15.37	cp	BRD-K07762753	aminopurvalanol-a	Tyrosine kinase inhibitor	CDK inhibitor	CDK1, CDK2, CDK5, CDK6	Tyrosine kinase inhibitor, CDK inhibitor
2734	15.32	cp	BRD-K02953697	naringin	Cytochrome P450 inhibitor		SLCO1A2	Cytochrome P450 inhibitor
2735	15.31	cp	BRD-K32584078	BML-257	AKT inhibitor		AKT1	AKT inhibitor, HCV inhibitor
2736	15.3	cp	BRD-A59215453	lobelanidine	Acetylcholine receptor antagonist		SLC18A2, CHRNA10, CHRNA4, CHRNA9, CHRNB2, OPRM1	Acetylcholine receptor antagonist, Dopamine receptor modulator, Opioid receptor antagonist, Vesicular monoamine transporter ligand
2737	15.29	cp	BRD-K07220430	cinnarizine	Calcium channel blocker		HRH1, CACNA1C, CACNA1D, CACNA1F, CACNA1G, CACNA1H, CACNA1I, CACNA1S, CHRM1, CHRM2, CHRM3, CHRM4, CHRM5, DRD1, DRD2, DRD5	Calcium channel blocker
2742	15.26	cp	BRD-K08996725	zolantidine	Histamine receptor antagonist			Histamine receptor antagonist
2743	15.26	cp	BRD-K42142750	retrorsine	Antimitotic			Antimitotic, Cytotoxic agent, Mutagenic
2745	15.24	cp	BRD-K10670311	sulfasalazine	Antirheumatic		PTGS1, PTGS2, ACAT1, ALOX5, CHUK, IKBKB, PLA2G1B, PPARG, SLC46A1, SLC7A11, TBXAS1	Antirheumatic, NFkB pathway inhibitor
2747	15.23	cp	BRD-K63343048	orlistat	Lipase inhibitor		PNLIP, DAGLA, FASN, LIPF, CNR1, DAGLB	Lipase inhibitor
2748	15.23	cp	BRD-K23335153	AMN-082	Glutamate receptor modulator		GRM7	Glutamate receptor modulator, Glutamate receptor positive allosteric modulator
2749	15.22	cp	BRD-K53878242	MMPX	Phosphodiesterase inhibitor			Phosphodiesterase inhibitor
2750	15.22	cp	BRD-K74913225	brinzolamide	Carbonic anhydrase inhibitor		CA2, CA1, CA7, CA12, CA14, CA4, CA5A, CYP2B6, CYP2C8	Carbonic anhydrase inhibitor
2755	15.15	cp	BRD-K45252063	clofibrate	PPAR receptor agonist		PPARA, LPL	PPAR receptor agonist
2756	15.14	cp	BRD-K54142781	cirazoline	Adrenergic receptor agonist		ADRA1A	Adrenergic receptor agonist
2757	15.14	cp	BRD-A29901043	KIN001-127	ITK inhibitor		ITK	ITK inhibitor
2758	15.13	cp	BRD-K29653726	topiramate	Carbonic anhydrase inhibitor		CA2, CA4, GRIK1, CA1, CA12, CA7, CYP2C19, CYP3A4, GABRA1, GABRA2, GABRA3, GABRA4, GABRA5, GABRA6, GABRB1, GABRB2, GABRB3, GABRD, GABRE, GABRG1, GABRG2, GABRG3, GABRP, GABRQ, GRIA1, SCN1A, SCN5A	Carbonic anhydrase inhibitor, Glutamate receptor antagonist, Kainate receptor antagonist
2759	15.13	cp	BRD-K32830106	guanfacine	Adrenergic receptor agonist		ADRA2A, ADRA2B, ADRA2C, CYP3A5, HCN1, HCN2, HCN3, HCN4	Adrenergic receptor agonist
2761	15.12	cp	BRD-K45296539	ZD-7114	Adrenergic receptor agonist		ADRB3	Adrenergic receptor agonist
2762	15.06	cp	BRD-K92870997	pterostilbene	Cyclooxygenase inhibitor		FAAH, PPARA, PTGS1, PTGS2	Cyclooxygenase inhibitor, PPAR receptor agonist
2764	15.03	cp	BRD-K46384212	o-3M3FBS	phospholipase activator			phospholipase activator
2771	14.96	cp	BRD-K60174629	z-prolyl-prolinal	Prolyl endopeptidase inhibitor		PREP	Prolyl endopeptidase inhibitor
2772	14.96	cp	BRD-K71731651	PNU-120596	Acetylcholine receptor agonist		CHRNA7	Acetylcholine receptor agonist
2773	14.96	cp	BRD-K62736196	guanabenz	-666		ADRA2A, ADRA2B, ADRA2C	-666
2775	14.95	cp	BRD-A15530910	carpindolol	Adrenergic receptor antagonist	Serotonin receptor antagonist		Adrenergic receptor antagonist, Serotonin receptor antagonist
2782	14.89	cp	BRD-K43149758	myricetin	Androgen receptor agonist		PIK3CG, AR, CYP3A4	Androgen receptor agonist, Cytochrome P450 inhibitor
2783	14.89	cp	BRD-K25394294	oxaprozin	Cyclooxygenase inhibitor		PTGS1, PTGS2	Cyclooxygenase inhibitor
2785	14.89	cp	BRD-A75479906	rimantadine	Antiviral			Antiviral, RNA synthesis inhibitor
2788	14.87	cp	BRD-K52020312	metronidazole	DNA inhibitor		CYP2C8, CYP2E1, CYP3A5, CYP3A7	DNA inhibitor, Antiprotozoal
2792	14.82	cp	BRD-K28075147	biochanin-a	Estrogen receptor agonist			Estrogen receptor agonist
2793	14.8	cp	BRD-A39415247	norethisterone	Progesterone receptor agonist	Progesterone receptor agonist	PGR	Progesterone receptor agonist
2794	14.75	cp	BRD-K79684402	RO-10-5824	Dopamine receptor agonist		DRD4	Dopamine receptor agonist
2796	14.73	cp	BRD-K64310881	MW-STK33-3B	Potassium channel activator			Potassium channel activator
2799	14.69	cp	BRD-K20313525	rosmarinic-acid	GABA transaminase inhibitor		MCL1, TYR	GABA transaminase inhibitor
2803	14.62	cp	BRD-K04710043	hexamethylenebisacetamide	AKT inhibitor			AKT inhibitor, Differentiation inducer, NFkB pathway inhibitor
2804	14.61	cp	BRD-A99411506	esculin	Antioxidant			Antioxidant
2807	14.6	cp	BRD-K77695569	tiabendazole	Angiogenesis inhibitor			Angiogenesis inhibitor
2812	14.51	cp	BRD-K12219985	glipizide	Sulfonylurea	KCNJ11 modulator	ABCC8, KCNJ10, KCNJ11, PPARG	Sulfonylurea
2815	14.5	cp	BRD-K38197229	bumetanide	Solute carrier family member inhibitor		SLC12A1, SLC12A2, CFTR, GPR35, SLC12A4, SLC12A5	Solute carrier family member inhibitor
2817	14.48	cp	BRD-K87990216	piretanide	Glucocorticoid receptor agonist		SLC12A1, SLC12A2	Glucocorticoid receptor agonist
2818	14.48	cp	BRD-A50311610	meclozine	CAR agonist		NR1I3, HRH1	CAR agonist
2820	14.46	cp	BRD-K49372556	mofezolac	Cyclooxygenase inhibitor			Cyclooxygenase inhibitor
2827	14.42	cp	BRD-A26845397	isamoltan	Adrenergic receptor antagonist		ADRB1, ADRB2	Adrenergic receptor antagonist
2829	14.4	cp	BRD-A11678676	wortmannin	PI3K inhibitor	PI3K inhibitor	PIK3CA, PIK3CG, PLK1, ATM, ATR, MTOR, PI4KA, PI4KB, PIK3CD, PIK3R1, PLK3, PRKDC	PI3K inhibitor
2833	14.38	cp	BRD-A39522003	OMDM-2	FAAH inhibitor		GPR119	FAAH inhibitor
2841	14.27	cp	BRD-K57569181	pentoxifylline	Phosphodiesterase inhibitor		TNF, ACHE, ADORA1, ADORA2A, ADRA2B, CHIA, NT5E, PDE4A, PDE4B, PDE5A	Phosphodiesterase inhibitor
2844	14.23	cp	BRD-A85472596	L-670596	Prostanoid receptor antagonist			Prostanoid receptor antagonist
2845	14.19	cp	BRD-K39339537	epirizole	Cyclooxygenase inhibitor		PTGS1, PTGS2	Cyclooxygenase inhibitor
2846	14.18	cp	BRD-K66206289	lobeline	Acetylcholine receptor antagonist		SLC18A2, CHRNA10, CHRNA4, CHRNA9, CHRNB2, OPRM1	Acetylcholine receptor antagonist
2850	14.12	cp	BRD-K87573634	propylpyrazole	Estrogen receptor agonist		ESR1	Estrogen receptor agonist
2852	14.1	cp	BRD-K83010055	VU-0415374-1	Glutamate receptor modulator		GRM4	Glutamate receptor modulator
2854	14.08	cp	BRD-A72703248	SKF-96365	Calcium channel blocker		CYP3A4, TRPC1, PKD2, TRPC3, TRPC4, TRPC5, TRPV2	Calcium channel blocker
2855	14.06	cp	BRD-K22227508	targinine	Nitric oxide synthase inhibitor		NOS2, NOS3	Nitric oxide synthase inhibitor
2856	14.04	cp	BRD-A71262238	nafadotride	Dopamine receptor antagonist		DRD3, DRD2, HTR1A	Dopamine receptor antagonist
2857	14.03	cp	BRD-K94144010	cotinine	Nicotine metabolite			Nicotine metabolite
2860	14.02	cp	BRD-A70514680	articaine	Local anesthetic			Local anesthetic
2862	14.01	cp	BRD-K93880783	stavudine	DNA directed DNA polymerase inhibitor	Nucleoside reverse transcriptase inhibitor, Reverse transcriptase inhibitor		DNA directed DNA polymerase inhibitor, Reverse transcriptase inhibitor
2863	13.99	cp	BRD-A56245458	reichstein	Androgen receptor antagonist		AR	Androgen receptor antagonist
2866	13.95	cp	BRD-K94689771	pinocembrin	CYP1B1 inhibitor		AR, CYP1B1, SRD5A1, SRD5A2	CYP1B1 inhibitor
2867	13.94	cp	BRD-K75532464	FTI-276	Farnesyltransferase inhibitor		FNTA, FNTB	Farnesyltransferase inhibitor
2870	13.93	cp	BRD-A43974499	reboxetine	Adrenergic receptor antagonist		SLC6A2	Adrenergic receptor antagonist
2871	13.92	cp	BRD-K31054881	BMY-7378	Adrenergic receptor antagonist		HTR1A, ADRA1D, ADRA1A, ADRA1B	Adrenergic receptor antagonist, Serotonin receptor antagonist
2874	13.84	cp	BRD-K34154330	tracazolate	GABA receptor modulator		GABRA1	GABA receptor modulator
2875	13.84	cp	BRD-A09539288	homatropine	Acetylcholine receptor antagonist		CES1, CHRM1	Acetylcholine receptor antagonist
2879	13.78	cp	BRD-K69763916	LY-341495	Glutamate receptor antagonist		GRM2, GRM3	Glutamate receptor antagonist
2882	13.74	cp	BRD-A30655177	LFM-A13	BTK inhibitor		BTK	BTK inhibitor
2887	13.69	cp	BRD-K68095457	palmitoylethanolamide	Cannabinoid receptor agonist	Cannabinoid receptor agonist	CNR2, GPR119, GPR55	Cannabinoid receptor agonist
2889	13.62	cp	BRD-A77291778	cyclopentolate	Acetylcholine receptor antagonist		CHRM1	Acetylcholine receptor antagonist
2890	13.61	cp	BRD-K36009368	NNC-63-0532	Opioid receptor agonist		OPRL1	Opioid receptor agonist
2892	13.58	cp	BRD-A96456596	FPL-55712	Leukotriene receptor antagonist			Leukotriene receptor antagonist
2893	13.54	cp	BRD-K80738081	resveratrol	Cytochrome P450 inhibitor		PTGS1, PTGS2, SIRT1, APOA1, BACE1, CSNK2A1, MAOA, NQO2, SCN5A, TXNRD1, TXNRD2, XDH	Cytochrome P450 inhibitor, SIRT activator
2895	13.51	cp	BRD-K14765469	vesamicol	Acetylcholinesterase inhibitor		SLC18A3	Acetylcholinesterase inhibitor
2898	13.47	cp	BRD-K02715688	hydrastine	Tyrosine hydroxylase inhibitor			Tyrosine hydroxylase inhibitor
2902	13.43	cp	BRD-A47494775	dipivefrine	Adrenergic receptor agonist		ADRA1A, ACHE, ADRA2A, ADRB2, BCHE	Adrenergic receptor agonist
2903	13.42	cp	BRD-K41707108	ceramide	Phosphoenolpyruvate carboxylase activator			Phosphoenolpyruvate carboxylase activator, Serine/threonine protein phosphatase activator
2906	13.38	cp	BRD-K11630072	carmofur	Thymidylate synthase inhibitor	Thymidylate synthase inhibitor	TYMS	Thymidylate synthase inhibitor
2907	13.38	cp	BRD-A30590053	MR-16728	Acetylcholine release enhancer			Acetylcholine release enhancer, Acetylcholine release stimulant
2909	13.37	cp	BRD-A56987319	SQ-22536	Adenylyl cyclase inhibitor		ADCY1, ADCY5	Adenylyl cyclase inhibitor
2912	13.33	cp	BRD-K64935403	ebelactone-b	Lipase inhibitor		PNLIP	Lipase inhibitor
2919	13.25	cp	BRD-A92670106	tocainide	Sodium channel blocker		SCN5A	Sodium channel blocker
2922	13.21	cp	BRD-A34255068	rolipram	Phosphodiesterase inhibitor		PDE4A, PDE4B, PDE4D, PDE4C, PDE5A	Phosphodiesterase inhibitor, Interleukin receptor antagonist
2925	13.19	cp	BRD-K63504947	semaxanib	VEGFR inhibitor		KDR, FLT1, KIT, PDGFRB, FGFR1, FLT3, MET, PDGFRA, RET	VEGFR inhibitor
2926	13.18	cp	BRD-K07888196	tyrphostin-AG-538	IGF-1 inhibitor		EGFR	IGF-1 inhibitor
2927	13.15	cp	BRD-K14681867	somatostatin	Somatostatin receptor agonist		SSTR1, SSTR2, SSTR3, SSTR4, SSTR5, GH1, GHR, OPRD1, OPRM1	Somatostatin receptor agonist
2928	13.14	cp	BRD-K05737787	isoeugenol	Nitric oxide production inhibitor			Nitric oxide production inhibitor
2936	13.06	cp	BRD-K56343971	vemurafenib	RAF inhibitor	RAF inhibitor	BRAF, CYP2C19, CYP3A4, CYP3A5, RAF1	RAF inhibitor
2937	13.04	cp	BRD-A59303141	quinethazone	Thiazide diuretic	Na-K-Cl transporter inhibitor	CA1, CA2, SLC12A1, SLC12A2, SLC12A3	Thiazide diuretic
2940	13	cp	BRD-K30240666	clemastine	Histamine receptor antagonist	HRH1 antagonist	HRH1	Histamine receptor antagonist
2941	12.99	cp	BRD-K14221570	benzopurpurin-4b	HIV entry inhibitor			HIV entry inhibitor
2945	12.96	cp	BRD-A45499626	UBP-302	Glutamate receptor antagonist		GRIK1	Glutamate receptor antagonist
2948	12.94	cp	BRD-U01690642	acetyl-geranyl-cysteine	Isoprenylated protein methylation inhibitor			Isoprenylated protein methylation inhibitor
2949	12.94	cp	BRD-K77947974	fluspirilene	Dopamine receptor antagonist	Dopamine receptor antagonist	DRD2, HTR2A, CACNG1, HRH1, HTR1A, HTR1D, HTR1E	Dopamine receptor antagonist
2950	12.93	cp	BRD-K48923948	BMS-641988	Androgen receptor antagonist		AR	Androgen receptor antagonist
2951	12.93	cp	BRD-K62206109	VUF-5681	Histamine receptor antagonist		HRH3	Histamine receptor antagonist
2952	12.93	cp	BRD-A08877921	cephalotaxine	Protein synthesis inhibitor			Protein synthesis inhibitor
2954	12.9	cp	BRD-A28422058	L-689560	Glutamate receptor antagonist		GRIN1, GRIN2A, GRIN2B, GRIN2C, GRIN2D	Glutamate receptor antagonist
2961	12.77	cp	BRD-K99964838	bosutinib	ABL inhibitor	SRC inhibitor	ABL1, SRC, BCR, CAMK2G, LYN, CAMK1D, CDK2, FRK, FYN, HCK, MAP2K1, MAP2K2, MAP3K2, MAP4K5, STK10, STK24, STK4, TNK2, TXK	ABL inhibitor, BCR-ABL kinase inhibitor, SRC inhibitor
2962	12.77	cp	BRD-A36318220	necrostatin-1	RIPK inhibitor		IDO1, KRR1, RIPK1	RIPK inhibitor
2966	12.75	cp	BRD-K52080565	rilmenidine	Imidazoline receptor agonist		NISCH	Imidazoline receptor agonist
2969	12.72	cp	BRD-A46393198	tetramisole	Immunostimulant			Immunostimulant
2974	12.65	cp	BRD-A10303790	talampicillin	Bacterial cell wall synthesis inhibitor			Bacterial cell wall synthesis inhibitor
2975	12.62	cp	BRD-A98299281	velnacrine	cholinesterase inhibitor		ACHE	cholinesterase inhibitor
2976	12.61	cp	BRD-K50018155	RS-67506	Serotonin receptor partial agonist		HTR4	Serotonin receptor partial agonist
2979	12.58	cp	BRD-K92000912	AM-251	Cannabinoid receptor antagonist		CNR1, GPR18, GPR55	Cannabinoid receptor antagonist
2980	12.55	cp	BRD-K37720887	SB-525334	TGF beta receptor inhibitor	TGF beta receptor inhibitor	TGFBR1	TGF beta receptor inhibitor
2982	12.54	cp	BRD-K04146668	GW-441756	Growth factor receptor inhibitor		LRRK2, NTRK1	Growth factor receptor inhibitor
2983	12.54	cp	BRD-A99571536	dubinidine	Anti-epileptic			Anti-epileptic
2984	12.53	cp	BRD-K21936341	oxotremorine	Acetylcholine receptor agonist		CHRM2, CHRM1, CHRM3, CHRM4	Acetylcholine receptor agonist, Cholinergic receptor agonist
2986	12.5	cp	BRD-K75615183	talipexole	Adrenergic receptor agonist		DRD2, HTR3A	Adrenergic receptor agonist, Dopamine receptor agonist
2987	12.48	cp	BRD-K66896231	BRD-K66896231	Acetylcholinesterase inhibitor		ACHE	Acetylcholinesterase inhibitor
2992	12.41	cp	BRD-A68589262	troxipide	Glucosamine synthetase stimulant			Glucosamine synthetase stimulant
2993	12.4	cp	BRD-A16478930	amcinonide	Glucocorticoid receptor agonist	Glucocorticoid receptor agonist	NR3C1, ANXA1	Glucocorticoid receptor agonist
2997	12.34	cp	BRD-K31843556	T-0070907	PPAR receptor antagonist		PPARG	PPAR receptor antagonist
2998	12.34	cp	BRD-K67847053	guanabenz	Adrenergic receptor agonist		ADRA2A, ADRA2B, ADRA2C	Adrenergic receptor agonist
3000	12.28	cp	BRD-A65449987	flunisolide	Cytochrome P450 inhibitor	Glucocorticoid receptor agonist	NR3C1	Cytochrome P450 inhibitor
3005	12.22	cp	BRD-A72596465	GW-6471	PPAR receptor antagonist		PPARA	PPAR receptor antagonist
3006	12.19	cp	BRD-A83695761	chromanol	Potassium channel blocker	Potassium channel blocker		Potassium channel blocker
3007	12.18	cp	BRD-K35377380	I-OMe-AG-538	IGF-1 inhibitor			IGF-1 inhibitor
3009	12.17	cp	BRD-K66788707	fludarabine	DNA synthesis inhibitor	DNA synthesis inhibitor, Ribonucleotide reductase inhibitor	ADA, DCK, POLA1, RRM1, RRM2	DNA synthesis inhibitor, DNA repair enzyme inhibitor, Purine antagonist
3010	12.14	cp	BRD-K56509348	BMS-182874	Endothelin receptor antagonist		EDNRA	Endothelin receptor antagonist
3013	12.13	cp	BRD-A16934955	nalbuphine	Opioid receptor agonist		OPRD1, OPRK1, OPRM1	Opioid receptor agonist, Opioid receptor antagonist
3016	12.1	cp	BRD-A89175223	bisoprolol	Adrenergic receptor antagonist		ADRB1, ADRB2	Adrenergic receptor antagonist
3018	12.06	cp	BRD-A19736161	ondansetron	Serotonin receptor antagonist		HTR3A, CYP2D6, CYP3A5, HTR1A, HTR1B, HTR3B, HTR4, OPRM1	Serotonin receptor antagonist
3020	12.03	cp	BRD-K86434416	selegiline	Monoamine oxidase inhibitor		MAOB, MAOA, CYP2B6, CYP2C19	Monoamine oxidase inhibitor
3023	11.99	cp	BRD-K30570479	VU-0400195-3	Glutamate receptor modulator		GRM4	Glutamate receptor modulator
3025	11.97	cp	BRD-K34995470	SU-1498	VEGFR inhibitor		ERBB2, KDR	VEGFR inhibitor
3026	11.96	cp	BRD-K43880410	pregnenolone	glutamate receptor modulator		CYP17A1, PGR, SULT2B1	glutamate receptor modulator
3027	11.95	cp	BRD-A29485665	bicalutamide	Androgen receptor antagonist		AR, CYP2C19	Androgen receptor antagonist
3028	11.95	cp	BRD-K08806317	timolol	Adrenergic receptor antagonist		ADRB2, ADRB1	Adrenergic receptor antagonist
3031	11.89	cp	BRD-K40990712	hexamethyleneamiloride	Sodium/hydrogen antiport inhibitor		GNRHR, ADRA2A, GNRH1, PLAU, SLC9A1	Sodium/hydrogen antiport inhibitor
3036	11.81	cp	BRD-A68723818	brompheniramine	Histamine receptor antagonist		HRH1, CHRM1, CHRM2, CHRM3, CHRM4, CHRM5	Histamine receptor antagonist
3037	11.79	cp	BRD-K71860425	CDK2-5-inhibitor	CDK inhibitor		CDK2, CDK5	CDK inhibitor
3038	11.79	cp	BRD-A55369275	CGP-54626	GABA receptor antagonist		GABBR1, GABBR2, KCTD12, KCTD16, KCTD8	GABA receptor antagonist
3039	11.79	cp	BRD-K63068307	ZSTK-474	PI3K inhibitor	PI3K inhibitor	PIK3CG, PIK3CA, PIK3CB, PIK3CD	PI3K inhibitor
3040	11.77	cp	BRD-K28912512	nicotinamide	Protein synthesis stimulant		PARP1, AOX1, BST1, CYP2E1, LDHA, SIRT5	Protein synthesis stimulant
3042	11.75	cp	BRD-K56558538	ambroxol	Sodium channel blocker		GBA	Sodium channel blocker
3044	11.73	cp	BRD-K67783091	haloperidol	Dopamine receptor antagonist		DRD2, DRD1, DRD3, HTR2A, CYP3A7, DRD4, DRD5, GRIN2B, HRH1, HTR1A, HTR1D, HTR2B, HTR7, KCNH1	Dopamine receptor antagonist, Psychoactive drug
3050	11.6	cp	BRD-A65671304	candesartan	Angiotensin receptor antagonist	Angiotensin receptor antagonist	AGTR1, AGTR2	Angiotensin receptor antagonist
3060	11.45	cp	BRD-A62182663	YK-4279	Apoptosis stimulant		DHX9, EWSR1, FLI1	Apoptosis stimulant, EWS-FLI1 inhibitor
3064	11.44	cp	BRD-K54472332	elvitegravir	HIV integrase inhibitor			HIV integrase inhibitor
3065	11.42	cp	BRD-K42679050	Y-27152	Potassium channel activator		ABCC9, KCNJ8	Potassium channel activator
3068	11.38	cp	BRD-A44008656	doxylamine	Histamine receptor antagonist		HRH1, CHRM1	Histamine receptor antagonist
3069	11.37	cp	BRD-K71926323	marbofloxacin	Bacterial DNA gyrase inhibitor	Bacterial DNA gyrase inhibitor		Bacterial DNA gyrase inhibitor
3070	11.34	cp	BRD-K17378184	prestwick-559	Dopamine receptor agonist		DRD3, ADRA1A, ADRA1D, ADRA2A, DRD1, DRD2, DRD4, HTR1A, HTR2B	Dopamine receptor agonist
3071	11.32	cp	BRD-K02950022	BMS-299897	Gamma secretase inhibitor	Gamma secretase inhibitor		Gamma secretase inhibitor
3072	11.32	cp	BRD-K45401373	betulinic-acid	Apoptosis stimulant		CASP3, CASP8, GPBAR1, TOP1	Apoptosis stimulant, Caspase activator, Diacylglycerol O acyltransferase inhibitor, HIV integrase inhibitor, NFkB pathway activator, NFkB pathway inhibitor, SARS coronavirus 3C-like protease inhibitor, Topoisomerase inhibitor
3077	11.25	cp	BRD-K54771420	glycocholic-acid	Cholesterol inhibitor		FABP6	Cholesterol inhibitor
3080	11.24	cp	BRD-K66782112	BRD-K66782112	Histamine receptor antagonist		HRH2	Histamine receptor antagonist
3086	11.19	cp	BRD-K31633810	DAU-5884	Acetylcholine receptor antagonist		CHRM1, CHRM3	Acetylcholine receptor antagonist
3089	11.16	cp	BRD-A70649075	sulconazole	Sterol demethylase inhibitor			Sterol demethylase inhibitor
3090	11.14	cp	BRD-K59256312	gabexate	Serine protease inhibitor		PRSS1, TPSAB1	Serine protease inhibitor
3095	11.11	cp	BRD-K99922388	DPO-1	Potassium channel blocker	Potassium channel blocker	KCNA5	Potassium channel blocker
3099	11.04	cp	BRD-K43468059	byssochlamic-acid	Mycotoxin			Mycotoxin
3103	11	cp	BRD-K37848908	ceforanide	Penicillin binding protein inhibitor			Penicillin binding protein inhibitor
3105	11	cp	BRD-A31312900	montelukast	Leukotriene receptor antagonist		CYSLTR1, ALOX5, CYP2C8	Leukotriene receptor antagonist
3107	10.97	cp	BRD-A64297288	amlodipine	Calcium channel blocker	Calcium channel blocker	CACNA1C, CACNA1D, CACNA2D1, ABCG2, CA1, CACNA1B, CACNA1S, CACNA2D3, CACNB1, CACNB2, SMPD1	Calcium channel blocker
3108	10.96	cp	BRD-K37312348	kenpaullone	CDK inhibitor	CDK inhibitor, Glycogen synthase kinase inhibitor	GSK3B, CDK1, CDK5, CCNB1, CDK2, LCK	CDK inhibitor, Glycogen synthase kinase inhibitor
3109	10.96	cp	BRD-K96354014	nifedipine	Calcium channel blocker		CACNA1C, CACNA1D, CACNA1S, CACNA2D1, CACNA1F, CACNA1H, CACNB2, CALM1, CYP3A5, GLRA1, GLRA3, GLRB, KCNA1, KCNA5, NR1I2, TRPM3	Calcium channel blocker
3110	10.95	cp	BRD-K57930253	nitrazepam	Benzodiazepine receptor agonist	Benzodiazepine receptor agonist	GABRA1, GABRA2, GABRA3, GABRA4, GABRA5, GABRA6, GABRB1, GABRB2, GABRB3, GABRD, GABRE, GABRG1, GABRG2, GABRG3, GABRP, GABRQ, GABRR1, GABRR2, GABRR3, SCN1A	Benzodiazepine receptor agonist
3111	10.95	cp	BRD-K51302260	KU-C103871	GSP agonist		SMAD3	GSP agonist
3112	10.94	cp	BRD-K72676686	fluvoxamine	Selective serotonin reuptake inhibitor (SSRI)		SLC6A4, CYP2C19	Selective serotonin reuptake inhibitor (SSRI)
3115	10.92	cp	BRD-A83892713	rifampicin	RNA polymerase inhibitor		NR1I2, ABCB1, CYP2B6, CYP2C19, CYP2C8, CYP3A4, CYP3A5, SLCO1A2, SLCO1B1, SLCO1B3	RNA polymerase inhibitor
3118	10.89	cp	BRD-A73859745	glycodeoxycholic-acid	Apoptosis stimulant			Apoptosis stimulant
3123	10.84	cp	BRD-K94920105	DR-2313	PARP inhibitor		PARP1, PARP3	PARP inhibitor
3127	10.79	cp	BRD-K82562631	tolmetin	Cyclooxygenase inhibitor	Cyclooxygenase inhibitor	PTGS2, PTGS1	Cyclooxygenase inhibitor
3128	10.79	cp	BRD-K08252256	diclofenac	Cyclooxygenase inhibitor		PTGS1, PTGS2, AKR1C3, ALOX5, ASIC1, ASIC3, CYP2C8, KCNQ2, KCNQ3, PLA2G2A, PPARG, SCN4A	Cyclooxygenase inhibitor
3129	10.78	cp	BRD-K65146499	nabumetone	Cyclooxygenase inhibitor	Cyclooxygenase inhibitor	PTGS2, AKR1C3, CYP2B6, CYP2C19, CYP2E1, PTGS1	Cyclooxygenase inhibitor
3130	10.77	cp	BRD-K36638830	anabasine	Acetylcholine receptor agonist			Acetylcholine receptor agonist
3131	10.75	cp	BRD-K11663430	pyroxamide	HDAC inhibitor	HDAC inhibitor	HDAC1	HDAC inhibitor
3132	10.73	cp	BRD-A77299732	salubrinal	Eukaryotic translation initiation factor inhibitor		EIF2S1, SLC6A9	Eukaryotic translation initiation factor inhibitor
3133	10.73	cp	BRD-A43671941	oxprenolol	Adrenergic receptor antagonist		ADRB1, ADRB2	Adrenergic receptor antagonist
3134	10.72	cp	BRD-K27710560	splitomycin	SIRT inhibitor		SIRT1, SIRT2	SIRT inhibitor
3135	10.69	cp	BRD-A58157837	butabindide	Tripeptidyl peptidase inhibitor		TPP2	Tripeptidyl peptidase inhibitor
3139	10.61	cp	BRD-K14880289	GW-501516	PPAR receptor agonist	PPAR receptor agonist	PPARD, INS, PPARA	PPAR receptor agonist, Insulin sensitizer
3140	10.6	cp	BRD-A06726973	dibutyrylcyclic-gmp	cGMP analog			cGMP analog
3144	10.54	cp	BRD-A49906757	scopolamine	Acetylcholine receptor antagonist		CHRM2, CHRM1, CHRM3, CHRM4, CHRM5, SI	Acetylcholine receptor antagonist
3152	10.4	cp	BRD-K84639753	safinamide	Dopamine uptake inhibitor		MAOB, SLC6A3	Dopamine uptake inhibitor, Glutamate inhibitor, Monoamine oxidase inhibitor
3154	10.32	cp	BRD-K30867024	SB-216641	Serotonin receptor antagonist	Serotonin receptor antagonist	HTR1B, HTR1D, HTR1A, HTR2A, HTR2B, HTR2C	Serotonin receptor antagonist
3155	10.31	cp	BRD-K42500029	CGP-57380	MAP kinase inhibitor		AURKB, LCK, MKNK1, MKNK2, SGK1	MAP kinase inhibitor
3158	10.29	cp	BRD-A84389091	L-655708	GABA receptor inverse agonist		GABRA5, GABRA1, GABRA2, GABRA3, GABRG2	GABA receptor inverse agonist
3159	10.25	cp	BRD-K13646352	midostaurin	FLT3 inhibitor	FLT3 inhibitor, PDGFR/KIT inhibitor, PKC inhibitor, VEGFR inhibitor	FLT3, KIT, CCNB1, FLT1, KDR, PDGFRB, PRKCA, PRKCG, VEGFA	FLT3 inhibitor, KIT inhibitor, PKC inhibitor
3160	10.23	cp	BRD-A41301928	bongkrek-acid	Mitochondrial ADP, ATP translocase inhibitor		SLC25A4	Mitochondrial ADP, ATP translocase inhibitor
3161	10.22	cp	BRD-A47829399	artesunate	DNA synthesis inhibitor			DNA synthesis inhibitor
3162	10.22	cp	BRD-K04185004	oxybuprocaine	Local anesthetic		SCN10A	Local anesthetic
3164	10.2	cp	BRD-K34415467	trimethobenzamide	Histamine receptor antagonist		DRD2	Histamine receptor antagonist
3165	10.2	cp	BRD-K32164935	tolazamide	ATP channel blocker		KCNJ1, KCNJ10	ATP channel blocker
3166	10.19	cp	BRD-A25143711	hydrocortisone	Glucocorticoid receptor agonist	Glucocorticoid receptor agonist	ANXA1, NOS2, NR3C1, NR3C2	Glucocorticoid receptor agonist
3167	10.19	cp	BRD-K93658967	aloisine	CDK inhibitor	CDK inhibitor, Glycogen synthase kinase inhibitor	CDK2, CDK5, CDK1, CDK5R1, CFTR, PTK2B, ZAP70	CDK inhibitor, CFTR channel agonist, Glycogen synthase kinase inhibitor
3169	10.16	cp	BRD-A43930669	L-368899	Oxytocin receptor antagonist		OXTR, AVPR1A, AVPR2, OXT	Oxytocin receptor antagonist
3170	10.16	cp	BRD-K88611939	aniracetam	Glutamate receptor agonist		DRD2, GRIA1, GRIA2, GRIA3, HTR2A, GRIA4	Glutamate receptor agonist
3172	10.16	cp	BRD-K22193694	dioxybenzone	Topical sunscreen agent			Topical sunscreen agent
3173	10.15	cp	BRD-K68246049	TTNPB	Retinoid receptor agonist	Retinoid receptor agonist	RARB, RARA, RARG	Retinoid receptor agonist
3174	10.13	cp	BRD-K87024524	phenelzine	Monoamine oxidase inhibitor		MAOB, AOC3, MAOA, ABAT, GAD2, GPT, GPT2, SLC6A2, SLC6A3, SLC6A4	Monoamine oxidase inhibitor
3175	10.11	cp	BRD-K18135438	chenodeoxycholic-acid	11-beta-HSD1 inhibitor		HSD11B1, NR1H4	11-beta-HSD1 inhibitor, FXR agonist
3176	10.09	cp	BRD-A85587465	bemesetron	Serotonin receptor antagonist	Serotonin receptor antagonist	HTR3A, HTR3B	Serotonin receptor antagonist
3177	10.08	cp	BRD-K22947005	dexbrompheniramine	Histamine receptor antagonist		HRH1	Histamine receptor antagonist
3179	10.05	cp	BRD-K05434375	HA-1004	Calcium channel blocker			Calcium channel blocker
3184	10.02	cp	BRD-K41567364	SB-334867	Orexin receptor antagonist		HCRTR1, HCRTR2	Orexin receptor antagonist
3186	9.99	cp	BRD-K66296774	fluvastatin	HMGCR inhibitor	HMGCR inhibitor	HMGCR, CYP2C8	HMGCR inhibitor
3187	9.99	cp	BRD-A56675431	altizide	Thiazide diuretic	Na-K-Cl transporter inhibitor		Thiazide diuretic
3189	9.97	cp	BRD-A92585442	RU-28318	Cytochrome P450 inhibitor		NR3C2	Cytochrome P450 inhibitor
3190	9.94	cp	BRD-A00100033	nifurtimox	DNA inhibitor			DNA inhibitor
3191	9.93	cp	BRD-K74765201	tomelukast	Leukotriene receptor antagonist		CYSLTR1	Leukotriene receptor antagonist
3194	9.9	cp	BRD-K93460210	lamotrigine	Serotonin receptor antagonist		SCN1A, SCN2A, SCN3A	Serotonin receptor antagonist, Sodium channel blocker
3197	9.87	cp	BRD-K50388907	fenofibrate	PPAR receptor agonist		PPARA, APOA1, CYP2C19, CYP2C8, MMP25	PPAR receptor agonist
3199	9.86	cp	BRD-K60923938	veratridine	Sodium channel activator		SCN1A, SCN3A, SCN8A, SCN9A	Sodium channel activator
3210	9.77	cp	BRD-K60476892	YC-1	Guanylyl cyclase activator		HIF1A, GUCY1A2, GUCY1A3, GUCY1B3	Guanylyl cyclase activator
3211	9.76	cp	BRD-K30563334	rifabutin	Protein synthesis inhibitor		CYP3A4, HSP90AA1, HSP90B1	Protein synthesis inhibitor
3212	9.76	cp	BRD-K05181084	NGB-2904	Dopamine receptor antagonist		DRD3	Dopamine receptor antagonist
3215	9.75	cp	BRD-K28307902	flutamide	Androgen receptor antagonist		AR, AHR, CYP2C19	Androgen receptor antagonist
3216	9.74	cp	BRD-A64125466	dehydrocholic-acid	choleretic agent			choleretic agent
3217	9.73	cp	BRD-K25224017	pirenperone	Serotonin receptor antagonist		HTR2A, HTR7	Serotonin receptor antagonist
3223	9.69	cp	BRD-A49734948	foliosidine	Plant alkaloid			Plant alkaloid
3224	9.69	cp	BRD-K76534306	enrofloxacin	Bacterial DNA gyrase inhibitor	Bacterial DNA gyrase inhibitor		Bacterial DNA gyrase inhibitor
3226	9.68	cp	BRD-K74112339	acetohydroxamic-acid	Urease inhibitor			Urease inhibitor
3227	9.67	cp	BRD-K11163873	phenanthridone	PARP inhibitor	PARP inhibitor	PARP1	PARP inhibitor
3228	9.65	cp	BRD-K20482099	rutin	Antioxidant		AKR1C3, AKR1B1, F10	Antioxidant, Capillary stabilizing agent, Nitric oxide scavenger
3232	9.59	cp	BRD-K05464208	JX-401	p38 MAPK inhibitor		MAPK14	p38 MAPK inhibitor
3233	9.58	cp	BRD-K81855038	roxatidine	Histamine receptor antagonist		HRH2	Histamine receptor antagonist
3235	9.56	cp	BRD-A02713983	dihydrodeoxygedunin	Growth factor receptor activator		NTRK2	Growth factor receptor activator
3236	9.55	cp	BRD-K21733600	rofecoxib	Cyclooxygenase inhibitor		PTGS2, CYP3A4, ELN	Cyclooxygenase inhibitor
3237	9.54	cp	BRD-K23383398	T-0901317	LXR agonist		NR1H3, NR1H2, ABCA1, NCOA1, NCOA2, NR1I2, RORA, RORC, RXRB	LXR agonist, ABC transporter expression enhancer, ROR inverse agonist
3240	9.51	cp	BRD-K32107296	temozolomide	DNA alkylating agent		TOP2A	DNA alkylating agent
3241	9.5	cp	BRD-K89055274	alverine	Muscle relaxant		HTR1A	Muscle relaxant
3248	9.43	cp	BRD-K59058766	chlorprothixene	Dopamine receptor antagonist	Dopamine receptor antagonist	DRD2, CHRM1, CHRM2, CHRM3, CHRM4, CHRM5, DRD1, DRD3, HRH1, HTR2A, HTR2B, HTR2C	Dopamine receptor antagonist
3254	9.36	cp	BRD-K19462402	buflomedil	Adrenergic receptor antagonist		CACNA1C	Adrenergic receptor antagonist, Calcium channel blocker
3257	9.34	cp	BRD-K16621777	enobosarm	Androgen receptor modulator	Androgen receptor modulator, Progesterone receptor antagonist	AR	Androgen receptor modulator
3259	9.29	cp	BRD-K14329163	BAY-K8644	Calcium channel activator		CACNA1C	Calcium channel activator, L-type calcium channel activator
3263	9.21	cp	BRD-A84189516	baccatin-III	Paclitaxel precursor			Paclitaxel precursor
3264	9.2	cp	BRD-K32318651	acyclovir	DNA polymerase inhibitor		PNP	DNA polymerase inhibitor
3265	9.18	cp	BRD-K24576554	AT-9283	JAK inhibitor	Aurora kinase inhibitor	AURKA, AURKB, ABL1, BCR, FLT3, JAK2, JAK3, RPS6KA6, STK17A	JAK inhibitor, Aurora kinase inhibitor, ABL inhibitor, BCR-ABL kinase inhibitor, FLT3 inhibitor, Mitotic inhibitor, Protein kinase inhibitor
3266	9.18	cp	BRD-A16694057	bisphenol-a	PPAR receptor antagonist		AR, ESR2, ESRRG, PPARG	PPAR receptor antagonist
3267	9.17	cp	BRD-K13642330	cosmosiin	Cytochrome P450 inhibitor			Cytochrome P450 inhibitor
3268	9.16	cp	BRD-K64044582	linoleamide	ACAT inhibitor		SOAT1, SOAT2	ACAT inhibitor
3270	9.16	cp	BRD-K81128206	edrophonium	Acetylcholinesterase inhibitor		ACHE, BCHE	Acetylcholinesterase inhibitor
3271	9.15	cp	BRD-A12560204	nitrendipine	Calcium channel blocker	Calcium channel blocker	CACNA1C, CACNA1D, CACNA2D1, CACNA1H, CACNA1S, CACNA2D2, CACNB2, CACNG1, KCNN4	Calcium channel blocker
3275	9.13	cp	BRD-K97752965	nicorandil	Nitric oxide donor		ABCC9, KCNJ11, KCNJ8	Nitric oxide donor, Potassium channel activator
3278	9.09	cp	BRD-K73196317	urapidil	Adrenergic receptor antagonist		HTR1A	Adrenergic receptor antagonist
3279	9.08	cp	BRD-K97354755	SU-6656	SRC inhibitor		LYN, AURKB, AURKC, BRSK2, CALM1, CAMK2D, LCK, RET, SRC, YES1	SRC inhibitor
3280	9.06	cp	BRD-K28428262	brivanib	FGFR inhibitor	FGFR inhibitor	FGFR1, KDR, FLT1, CYP3A4, FGFR2, FGFR3, FLT4, KCNH2	FGFR inhibitor, VEGFR inhibitor
3286	9.01	cp	BRD-A73581086	ergometrine	Adrenergic receptor agonist		ADRA1A, HTR1E, HTR2A	Adrenergic receptor agonist, Serotonin receptor agonist
3289	8.99	cp	BRD-A17411484	carprofen	Cyclooxygenase inhibitor		PTGS2, PTGS1	Cyclooxygenase inhibitor
3292	8.98	cp	BRD-A22707317	SB-205384	GABA receptor modulator		GABRA3, GABRA5, GABRA6	GABA receptor modulator
3294	8.97	cp	BRD-K36616567	doxepin	Histamine receptor antagonist		HRH1, HRH2, SLC6A2, SLC6A4, ADRA1A, ADRA1B, ADRA1D, ADRA2A, ADRA2B, ADRA2C, CHRM1, CHRM2, CHRM3, CHRM4, CHRM5, CYP2C19, DRD2, HRH4, HTR1A, HTR2A, HTR2B, HTR2C, HTR6, KCNH2, SLC6A3	Histamine receptor antagonist
3299	8.9	cp	BRD-K43978949	PIT	Purinergic receptor antagonist		P2RY1	Purinergic receptor antagonist
3300	8.87	cp	BRD-K06980535	promazine	Dopamine receptor antagonist	Dopamine receptor antagonist	CHRM5, DRD2, ADRA1A, ADRA1B, ADRA1D, CHRM1, CHRM2, CHRM3, CHRM4, DRD1, DRD3, DRD4, HRH1, HTR2A, HTR2C	Dopamine receptor antagonist
3303	8.86	cp	BRD-K50135270	GBR-12935	Dopamine uptake inhibitor		AGTR1, SLC6A3	Dopamine uptake inhibitor
3304	8.86	cp	BRD-A70083328	secnidazole	Acetylcholinesterase inhibitor			Acetylcholinesterase inhibitor, Microtubule inhibitor, Antiprotozoal
3306	8.84	cp	BRD-K19554809	MK-212	Serotonin receptor agonist		HTR2A, HTR2B, HTR2C	Serotonin receptor agonist
3309	8.82	cp	BRD-K13819402	desoxypeganine	Acetylcholinesterase inhibitor		ACHE, MAOA	Acetylcholinesterase inhibitor, Monoamine oxidase inhibitor
3313	8.8	cp	BRD-A98431941	ephedrine	Adrenergic receptor agonist		ACHE, ADRA1A, ADRB2, SLC18A2, SLC6A2	Adrenergic receptor agonist
3315	8.8	cp	BRD-K72703948	ZM-447439	Aurora kinase inhibitor	Aurora kinase inhibitor	AURKA, AURKB	Aurora kinase inhibitor
3317	8.79	cp	BRD-A17535965	gelsemine	Acetylcholine receptor antagonist		GLRA3	Acetylcholine receptor antagonist, Glycine receptor antagonist
3321	8.74	cp	BRD-K85030058	benactyzine	Acetylcholine receptor antagonist			Acetylcholine receptor antagonist
3324	8.72	cp	BRD-K91315211	betahistine	Histamine receptor agonist		HRH3, HRH1	Histamine receptor agonist, Histamine receptor antagonist
3326	8.71	cp	BRD-K56403959	ZK-756326	CC chemokine receptor ligand		CCR8	CC chemokine receptor ligand
3328	8.7	cp	BRD-A79314293	cephalosporanic-acid	Bacterial cell wall synthesis inhibitor			Bacterial cell wall synthesis inhibitor
3333	8.67	cp	BRD-A00993607	alprenolol	Adrenergic receptor antagonist		ADRB1, ADRB2, HTR1A	Adrenergic receptor antagonist
3334	8.66	cp	BRD-A55946879	BW-B70C	Lipoxygenase inhibitor		ALOX5	Lipoxygenase inhibitor
3337	8.59	cp	BRD-A62057054	MDL-11939	Serotonin receptor antagonist		HTR2A, HTR2B, HTR2C	Serotonin receptor antagonist
3338	8.58	cp	BRD-A91452556	estradiol-cypionate	Estrogen receptor agonist	Estrogen receptor agonist	ESR1	Estrogen receptor agonist
3340	8.57	cp	BRD-A69960130	bromocriptine	Dopamine receptor agonist		DRD2, ADRA2A, ADRA2B, ADRA2C, DRD1, DRD3, DRD4, DRD5, HTR1A, HTR1B, HTR1D, HTR2A, HTR2B, HTR2C, ADRA1A, ADRA1B, ADRA1D, HTR6, HTR7, PRL	Dopamine receptor agonist
3347	8.49	cp	BRD-A49160188	donepezil	Acetylcholinesterase inhibitor		ACHE, HTR2A	Acetylcholinesterase inhibitor
3348	8.48	cp	BRD-K28137194	loreclezole	GABA receptor agonist		GABRB2, GABRB3	GABA receptor agonist
3353	8.42	cp	BRD-A42167015	carteolol	Adrenergic receptor antagonist		ADRB1, ADRB2	Adrenergic receptor antagonist
3354	8.42	cp	BRD-A92826379	lupanine	Sodium channel blocker	Sodium channel blocker	INS	Sodium channel blocker
3359	8.37	cp	BRD-K14888893	minoxidil	KATP activator		KCNJ8, ABCC9, KCNJ1, KCNJ10, KCNJ11, PTGS1, REN	KATP activator, KIR6 channel (KATP) activator, Vasodilator
3361	8.35	cp	BRD-K00675675	CL-82198	Metalloproteinase inhibitor		MMP13	Metalloproteinase inhibitor
3362	8.32	cp	BRD-A26334849	propafenone	Antiarrhythmic		KCNH2, SCN5A, ADRB1, ADRB2, KCNA5, KCNK2, KCNK3	Antiarrhythmic
3368	8.29	cp	BRD-K02867583	minaprine	Serotonin reuptake inhibitor		HTR2B, SLC6A4, ACHE, CHRM1, DRD1, DRD2, HTR2A, HTR2C, MAOA	Serotonin reuptake inhibitor
3369	8.28	cp	BRD-K31611373	fluprostenol	Prostanoid receptor agonist		PTGER3, PTGFR, TBXA2R	Prostanoid receptor agonist
3374	8.25	cp	BRD-M07438658	lapatinib	EGFR inhibitor		EGFR, ERBB2, CYP3A5	EGFR inhibitor, ErbB2 inhibitor
3378	8.21	cp	BRD-A70731303	avrainvillamide-analog-5	nucleophosmin inhibitor	Nucleophosmin inhibitor	NPM1	nucleophosmin inhibitor
3385	8.19	cp	BRD-K98157055	SIB-1757	Glutamate receptor antagonist		GRM5	Glutamate receptor antagonist
3386	8.18	cp	BRD-K64157027	ZD-2079	Adrenergic receptor agonist		ADRB3	Adrenergic receptor agonist
3389	8.16	cp	BRD-A09828896	SKF-81297	Dopamine receptor agonist		DRD1, DRD5	Dopamine receptor agonist
3390	8.16	cp	BRD-K35941380	methysergide	Serotonin receptor antagonist		HTR2C, HTR1B, HTR1E, HTR1F, HTR2A, HTR2B, HTR7, HTR1A, HTR1D, HTR5A, HTR6	Serotonin receptor antagonist
3394	8.13	cp	BRD-A25004090	erastin	Ion channel antagonist		VDAC2	Ion channel antagonist
3395	8.12	cp	BRD-K26373640	IKK-2-inhibitor	IKK inhibitor		IKBKB	IKK inhibitor, SYK inhibitor
3397	8.12	cp	BRD-A42759514	ornidazole	Antiprotozoal			Antiprotozoal
3398	8.1	cp	BRD-K52219182	BRD-K52219182	Phosphodiesterase inhibitor			Phosphodiesterase inhibitor
3400	8.09	cp	BRD-K47936004	piribedil	Dopamine receptor agonist		DRD2, DRD3, ADRA1A, ADRA2A, ADRA2C, DRD4, HTR1A, HTR2B	Dopamine receptor agonist
3401	8.08	cp	BRD-K62374253	rufloxacin	Bacterial DNA gyrase inhibitor	Bacterial DNA gyrase inhibitor		Bacterial DNA gyrase inhibitor
3409	8.02	cp	BRD-K73397362	purmorphamine	Smoothened receptor agonist		SMO, DHH, IHH, PTCH1	Smoothened receptor agonist
3411	8.01	cp	BRD-A01320529	salmeterol	Adrenergic receptor agonist	Beta-adrenergic receptor agonist	ADRB2	Adrenergic receptor agonist
3413	8	cp	BRD-K01649396	indatraline	Norepinephrine transporter inhibitor		SLC6A2, SLC6A3, SLC6A4	Norepinephrine transporter inhibitor
3415	7.97	cp	BRD-K33312228	halometasone	Glucocorticoid receptor agonist	Glucocorticoid receptor agonist	NR3C1	Glucocorticoid receptor agonist
3416	7.97	cp	BRD-A87479750	tenidap	Cyclooxygenase inhibitor		ALOX5, KCNJ4, PTGS1	Cyclooxygenase inhibitor
3417	7.97	cp	BRD-K88741031	methyl-2,5-dihydroxycinnamate	EGFR inhibitor		EGFR	EGFR inhibitor, Tyrosine kinase inhibitor
3420	7.94	cp	BRD-K40887525	ritanserin	Serotonin receptor antagonist		HTR2A, HTR2C, HTR2B, ADRA1A, ADRA1B, ADRA1D, HTR1A, HTR1B, HTR1D, HTR5A, HTR6, HTR7	Serotonin receptor antagonist
3421	7.92	cp	BRD-K81729199	AQ-RA741	Acetylcholine receptor antagonist			Acetylcholine receptor antagonist
3422	7.9	cp	BRD-K68190965	GR-46611	Serotonin receptor agonist		HTR1D	Serotonin receptor agonist
3424	7.89	cp	BRD-K39391626	ethylestrenol	Progesterone receptor agonist	Progesterone receptor agonist, Progesterone receptor antagonist	AR	Progesterone receptor agonist
3425	7.89	cp	BRD-K73589491	nizatidine	Histamine receptor antagonist		HRH2	Histamine receptor antagonist
3426	7.89	cp	BRD-K51541829	RO-25-6981	Ionotropic glutamate receptor antagonist		GRIN2B, SLC18A2	Ionotropic glutamate receptor antagonist, Monamine transporter modulator
3429	7.86	cp	BRD-A61856038	tremulacin	Lipoxygenase inhibitor			Lipoxygenase inhibitor
3431	7.85	cp	BRD-K40645748	mefloquine	Adenosine receptor antagonist		ADORA2A, HBA1, PANX1	Adenosine receptor antagonist, Hemoglobin antagonist
3440	7.77	cp	BRD-K68264559	brimonidine	Adrenergic receptor agonist		ADRA2A, ADRA2B, ADRA2C, AOX1	Adrenergic receptor agonist
3441	7.76	cp	BRD-K18905250	ST-91	Adrenergic receptor agonist			Adrenergic receptor agonist
3442	7.75	cp	BRD-K38449220	seneciphylline	Cytochrome P450 inhibitor			Cytochrome P450 inhibitor
3448	7.7	cp	BRD-K79254416	decitabine	DNA methyltransferase inhibitor		DNMT1	DNA methyltransferase inhibitor
3454	7.65	cp	BRD-K15933101	ropinirole	Dopamine receptor agonist		DRD2, DRD3, ADRA2A, ADRA2B, ADRA2C, DRD1, DRD4, DRD5, HTR1A, HTR1B, HTR1D, HTR2A, HTR2B, HTR2C	Dopamine receptor agonist
3455	7.65	cp	BRD-K67637637	olopatadine	Histamine receptor antagonist		HRH1, S100A1, S100A12, S100A13, S100A2, S100B	Histamine receptor antagonist
3456	7.64	cp	BRD-A11605036	thiocolchicoside	GABA receptor antagonist		GABRA1, GABRB2, GABRG2, GLRA1, GLRB	GABA receptor antagonist
3459	7.61	cp	BRD-K51941867	LM-1685	Cyclooxygenase inhibitor		PTGS2	Cyclooxygenase inhibitor
3462	7.6	cp	BRD-K53979406	ALX-5407	Glycine transporter inhibitor		SLC6A9	Glycine transporter inhibitor
3463	7.59	cp	BRD-K14282469	LY-165163	Serotonin receptor antagonist	Serotonin receptor antagonist	HTR1A, HTR1D	Serotonin receptor antagonist
3467	7.54	cp	BRD-K57718010	pentylenetetrazol	GABA receptor antagonist	GABA receptor antagonist		GABA receptor antagonist
3468	7.54	cp	BRD-K77771411	moxonidine	Imidazoline receptor agonist		NISCH, ADRA2A, ADRA2B, ADRA2C	Imidazoline receptor agonist
3474	7.43	cp	BRD-K19136521	indirubin	CDK inhibitor	CDK inhibitor, Glycogen synthase kinase inhibitor	CDK1, CDK5, CCNE1, CDK2, CDK4, CDK5R1, CDK9, GSK3A, GSK3B, LCK, LRRK1, LRRK2	CDK inhibitor
3475	7.42	cp	BRD-K50938786	ropivacaine	Sodium channel blocker		SCN10A, SCN9A	Sodium channel blocker
3477	7.4	cp	BRD-K04877770	FTase-inhibitor-B581	Farnesyltransferase inhibitor			Farnesyltransferase inhibitor
3479	7.38	cp	BRD-K97181089	amiloride	Sodium channel blocker		SCNN1A, ASIC1, ASIC2, SCNN1B, SCNN1G, AOC1, ASIC3, PKD2, PKD2L1, PLAU, SCNN1D, SLC9A1, TRPC7, TRPV2	Sodium channel blocker
3480	7.38	cp	BRD-K75958195	pizotifen	Serotonin receptor antagonist	Serotonin receptor antagonist	HTR2A, HTR1A, HTR2C	Serotonin receptor antagonist
3481	7.36	cp	BRD-A77722753	hydralazine	Vasodilator		AOC3, P4HA1	Vasodilator
3487	7.29	cp	BRD-K29458283	chlorambucil	DNA inhibitor			DNA inhibitor
3488	7.28	cp	BRD-K81839095	estrone	Estrogen receptor agonist	Estrogen receptor agonist	ESR1, ESR2	Estrogen receptor agonist, Estrogenic hormone
3493	7.24	cp	BRD-M72442222	vicriviroc	CC chemokine receptor antagonist		CCR5	CC chemokine receptor antagonist
3495	7.22	cp	BRD-A97674275	ranolazine	Sodium channel blocker		SCN9A, SCN10A, SCN5A, SLC22A2	Sodium channel blocker
3502	7.15	cp	BRD-K52930707	rescinnamine	ACE inhibitor		ACE	ACE inhibitor
3505	7.13	cp	BRD-A31800922	procyclidine	Acetylcholine receptor antagonist		CHRM1, CHRM2, CHRM3, CHRM4	Acetylcholine receptor antagonist
3506	7.12	cp	BRD-K25310650	ormetoprim	Bacterial antifolate			Bacterial antifolate
3507	7.12	cp	BRD-A82656074	naltrindole	Opioid receptor antagonist		OPRD1, OPRK1, OPRM1	Opioid receptor antagonist
3509	7.09	cp	BRD-K09132007	D-4476	TGF beta receptor inhibitor	TGF beta receptor inhibitor	CSNK1A1, CSNK1D, TGFB1	TGF beta receptor inhibitor
3511	7.08	cp	BRD-K71534238	GW-9508	Free fatty acid receptor agonist		FFAR4, FFAR1	Free fatty acid receptor agonist, G protein-coupled receptor agonist
3512	7.07	cp	BRD-K55430733	WAY-629	Serotonin receptor agonist		HTR2C	Serotonin receptor agonist
3513	7.05	cp	BRD-U44618005	WH-4023	SRC inhibitor	SRC inhibitor	ABL1, LCK, SRC	SRC inhibitor
3514	7.05	cp	BRD-K26548821	quinpirole	Dopamine receptor agonist		DRD2, DRD3, DRD4, DRD1, HTR1A, HTR2A, HTR2B, HTR2C	Dopamine receptor agonist
3515	7.05	cp	BRD-A97479839	piperidolate	Acetylcholine receptor antagonist		CHRM1	Acetylcholine receptor antagonist
3518	7.01	cp	BRD-K45861246	azaperone	Dopamine receptor antagonist		DRD2, DRD3	Dopamine receptor antagonist
3526	6.94	cp	BRD-K59773493	benzohydroxamic-acid	Antifungal			Antifungal
3527	6.94	cp	BRD-K59522102	piperine	Monoamine oxidase inhibitor		MAOA, MAOB, TRPV1	Monoamine oxidase inhibitor
3528	6.94	cp	BRD-K25504083	cytochalasin-d	Actin polymerization inhibitor		ACTB	Actin polymerization inhibitor
3536	6.83	cp	BRD-A07780951	orciprenaline	Adrenergic receptor agonist	Beta-adrenergic receptor agonist	ADRB2	Adrenergic receptor agonist
3537	6.82	cp	BRD-A01295252	trans-7-hydroxy-pipat	Dopamine receptor ligand			Dopamine receptor ligand
3540	6.81	cp	BRD-K61192372	capecitabine	DNA synthesis inhibitor	Thymidylate synthase inhibitor	TYMS, DPYD	DNA synthesis inhibitor, Thymidylate synthase inhibitor
3545	6.78	cp	BRD-K62609077	scoulerine	Adrenergic receptor antagonist		ADRA1D, ADRA2A, GABRA1	Adrenergic receptor antagonist, GABA receptor antagonist, Serotonin receptor antagonist
3550	6.73	cp	BRD-A68888262	azelastine	Histamine receptor antagonist		HRH1, CYP2C19	Histamine receptor antagonist
3551	6.71	cp	BRD-K82164249	andarine	Androgen receptor modulator	Androgen receptor modulator	AR	Androgen receptor modulator
3552	6.7	cp	BRD-K19309090	SR-95639A	Acetylcholine receptor agonist		CHRM1	Acetylcholine receptor agonist
3553	6.7	cp	BRD-A54029483	IRL-2500	Endothelin receptor antagonist		EDNRB	Endothelin receptor antagonist
3555	6.69	cp	BRD-K48300629	zonisamide	Sodium channel blocker		CA1, CA12, CA7, SCN1A, CA10, CA11, CA13, CA14, CA2, CA3, CA4, CA5A, CA5B, CA6, CA8, CA9, CACNA1G, CACNA1H, CACNA1I, MAOA, MAOB, SCN11A, SCN1B, SCN2A, SCN2B, SCN3A, SCN3B, SCN4A, SCN4B, SCN5A, SCN9A	Sodium channel blocker, T-type calcium channel blocker
3558	6.66	cp	BRD-K53913732	SB-408124	Orexin receptor antagonist		HCRTR1, HCRTR2	Orexin receptor antagonist
3564	6.61	cp	BRD-A70407468	PSB-36	Adenosine receptor antagonist		ADORA1, ADORA2A, ADORA2B, ADORA3	Adenosine receptor antagonist
3566	6.59	cp	BRD-A31007383	SDZ-WAG-994	Adenosine receptor agonist		ADORA1	Adenosine receptor agonist
3568	6.57	cp	BRD-A80638690	floxuridine	DNA synthesis inhibitor	DNA synthesis inhibitor	TYMS	DNA synthesis inhibitor
3569	6.55	cp	BRD-K47659338	EMD-386088	Serotonin receptor agonist	Serotonin receptor agonist	HTR6	Serotonin receptor agonist
3571	6.54	cp	BRD-A11990600	lorazepam	Benzodiazepine receptor agonist	Benzodiazepine receptor agonist	GABRA1, GABRA2, GABRA3, GABRA5, GABRA4, GABRA6, GABRB1, GABRB2, GABRB3, GABRD, GABRE, GABRG1, GABRG2, GABRG3, GABRP, GABRQ, TSPO	Benzodiazepine receptor agonist
3572	6.54	cp	BRD-M45964048	verteporfin	Photosensitizing agent			Photosensitizing agent
3574	6.52	cp	BRD-K47639036	flavoxate	Acetylcholine receptor antagonist		CHRM1, CHRM2	Acetylcholine receptor antagonist
3577	6.47	cp	BRD-K84955386	hyperoside	Glucosidase inhibitor		ACE, AKR1B1, GAA	Glucosidase inhibitor
3580	6.45	cp	BRD-K45446451	JZL-184	Monoacylglucerol lipase inhibitor		MGLL	Monoacylglucerol lipase inhibitor
3581	6.45	cp	BRD-A01826957	xanthinol	Vasodilator			Vasodilator
3585	6.44	cp	BRD-K15502390	nevirapine	Reverse transcriptase inhibitor	Reverse transcriptase inhibitor	CYP2B6, CYP2C19, CYP3A4	Reverse transcriptase inhibitor
3587	6.43	cp	BRD-A09056319	alfuzosin	Adrenergic receptor antagonist		ADRA1A, ADRA1D, ADRA1B, KCNH2	Adrenergic receptor antagonist
3590	6.41	cp	BRD-A41995253	brucine	Glycine receptor antagonist		CHRM1, CHRM2, CHRM3, CHRM4, CHRM5	Glycine receptor antagonist
3591	6.41	cp	BRD-K87226815	cycloserine	Bacterial cell wall synthesis inhibitor		GRIN1	Bacterial cell wall synthesis inhibitor
3593	6.39	cp	BRD-A87125127	3-matida	Glutamate receptor antagonist		GRM1	Glutamate receptor antagonist
3598	6.32	cp	BRD-K01815685	indole	aryl hydrocarbon receptor agonist		AHR, IDO1	aryl hydrocarbon receptor agonist
3601	6.31	cp	BRD-K83302049	protopine	Histamine receptor antagonist		ACHE, SLC6A2, SLC6A4	Histamine receptor antagonist
3605	6.25	cp	BRD-A68631409	evodiamine	ATPase inhibitor		TRPV1	ATPase inhibitor, TRPV agonist
3607	6.2	cp	BRD-K19352500	prochlorperazine	Dopamine receptor antagonist	Dopamine receptor antagonist	DRD2, DRD1, DRD3, DRD4	Dopamine receptor antagonist
3611	6.19	cp	BRD-A99833829	bethanechol	Acetylcholine receptor agonist		CHRM2, CHRM1, CHRM3, CHRM4	Acetylcholine receptor agonist
3612	6.18	cp	BRD-A24817035	laudanosine	Central nervous system agent			Central nervous system agent
3614	6.14	cp	BRD-A39268308	epibatidine	Acetylcholine receptor agonist		CHRFAM7A, CHRNA2, CHRNA3, CHRNA4, CHRNA7	Acetylcholine receptor agonist
3619	6.06	cp	BRD-K48115423	2-(4-methoxybenzylthio)-6-methylpyrimidin-4-ol	Matrix metalloprotease inhibitor		MMP13	Matrix metalloprotease inhibitor
3620	6.06	cp	BRD-A95696066	nisoxetine	Norepinephrine reuptake inhibitor		SLC6A2, SLC6A3, SLC6A4	Norepinephrine reuptake inhibitor
3621	6.06	cp	BRD-A00758722	noretynodrel	Progestogen hormone		PGR	Progestogen hormone
3622	6.06	cp	BRD-A60294240	tribenoside	Anti-inflammatory			Anti-inflammatory, Capillary stabilizing agent
3623	6.06	cp	BRD-K06467078	corynanthine	Adrenergic receptor antagonist			Adrenergic receptor antagonist
3626	6.03	cp	BRD-A15914070	4-hydroxy-2-nonenal	Cytotoxic lipid peroxidation product		IKBKB	Cytotoxic lipid peroxidation product
3627	6.03	cp	BRD-K79437791	acetyl-farnesyl-cysteine	Inhibitor of methylation of endogenous isoprenylated proteins		PPARG	Inhibitor of methylation of endogenous isoprenylated proteins
3630	6.01	cp	BRD-K24675965	LY-288513	CCK receptor antagonist		CCKBR	CCK receptor antagonist
3631	6.01	cp	BRD-K00662280	CL-218872	GABA receptor agonist		GABRA1, GABRA2, GABRA3, GABRA5, GABRB2, GABRG2	GABA receptor agonist
3633	5.98	cp	BRD-K81169441	cerivastatin	HMGCR inhibitor	HMGCR inhibitor	HMGCR, CYP2C8, CYP3A5	HMGCR inhibitor
3637	5.96	cp	BRD-K98493452	honokiol	AKT inhibitor		ALOX5, PTGS1, PTGS2	AKT inhibitor
3639	5.95	cp	BRD-K15916496	clotrimazole	Cytochrome P450 inhibitor		KCNN4, CYP3A4, CYP51A1, NR1I2, NR1I3, TRPM2, TRPM4, TRPM8	Cytochrome P450 inhibitor, Imidazoline receptor ligand
3646	5.88	cp	BRD-K71035033	masitinib	KIT inhibitor	PDGFR/KIT inhibitor	KIT, FGFR3, LYN, PDGFRA, PDGFRB	KIT inhibitor, PDGFR receptor inhibitor, SRC inhibitor
3650	5.85	cp	BRD-A52172093	VU-0413807-2	Calcium channel blocker		CACNA1G, CACNA1H, CACNA1I	Calcium channel blocker
3651	5.85	cp	BRD-K85133207	HDAC1-selective	HDAC inhibitor			HDAC inhibitor
3652	5.83	cp	BRD-A10977446	carvedilol	Adrenergic receptor antagonist		ADRB1, ADRB2, ADRA1A, ADRA1B, ADRA1D, ADRA2A, ADRA2B, ADRA2C, ADRB3, CYP2C19, CYP2E1, GJA1, HIF1A, KCNH2, NDUFC2, NPPB, RYR2, SELE, VCAM1, VEGFA	Adrenergic receptor antagonist
3653	5.82	cp	BRD-K93201660	ML-7	Myosin light chain kinase inhibitor		MYLK	Myosin light chain kinase inhibitor
3654	5.82	cp	BRD-K49519092	immethridine	Histamine receptor agonist		HRH3	Histamine receptor agonist
3656	5.81	cp	BRD-A15010982	HU-211	Glutamate receptor antagonist		CNR1, CNR2, GLRA1, GLRA2, GLRA3, GPR55, GRIN1, NFKB1	Glutamate receptor antagonist
3660	5.75	cp	BRD-A35511923	L-803087	Somatostatin receptor agonist		SSTR4	Somatostatin receptor agonist
3662	5.75	cp	BRD-K91699951	benzonatate	Local anesthetic		SCN5A	Local anesthetic
3663	5.71	cp	BRD-K21971034	OM-137	Aurora kinase inhibitor	Aurora kinase inhibitor		Aurora kinase inhibitor
3664	5.71	cp	BRD-K25905511	buddleoflavonoloside	Acetylcholinesterase inhibitor			Acetylcholinesterase inhibitor
3669	5.66	cp	BRD-K54314721	zolmitriptan	Serotonin receptor agonist		HTR1B, HTR1D, HTR1A, HTR1F, HTR1E	Serotonin receptor agonist
3670	5.65	cp	BRD-A82590476	SDZ-NKT-343	Tachykinin antagonist	Tachykinin antagonist	TACR1	Tachykinin antagonist
3671	5.64	cp	BRD-A81177136	KN-62	Calcium-calmodulin dependent protein kinase inhibitor		AKT1, CAMK2A, CHEK1, LCK, MAPK1, MAPK11, MAPK12, MAPK14, MAPK8, P2RX7, PRKCA, ROCK1, RPS6KB1, SGK1	Calcium-calmodulin dependent protein kinase inhibitor, Purinergic receptor antagonist
3674	5.63	cp	BRD-K16664969	GTP-14564	FLT3 inhibitor		FLT3, CSF1R, KIT, PDGFRB	FLT3 inhibitor, Tyrosine kinase inhibitor
3678	5.59	cp	BRD-K93433262	alfacalcidol	Vitamin D receptor agonist	Vitamin D receptor agonist	VDR, CYP27B1, CYP3A5	Vitamin D receptor agonist
3680	5.57	cp	BRD-A44448661	pentobarbital	Barbiturate antiepileptic		GABRA1, CHRNA4, CHRNA7, GABRA2, GABRA3, GABRA4, GABRA5, GABRA6, GABRB1, GABRB2, GABRB3, GABRD, GABRE, GABRG1, GABRG2, GABRG3, GABRP, GABRQ, GRIA2, GRIK2, GRIN1, GRIN2A, GRIN2B, GRIN2C, GRIN2D, GRIN3A, GRIN3B	Barbiturate antiepileptic, GABA receptor modulator
3682	5.56	cp	BRD-K73109821	diazoxide	Potassium channel activator		ATP1A1, CA1, CA2, KCNJ11, KCNMA1, SLC12A3	Potassium channel activator
3685	5.52	cp	BRD-A54487287	cortisone	Glucocorticoid receptor agonist		NR3C1	Glucocorticoid receptor agonist
3686	5.51	cp	BRD-K64755930	etazolate	Phosphodiesterase inhibitor		GABRB3, PDE4A	Phosphodiesterase inhibitor
3689	5.5	cp	BRD-A68039575	liquiritigenin	Aromatase inhibitor		CYP19A1	Aromatase inhibitor
3691	5.46	cp	BRD-A19248578	latrunculin-b	Actin polymerization inhibitor		ACTA1, MKL1, SPIRE2	Actin polymerization inhibitor, Unidentified pharmacological activity
3692	5.46	cp	BRD-K10843433	phenylbutazone	Cyclooxygenase inhibitor		PTGS2, PTGS1, PTGIS	Cyclooxygenase inhibitor, Prostanoid receptor antagonist
3693	5.46	cp	BRD-K51751936	alfadolone	GABA receptor agonist			GABA receptor agonist
3694	5.46	cp	BRD-K53220666	trimetozine	Sedative			Sedative
3707	5.35	cp	BRD-K54704028	BAY-36-7620	Glutamate receptor antagonist		GRM1	Glutamate receptor antagonist
3709	5.33	cp	BRD-A48720949	testosterone	androgen receptor agonist	Androgen receptor modulator	AR, CYP19A1, CYP2C19, CYP2C8, CYP3A5	androgen receptor agonist
3710	5.33	cp	BRD-K80778372	RO-19-4605	GABA benzodiazepine site receptor inverse agonist		GABRA1, GABRA2, GABRA3, GABRA5	GABA benzodiazepine site receptor inverse agonist
3714	5.29	cp	BRD-K42095107	daidzein	Estrogen receptor agonist	Estrogen receptor agonist	ESRRA, ESRRB, ESRRG, TRPC5	Estrogen receptor agonist
3715	5.27	cp	BRD-K64835161	BRD-K64835161	-666		CLK1, CLK4, DYRK1B	-666
3717	5.25	cp	BRD-A39052811	mosapride	Serotonin receptor agonist		HTR4, HTR3A	Serotonin receptor agonist
3723	5.23	cp	BRD-K67080878	milrinone	Phosphodiesterase inhibitor		PDE3A, PDE2A, PDE3B, PDE5A	Phosphodiesterase inhibitor
3725	5.21	cp	BRD-K51476772	ST-638	Tyrosine kinase inhibitor			Tyrosine kinase inhibitor
3726	5.21	cp	BRD-K29582677	flunarizine	Calcium channel blocker		CACNA1G, CACNA1H, CACNA1I, CALM1, CYP2J2, HRH1	Calcium channel blocker
3727	5.2	cp	BRD-K65285700	BRD-K65285700	Cannabinoid receptor agonist	Cannabinoid receptor agonist	CNR2	Cannabinoid receptor agonist
3732	5.18	cp	BRD-K96144918	mead-acid	KPL-1 tumor suppressor			KPL-1 tumor suppressor
3736	5.16	cp	BRD-K06926592	tretinoin	Retinoid receptor agonist	Retinoid receptor agonist	RARG, RORB, ALDH1A1, ALDH1A2, GPRC5A, NR0B1, NR2C2, PPARD, RARA, RARB, RARRES1, RORC, RXRB, RXRG	Retinoid receptor agonist, Retinoid receptor ligand
3739	5.14	cp	BRD-A41833852	naloxone	Opioid receptor antagonist		OPRM1, OPRK1, OPRD1, CREB1, ESR1, TLR4	Opioid receptor antagonist
3744	5.09	cp	BRD-A95513702	androsta-1,4-dien-3,17-dione	Aromatase inhibitor	Aromatase inhibitor	CYP19A1	Aromatase inhibitor
3747	5.09	cp	BRD-A39230911	chlorphensin	Muscle relaxant			Muscle relaxant
3749	5.07	cp	BRD-A09472452	flecainide	Sodium channel blocker		SCN5A, KCNA5, KCNA7, SCN4A	Sodium channel blocker
3751	5.05	cp	BRD-K75478907	GS-39783	GABA receptor modulator		GABBR1	GABA receptor modulator
3758	5.03	cp	BRD-K07212038	selinidin	Mast cell stabilizer			Mast cell stabilizer
3761	5.02	cp	BRD-K29313308	HDAC3-selective	HDAC inhibitor		HDAC3	HDAC inhibitor
3764	5	cp	BRD-K70778732	trazodone	Adrenergic receptor antagonist		HTR2A, HTR2C, SLC6A4, ADRA1A, ADRA2A, HRH1, HTR1A, HTR2B	Adrenergic receptor antagonist, Serotonin receptor antagonist, Serotonin reuptake inhibitor
3767	4.99	cp	BRD-K66019333	oxantel	Anthelmintic			Anthelmintic
3773	4.93	cp	BRD-K11634954	GBR-13069	Dopamine uptake inhibitor		SLC6A3	Dopamine uptake inhibitor
3774	4.93	cp	BRD-A18043272	phensuximide	Succinimide antiepileptic			Succinimide antiepileptic
3776	4.91	cp	BRD-K69600043	thiethylperazine	Dopamine receptor antagonist	Dopamine receptor antagonist	DRD1, DRD2, DRD4	Dopamine receptor antagonist
3777	4.91	cp	BRD-K72222507	quinapril	ACE inhibitor		ACE	ACE inhibitor
3796	4.77	cp	BRD-K82216340	medroxyprogesterone	progesterone receptor agonist	Progesterone receptor agonist	PGR, ESR1	progesterone receptor agonist
3798	4.76	cp	BRD-K46018455	bezafibrate	PPAR receptor agonist	PPAR receptor agonist	PPARA, PPARD, PPARG, HSD11B1, LPL	PPAR receptor agonist
3800	4.76	cp	BRD-K66876909	linezolid	Bacterial 50S ribosomal subunit inhibitor		MAOA	Bacterial 50S ribosomal subunit inhibitor
3801	4.73	cp	BRD-K49481516	galantamine	Acetylcholinesterase inhibitor		ACHE, BCHE, CHRNA1, CHRNA10, CHRNA2, CHRNA3, CHRNA4, CHRNA5, CHRNA6, CHRNA7, CHRNA9, CHRNB1, CHRNB2, CHRNB3, CHRNB4, CHRND, CHRNE, CHRNG	Acetylcholinesterase inhibitor
3806	4.71	cp	BRD-K26863634	BIX-01338	Histone lysine methyltransferase inhibitor			Histone lysine methyltransferase inhibitor
3813	4.64	cp	BRD-A72066420	mifobate	PPAR receptor antagonist		PPARG, REN	PPAR receptor antagonist
3814	4.64	cp	BRD-K15834839	lobendazole	Anthelmintic			Anthelmintic
3817	4.62	cp	BRD-K93461745	buspirone	Serotonin receptor agonist		HTR1A, DRD2	Serotonin receptor agonist
3818	4.61	cp	BRD-K96402602	farnesylthiotriazole	PPMTase inhibitor			PPMTase inhibitor
3821	4.58	cp	BRD-K95676198	JAK3-inhibitor-V	JAK inhibitor		JAK3	JAK inhibitor
3824	4.55	cp	BRD-K70358946	aripiprazole	Serotonin receptor agonist		DRD2, HTR1A, HTR2A, HRH1, HTR1B, HTR1D, HTR2C, ADRA1A, ADRA1B, ADRA2A, ADRA2B, ADRA2C, CHRM1, CHRM2, CHRM3, CHRM4, CHRM5, DRD1, DRD3, DRD4, DRD5, HTR1E, HTR3A, HTR6, HTR7	Serotonin receptor agonist, Serotonin receptor antagonist
3825	4.55	cp	BRD-K33483813	actarit	Interleukin receptor agonist			Interleukin receptor agonist
3827	4.55	cp	BRD-K53737926	amitriptyline	Norepinephrine inhibitor	Serotonin receptor antagonist	CHRM1, CHRM2, CHRM3, CHRM4, CHRM5, HRH1, HTR6, SLC6A2, SLC6A4, ADRA1A, ADRA1B, ADRA1D, ADRA2A, ADRB1, ADRB2, ADRB3, HRH2, HRH4, HTR1A, HTR1B, HTR1D, HTR2A, HTR2C, HTR7, KCNA1, KCND2, KCND3, KCNQ2, KCNQ3, NTRK1, NTRK2, OPRD1, OPRK1, OPRM1, SIGMAR1	Norepinephrine inhibitor, Norepinephrine reuptake inhibitor, Serotonin receptor antagonist, Serotonin reuptake inhibitor
3828	4.52	cp	BRD-K53857191	risperidone	Dopamine receptor antagonist		DRD2, HTR2A, ADRA1A, ADRA1B, DRD3, HRH1, HTR1A, HTR1D, HTR2C, ADRA1D, ADRA2A, ADRA2B, ADRA2C, CYP3A5, DRD1, DRD4, HTR1B, HTR1E, HTR1F, HTR6, HTR7	Dopamine receptor antagonist, Serotonin receptor antagonist
3829	4.51	cp	BRD-K88871508	lisuride	Dopamine receptor agonist		DRD2, HTR2B, HTR2C, ADRA2A, ADRA2B, ADRA2C, DRD1, DRD3, DRD4, DRD5, HTR1A, HTR1B, HTR1D, HTR2A, ADRA1A, HRH1, HTR6	Dopamine receptor agonist
3833	4.48	cp	BRD-K21350491	phenamil	TRPV antagonist		PKD2L1	TRPV antagonist
3834	4.47	cp	BRD-K68341547	W-9	Calmodulin antagonist	Calmodulin antagonist	CALM2	Calmodulin antagonist
3836	4.47	cp	BRD-K32247306	primidone	GABA receptor antagonist		GABRA1, CHRNA4, CHRNA7, GABRA2, GABRA3, GABRA4, GABRA5, GABRA6, GABRB1, GABRB2, GABRB3, GABRD, GABRE, GABRG1, GABRG2, GABRG3, GABRP, GABRQ, GRIA2, GRIK2	GABA receptor antagonist
3840	4.44	cp	BRD-A96107863	nisoldipine	Calcium channel blocker	Calcium channel blocker	CACNA1C, CACNA1D, CACNA1S, CACNA2D1, CACNB2, CYP3A5	Calcium channel blocker
3841	4.44	cp	BRD-K27737647	H-89	PKA inhibitor	PKA inhibitor	PRKACA, GSG2, KCNA2, KCNA3, KCNA5, KCNAB2, KCNC1, KCNC2, KCNC3, KCNE1, KCNE2, KCNE3, KCNE4, KCNH1, KCNH2, KCNQ1, KCNQ2, KCNQ3, KCNQ5, KCNS3, PKIA	PKA inhibitor
3842	4.44	cp	BRD-A10903566	imiloxan	Adrenergic receptor antagonist		ADRA2B	Adrenergic receptor antagonist
3845	4.44	cp	BRD-A31521121	methocarbamol	Muscle relaxant		CA1	Muscle relaxant
3849	4.4	cp	BRD-K04993501	cefixime	Bacterial cell wall synthesis inhibitor	Bacterial cell wall synthesis inhibitor		Bacterial cell wall synthesis inhibitor
3851	4.39	cp	BRD-K97158071	droperidol	Dopamine receptor antagonist	Dopamine receptor antagonist	DRD2, ADRA1A	Dopamine receptor antagonist
3856	4.37	cp	BRD-K75699339	rizatriptan	Serotonin receptor agonist		HTR1D, HTR1B, HTR1F, HTR1A, HTR1E	Serotonin receptor agonist
3857	4.33	cp	BRD-K33106058	cytarabine	Ribonucleotide reductase inhibitor	Ribonucleotide reductase inhibitor	POLB, POLA1	Ribonucleotide reductase inhibitor
3858	4.33	cp	BRD-K32526544	DCEBIO	Potassium channel activator	Potassium channel activator	KCNN2, KCNN3, KCNN4	Potassium channel activator
3861	4.29	cp	BRD-K80639402	SB-258585	Serotonin receptor antagonist		HTR6	Serotonin receptor antagonist
3871	4.23	cp	BRD-K38436528	imipramine	Norepinephrine reuptake inhibitor	Norepinephrine reuptake inhibitor	SLC6A2, SLC6A4, CHRM2, ADRA1A, ADRA1B, ADRA1D, CHRM1, CHRM3, CHRM4, CHRM5, CYP2C19, DRD1, DRD2, DRD5, HRH1, HTR1A, HTR2A, HTR2C, HTR6, HTR7, KCND2, KCND3, KCNH1, KCNH2, SLC6A3	Norepinephrine reuptake inhibitor, Serotonin reuptake inhibitor
3874	4.19	cp	BRD-K24859147	KIN001-242	Protein kinase inhibitor		RPS6KA3	Protein kinase inhibitor
3875	4.19	cp	BRD-K53523901	arctigenin	MEK inhibitor		ADIPOR1, AHR, CHUK, MAP2K1	MEK inhibitor
3877	4.18	cp	BRD-K44442813	pidotimod	Interferon receptor agonist			Interferon receptor agonist, Interleukin receptor agonist
3883	4.17	cp	BRD-K63550407	erythromycin	NFkB pathway inhibitor		CYP3A4, MLNR	NFkB pathway inhibitor
3884	4.16	cp	BRD-K32645441	dipropyl-5ct	Serotonin receptor agonist		HTR1B, HTR1D, HTR1F, HTR7	Serotonin receptor agonist
3887	4.16	cp	BRD-K89348303	ramipril	ACE inhibitor		ACE	ACE inhibitor
3890	4.14	cp	BRD-K95402279	geranylgeraniol	Farnesyltransferase inhibitor			Farnesyltransferase inhibitor
3891	4.14	cp	BRD-K40901640	cinanserin	Serotonin receptor antagonist		HTR2A	Serotonin receptor antagonist
3900	4.1	cp	BRD-K95899059	LY-344864	Serotonin receptor agonist		HTR1F, HTR1A, HTR1B, HTR1D, HTR1E, HTR2A, HTR2B, HTR2C, HTR7	Serotonin receptor agonist
3901	4.09	cp	BRD-K07265709	razoxane	Chelating agent		TOP2A, TOP2B	Chelating agent, Topoisomerase inhibitor
3902	4.09	cp	BRD-K51662849	ilomastat	Matrix metalloprotease inhibitor		ACAN, ADAM28, MMP1, MMP12, MMP13, MMP14, MMP2, MMP3, MMP8, MMP9	Matrix metalloprotease inhibitor
3904	4.06	cp	BRD-K58299615	RO-90-7501	Beta amyloid inhibitor		APP	Beta amyloid inhibitor
3905	4.06	cp	BRD-K43796186	benzyl-quinazolin-4-yl-amine	EGFR inhibitor		EGFR	EGFR inhibitor
3906	4.06	cp	BRD-A66199457	asiaticoside	Antineoplastic			Antineoplastic
3912	4.02	cp	BRD-K93332168	isocarboxazid	Monoamine oxidase inhibitor		MAOA, MAOB	Monoamine oxidase inhibitor
3913	4.02	cp	BRD-K79116891	proxymetacaine	Sodium channel blocker		SCN10A, SCN5A, SCN9A	Sodium channel blocker
3921	3.98	cp	BRD-K49111258	prazosin	Adrenergic receptor antagonist		ADRA1A, ADRA1B, ADRA1D, ADRA2A, ADRA2B, ADRA2C, CDK1, KCNH2, KCNH6, KCNH7	Adrenergic receptor antagonist
3922	3.97	cp	BRD-K47278471	diphenhydramine	Histamine receptor antagonist		HRH1	Histamine receptor antagonist
3930	3.93	cp	BRD-K61269089	daphnetin	Protein kinase inhibitor			Protein kinase inhibitor
3931	3.91	cp	BRD-A11135865	nor-binaltorphimine	Opioid receptor antagonist			Opioid receptor antagonist
3932	3.91	cp	BRD-K59753853	MDL-29951	Glutamate receptor antagonist		FBP1, GPR17	Glutamate receptor antagonist
3940	3.88	cp	BRD-A64092382	mexiletine	Sodium channel blocker	Sodium channel blocker	SCN5A, AHR, CYP2B6, CYP2E1, KCNK2, KCNK3, SCN4A	Sodium channel blocker
3950	3.81	cp	BRD-K84266862	BRL-50481	Phosphodiesterase inhibitor		PDE7A, PDE7B	Phosphodiesterase inhibitor
3951	3.81	cp	BRD-K50417881	eticlopride	Dopamine receptor antagonist		DRD2, DRD3, DRD4	Dopamine receptor antagonist
3960	3.77	cp	BRD-K92301463	16,16-dimethylprostaglandin-e2	Prostanoid receptor agonist		HPGD	Prostanoid receptor agonist
3964	3.74	cp	BRD-K08619574	thioproperazine	Dopamine receptor antagonist	Dopamine receptor antagonist	ADRA1A, ADRA1B, DRD1, DRD2, HTR1A, HTR2A	Dopamine receptor antagonist
3967	3.72	cp	BRD-K09963420	saquinavir	HIV protease inhibitor		CYP3A4, CYP3A5	HIV protease inhibitor
3970	3.71	cp	BRD-A01787639	naftopidil	Adrenergic receptor antagonist		ADRA1A, ADRA1D	Adrenergic receptor antagonist
3974	3.7	cp	BRD-K29905972	axitinib	PDGFR receptor inhibitor	VEGFR inhibitor	KDR, FLT1, FLT4, CSF1, CYP2C19, CYP3A5, KIT, PDGFRB, PLK4	PDGFR receptor inhibitor, VEGFR inhibitor
3976	3.68	cp	BRD-K57033106	tripelennamine	Histamine receptor antagonist		HRH1	Histamine receptor antagonist
3983	3.63	cp	BRD-K16277217	piperacetazine	Dopamine receptor antagonist			Dopamine receptor antagonist
3984	3.63	cp	BRD-K37447567	hydrocotarnine	Opioid receptor antagonist			Opioid receptor antagonist
3992	3.6	cp	BRD-K30197592	5-methoxytryptamine	Serotonin receptor agonist		HTR2A, HTR6, HTR1B, HTR1D, HTR1E, HTR1F, HTR2C, HTR4, HTR7, TRPM8	Serotonin receptor agonist
3995	3.56	cp	BRD-A64933752	CV-1808	Adenosine receptor agonist	Adenosine receptor agonist	ADORA2A, ADORA2B	Adenosine receptor agonist
4001	3.51	cp	BRD-K10961822	latanoprost	Prostanoid receptor agonist		PTGFR	Prostanoid receptor agonist
4002	3.51	cp	BRD-A73741725	exemestane	Aromatase inhibitor	Aromatase inhibitor	CYP19A1	Aromatase inhibitor
4006	3.49	cp	BRD-A41722204	sulmazole	Adenosine receptor antagonist			Adenosine receptor antagonist
4007	3.49	cp	BRD-A48257147	PHCCC	Glutamate receptor agonist		GRM1, GRM4	Glutamate receptor agonist
4008	3.49	cp	BRD-A40639672	ketorolac	Cyclooxygenase inhibitor		PTGS1, PTGS2	Cyclooxygenase inhibitor
4013	3.47	cp	BRD-K68392338	ZK-93426	Benzodiazepine receptor antagonist		GABRA1, GABRA2, GABRA3, GABRA5	Benzodiazepine receptor antagonist
4017	3.44	cp	BRD-K85871428	SC-68376	p38 MAPK inhibitor		MAPK14	p38 MAPK inhibitor
4018	3.44	cp	BRD-K20995441	U-54494A	Opioid receptor agonist			Opioid receptor agonist
4019	3.42	cp	BRD-K05977823	tenovins	SIRT inhibitor		SIRT1, SIRT2	SIRT inhibitor, TP53 activator
4024	3.37	cp	BRD-A74904029	EI-231	Casein kinase inhibitor		CSNK2A1, CSNK2A2, CSNK2B	Casein kinase inhibitor
4027	3.35	cp	BRD-K32501161	vanoxerine	Dopamine uptake inhibitor		SLC6A3, MAOA, MAOB	Dopamine uptake inhibitor
4028	3.34	cp	BRD-K63533170	AM-630	Cannabinoid receptor antagonist		CNR2, CNR1	Cannabinoid receptor antagonist
4034	3.31	cp	BRD-K56047318	RHC-80267	Triacylglycerol lipase inhibitor		DAGLA, DAGLB, LIPC, LIPE, LIPG	Triacylglycerol lipase inhibitor
4035	3.31	cp	BRD-A51393488	noscapine	Bradykinin receptor antagonist		BDKRB2, SIGMAR1	Bradykinin receptor antagonist, Tubulin inhibitor
4048	3.25	cp	BRD-K53665955	MK-5108	Aurora kinase inhibitor	Aurora kinase inhibitor	AURKA, AURKB, AURKC	Aurora kinase inhibitor
4049	3.25	cp	BRD-K00627859	tubastatin-a	HDAC inhibitor	HDAC inhibitor	HDAC6	HDAC inhibitor
4053	3.24	cp	BRD-K81521265	dicyclohexylurea	Epoxide hydolase inhibitor		EPHX2	Epoxide hydolase inhibitor
4054	3.24	cp	BRD-K53959060	indirubin	CDK inhibitor	Glycogen synthase kinase inhibitor	CDK1, CDK5, CCNE1, CDK2, CDK4, CDK5R1, CDK9, GSK3A, GSK3B, LCK, LRRK1, LRRK2	CDK inhibitor, Glycogen synthase kinase inhibitor, Leucine rich repeat kinase inhibitor, SRC inhibitor, Serum/glucocorticoid regulated kinase inhibitor
4058	3.24	cp	BRD-K97056771	HY-11007	BCR-ABL kinase inhibitor		ABL1, BCR	BCR-ABL kinase inhibitor
4063	3.2	cp	BRD-K98684188	GSK-0660	PPAR receptor antagonist		PPARD	PPAR receptor antagonist
4065	3.19	cp	BRD-A03216249	mepivacaine	Potassium channel blocker		SCN10A, SCN9A	Potassium channel blocker, Sodium channel blocker
4067	3.19	cp	BRD-A07440155	labetalol	Adrenergic receptor antagonist		ADRB1, ADRB2, ADRA1A, ADRA1D, ADRA1B	Adrenergic receptor antagonist
4068	3.17	cp	BRD-K35128472	2-aminopurine	Serine/threonine kinase inhibitor			Serine/threonine kinase inhibitor
4069	3.17	cp	BRD-K89162000	tandutinib	FLT3 inhibitor	PDGFR/KIT inhibitor	FLT3, KIT, PDGFRA, PDGFRB, CSF1R, PDGFD	FLT3 inhibitor, KIT inhibitor, PDGFR receptor inhibitor
4070	3.17	cp	BRD-K53318339	vinpocetine	Phosphodiesterase inhibitor		PDE1A, PDE1C, SCN10A	Phosphodiesterase inhibitor, Sodium channel blocker
4071	3.17	cp	BRD-A64977602	mirtazapine	Adrenergic receptor antagonist		ADRA2A, HTR2A, HTR2C, ADRA2C, HTR3A, ADRA1A, ADRA1B, ADRA1D, ADRA2B, ADRB1, ADRB2, DRD1, DRD2, DRD3, DRD5, HRH1, HRH3, HTR2B, HTR7, OPRK1, SLC6A2, SLC6A3, SLC6A4	Adrenergic receptor antagonist, Serotonin receptor antagonist
4073	3.15	cp	BRD-A35033682	eriodictyol	Cytochrome P450 inhibitor		CYP1B1, NFE2L2, XDH	Cytochrome P450 inhibitor
4074	3.15	cp	BRD-A39255369	DCPIB	Chloride channel blocker		SLC1A2	Chloride channel blocker, Gap junction modulator, Glutamate inhibitor
4076	3.14	cp	BRD-K06014311	DH-97	Melatonin receptor antagonist		MTNR1B	Melatonin receptor antagonist
4077	3.14	cp	BRD-K27721098	clopidogrel	Purinergic receptor antagonist		P2RY12, CYP2B6, CYP2C19, CYP3A5	Purinergic receptor antagonist
4083	3.11	cp	BRD-K44779798	miglitol	Glucosidase inhibitor		GAA, MGAM, GANAB, GANC, SLC5A4	Glucosidase inhibitor
4096	3.07	cp	BRD-A10070317	propranolol	Adrenergic receptor antagonist		ADRB2, ADRB3, ADRB1, CYP2C19, HTR1A, HTR1B	Adrenergic receptor antagonist
4097	3.07	cp	BRD-K59037100	oxybenzone	Lipase inhibitor		LIPE	Lipase inhibitor
4098	3.07	cp	BRD-A51714012	venlafaxine	Adrenergic inhibitor		SLC6A2, SLC6A4, CYP2C19, SLC6A3	Adrenergic inhibitor, Norepinephrine reuptake inhibitor, Serotonin reuptake inhibitor
4107	3.03	cp	BRD-K04414442	SB-222200	Tachykinin antagonist		TACR3	Tachykinin antagonist
4112	2.99	cp	BRD-K13544237	r(-)-propylnorapomorphine	Dopamine receptor agonist		DRD2, DRD1, DRD3	Dopamine receptor agonist, TRPA1 modulator
4115	2.96	cp	BRD-K60060639	methyllidocaine	antiarrhythmic medication			antiarrhythmic medication
4116	2.96	cp	BRD-K53123955	niridazole	Phosphofructokinase inhibitor			Phosphofructokinase inhibitor
4118	2.95	cp	BRD-A91866971	SQ-29548	Thromboxane receptor antagonist			Thromboxane receptor antagonist
4122	2.92	cp	BRD-K91442916	CAM-9-026	Membrane metalloendopeptidase inhibitor			Membrane metalloendopeptidase inhibitor
4123	2.92	cp	BRD-K54790157	trioxsalen	DNA synthesis inhibitor			DNA synthesis inhibitor
4129	2.86	cp	BRD-K10870738	CDC	Lipoxygenase inhibitor		ALOX12, ALOX5	Lipoxygenase inhibitor
4137	2.82	cp	BRD-A74667430	etodolac	Cyclooxygenase inhibitor	Cyclooxygenase inhibitor	PTGS2, PTGS1, RXRA, TRPV1	Cyclooxygenase inhibitor
4150	2.76	cp	BRD-K66353228	zoxazolamine	Myorelaxant			Myorelaxant
4152	2.75	cp	BRD-A29437505	RWJ-21757	TLR agonist		TLR7	TLR agonist
4153	2.75	cp	BRD-K99029477	prometon	Photosynthesis inhibitor			Photosynthesis inhibitor
4158	2.73	cp	BRD-K06234293	LY-364947	TGF beta receptor inhibitor	P38 MAPK inhibitor, TGF beta receptor inhibitor	TGFBR1	TGF beta receptor inhibitor, p38 MAPK inhibitor
4164	2.7	cp	BRD-K55034111	pefloxacin	Bacterial DNA gyrase inhibitor		TOP2A	Bacterial DNA gyrase inhibitor
4168	2.68	cp	BRD-K68402494	ML-9	Myosin light chain kinase inhibitor		MLCK, TRPC6, PKA, PKC	Myosin light chain kinase inhibitor
4177	2.64	cp	BRD-K48722833	iloperidone	Dopamine receptor antagonist		DRD2, HTR2A, HTR1A, HTR6, HTR7, ADRA1A, ADRA2C, DRD1, DRD3, DRD4, HRH1	Dopamine receptor antagonist, Serotonin receptor antagonist
4178	2.64	cp	BRD-A90799790	isradipine	Calcium channel blocker		CACNA1C, CACNA1D, CACNA2D1, CACNA1F, CACNA1H, CACNA1S, CACNA2D2, CACNB2	Calcium channel blocker
4179	2.64	cp	BRD-K95309561	dienestrol	Estrogen receptor agonist	Estrogen receptor agonist	ESR1	Estrogen receptor agonist
4187	2.62	cp	BRD-A35912562	pregnenolone	Glutamate receptor modulator		CYP17A1, PGR, SULT2B1	Glutamate receptor modulator, Acetylcholine release enhancer, Dopamine release enhancer, GABA receptor negative allosteric modulator
4192	2.61	cp	BRD-K77925998	quipazine	Serotonin receptor agonist		HTR2A, HTR3A, HTR3B, HTR1A, HTR1D, HTR2B, HTR2C, HTR6, SLC6A4	Serotonin receptor agonist
4197	2.57	cp	BRD-K60298136	ITE	Aryl hydrocarbon receptor agonist		AHR	Aryl hydrocarbon receptor agonist
4205	2.54	cp	BRD-K64994968	progesterone	Progesterone receptor agonist	Progesterone receptor agonist	PGR, CYP17A1, NR3C2, CATSPER1, CATSPER2, CATSPER3, CATSPER4, CYP2C19, ESR1, OPRK1, TRPC5	Progesterone receptor agonist
4206	2.54	cp	BRD-A50684349	fenoldopam	Dopamine receptor agonist		DRD1, ADRA1A, ADRA1B, ADRA1D, ADRA2A, ADRA2B, ADRA2C, DRD4, DRD5	Dopamine receptor agonist
4207	2.54	cp	BRD-A08709697	heliotrine	Pyrrolizidine alkaloid			Pyrrolizidine alkaloid
4208	2.54	cp	BRD-K70976396	cefoxitin	Bacterial cell wall synthesis inhibitor			Bacterial cell wall synthesis inhibitor
4209	2.53	cp	BRD-K61691971	avrainvillamide-analog-1	nucleophosmin inhibitor	Nucleophosmin inhibitor	NPM1	nucleophosmin inhibitor
4219	2.5	cp	BRD-A24191444	ifenprodil	Adrenergic receptor antagonist		GRIN1, GRIN2B	Adrenergic receptor antagonist, Glutamate receptor antagonist
4230	2.43	cp	BRD-A77118605	BML-ST330	Phospholipase inhibitor			Phospholipase inhibitor
4231	2.43	cp	BRD-K88551539	CAY-10585	HIF modulator		HIF1A	HIF modulator
4232	2.43	cp	BRD-K98769987	flumazenil	Benzodiazepine receptor antagonist		GABRA1, GABRA2, GABRA3, GABRA5, GABRA4, GABRA6, GABRB1, GABRB2, GABRB3, GABRD, GABRE, GABRG1, GABRG2, GABRG3, GABRP, GABRQ	Benzodiazepine receptor antagonist
4233	2.43	cp	BRD-A95939040	sertaconazole	Sterol demethylase inhibitor			Sterol demethylase inhibitor
4243	2.4	cp	BRD-A62035778	scopolamine	Acetylcholine receptor antagonist		CHRM2, CHRM1, CHRM3, CHRM4, CHRM5, SI	Acetylcholine receptor antagonist
4244	2.4	cp	BRD-A45498368	WYE-125132	MTOR inhibitor	MTOR inhibitor	MTOR, PIK3CA	MTOR inhibitor
4245	2.4	cp	BRD-A36074203	remacemide	Glutamate receptor antagonist		GRIN1	Glutamate receptor antagonist
4249	2.37	cp	BRD-A41519720	ezetimibe	Niemann-Pick C1-like 1 protein antagonist		NPC1L1, ANPEP, SOAT1	Niemann-Pick C1-like 1 protein antagonist, Cholesterol inhibitor
4253	2.36	cp	BRD-K34330170	rotenonic-acid	Retinoid receptor antagonist			Retinoid receptor antagonist
4254	2.36	cp	BRD-A56012032	thiorphan	Membrane metalloendopeptidase inhibitor		MME	Membrane metalloendopeptidase inhibitor
4259	2.32	cp	BRD-K51485625	ritonavir	HIV protease inhibitor	HIV protease inhibitor	CYP3A4, CYP1A2, CYP2B6, CYP2C19, CYP3A5, CYP3A7	HIV protease inhibitor
4260	2.32	cp	BRD-K89626439	sirolimus	MTOR inhibitor	MTOR inhibitor	MTOR, FKBP1A, CCR5, FGF2	MTOR inhibitor
4274	2.27	cp	BRD-K81209159	herniarin	Acetylcholinesterase inhibitor		ACHE, CA1, CA12, CA14, CA4, CA6, CA9	Acetylcholinesterase inhibitor
4279	2.26	cp	BRD-K15025317	BAY-11-7821	NFkB pathway inhibitor	NFkB pathway inhibitor	RELA	NFkB pathway inhibitor
4285	2.26	cp	BRD-A60197193	amisulpride	Dopamine receptor antagonist		DRD2, DRD3, HTR2A, HTR7	Dopamine receptor antagonist
4286	2.26	cp	BRD-K88789588	letrozole	Aromatase inhibitor		CYP19A1	Aromatase inhibitor
4292	2.22	cp	BRD-A53131506	epitestosterone	Inactive testosterone analog		AKR1C1, AKR1C2, AR	Inactive testosterone analog
4299	2.2	cp	BRD-K99291625	SB-203580	p38 MAPK inhibitor	P38 MAPK inhibitor	MAPK14, MAPK1, MAPK11, AKT1, ALOX5, CHEK1, CYP2D6, CYP3A4, GAK, GSK3B, LCK, MAPK10, MAPK12, MAPK8, MAPK9, PRKCA, RAF1, RIPK2, ROCK1, RPS6KB1, SGK1, SRC, TNF	p38 MAPK inhibitor
4304	2.18	cp	BRD-K34441861	moexipril	ACE inhibitor		ACE, ACE2	ACE inhibitor
4310	2.18	cp	BRD-A66435872	HTMT	Histamine receptor agonist		HRH4	Histamine receptor agonist
4311	2.16	cp	BRD-K24656285	farnesol	FXR agonist		MAOB, MVK, NR1H4	FXR agonist, Monoamine oxidase inhibitor, NFkB pathway activator, PPAR receptor agonist
4314	2.16	cp	BRD-A67799922	phenoxybenzamine	Adrenergic receptor antagonist		ADRA2B, ADRA1A, ADRA1B, ADRA1D, ADRA2A, ADRA2C, ADRB2, CALM1	Adrenergic receptor antagonist
4315	2.15	cp	BRD-K01253243	SB-590885	RAF inhibitor	RAF inhibitor	BRAF	RAF inhibitor
4316	2.15	cp	BRD-A54927599	KF-38789	P-selectin inhibitor		SELP	P-selectin inhibitor
4328	2.11	cp	BRD-K07117950	imperatorin	CDK inhibitor		ACHE, HTR7	CDK inhibitor
4334	2.09	cp	BRD-A22769835	homochlorcyclizine	Antihistamine		HRH1	Antihistamine
4340	2.08	cp	BRD-K07881437	danusertib	Aurora kinase inhibitor	Aurora kinase inhibitor	AURKA, AURKB, AURKC, FGFR1, NTRK1, RET, BCR, SLK	Aurora kinase inhibitor, Growth factor receptor inhibitor
4341	2.07	cp	BRD-K00184207	GR-206	Aryl hydrocarbon receptor ligand			Aryl hydrocarbon receptor ligand
4343	2.06	cp	BRD-K77641333	naphazoline	Adrenergic receptor agonist		ADRA1A, ADRA2A	Adrenergic receptor agonist
4350	2.04	cp	BRD-K10177585	PSB-11	Adenosine receptor antagonist		ADORA3, ADORA1, ADORA2A	Adenosine receptor antagonist
4351	2.04	cp	BRD-K62996583	lidoflazine	Calcium channel blocker		SCN1A, SCN3A, SLC29A1	Calcium channel blocker
4354	2.04	cp	BRD-K93280214	gabazine	GABA receptor antagonist		GABRA1, GABRA2, GABRA3, GABRA4, GABRA5, GABRA6, GABRG2	GABA receptor antagonist
4357	2.01	cp	BRD-K94176593	TWS-119	Glycogen synthase kinase inhibitor	Glycogen synthase kinase inhibitor	GSK3B, JUN, MYC	Glycogen synthase kinase inhibitor
4358	2.01	cp	BRD-K90524085	MY-5445	Phosphodiesterase inhibitor		PDE5A	Phosphodiesterase inhibitor, Platelet aggregation inhibitor
4359	2.01	cp	BRD-K17294426	clebopride	Dopamine receptor antagonist		DRD2, ACHE	Dopamine receptor antagonist
4360	2.01	cp	BRD-K59369769	tozasertib	Aurora kinase inhibitor	Aurora kinase inhibitor	AURKA, AURKB, ABL1, AURKC, BCR, FLT3, JAK2, DDR2, LCK	Aurora kinase inhibitor, BCR-ABL kinase inhibitor, FLT3 inhibitor, JAK inhibitor
4364	2	cp	BRD-K80315159	DPPE	Histamine receptor antagonist		ABCB1, HRH1	Histamine receptor antagonist
4371	1.97	cp	BRD-K91900765	VX-745	p38 MAPK inhibitor	P38 MAPK inhibitor	MAPK14, MAPK11, MAPK12	p38 MAPK inhibitor
4372	1.97	cp	BRD-K33882852	ZK-93423	Benzodiazepine receptor agonist		GABRA1, GABRA2, GABRA3, GABRA5, GABRB2, GABRG2	Benzodiazepine receptor agonist
4373	1.97	cp	BRD-K71430621	clobenpropit	Histamine receptor antagonist		HRH3, HRH4, HRH1, HRH2	Histamine receptor antagonist
4380	1.94	cp	BRD-U44700465	HG-5-88-01	Protein kinase inhibitor		ADCK4, EGFR	Protein kinase inhibitor
4381	1.94	cp	BRD-A84174393	meloxicam	Cyclooxygenase inhibitor		PTGS2, PTGS1	Cyclooxygenase inhibitor
4382	1.94	cp	BRD-K09255212	clioquinol	Chelating agent		OPRK1	Chelating agent
4385	1.92	cp	BRD-K13810148	givinostat	HDAC inhibitor	HDAC inhibitor	HDAC2, HDAC1, HDAC3, HDAC4, HDAC5, HDAC6, HDAC7, HDAC8, HDAC9, IL1B, IL1R2, IL6R, TNF	HDAC inhibitor
4390	1.9	cp	BRD-A84134924	pancuronium	Acetylcholine receptor antagonist		CHRM2, CHRM3, CHRNA1, CHRNA2	Acetylcholine receptor antagonist
4391	1.9	cp	BRD-K18757346	U-46619	Thromboxane receptor agonist		PTGDR, PTGDR2, PTGER1, PTGER2, PTGER3, PTGER4, PTGFR, PTGIR, TBXA2R	Thromboxane receptor agonist
4392	1.9	cp	BRD-K19533706	tranilast	Angiogenesis inhibitor		HPGDS, HRH1, IDO1, IFNG, IL10, IL2, IL4, SLC22A12, TGFB1, TNF, TRPV2	Angiogenesis inhibitor
4396	1.87	cp	BRD-K71103788	duloxetine	Serotonin reuptake inhibitor		SLC6A2, SLC6A4, SLC6A3, HTR2A, HTR2C, HTR6	Serotonin reuptake inhibitor, Norepinephrine reuptake inhibitor
4405	1.84	cp	BRD-K45988865	tetramethylsilane	Internal standard for NMR spectroscopy			Internal standard for NMR spectroscopy
4411	1.83	cp	BRD-K37814297	acepromazine	Dopamine receptor antagonist	Dopamine receptor antagonist	ADRA1A, ADRA1B, DRD1, DRD2, HTR1A, HTR2A	Dopamine receptor antagonist
4412	1.83	cp	BRD-A39172021	ampiroxicam	Cyclooxygenase inhibitor		PTGS1, PTGS2	Cyclooxygenase inhibitor
4413	1.83	cp	BRD-K01095011	finasteride	5-alpha reductase inhibitor		SRD5A2, SRD5A1, AKR1D1, AR	5-alpha reductase inhibitor
4414	1.83	cp	BRD-A99177642	deltaline	Acetylcholine receptor antagonist		CHRNA7	Acetylcholine receptor antagonist
4422	1.8	cp	BRD-K60460488	nelfinavir	HIV protease inhibitor	HIV protease inhibitor	CYP2C19, CYP3A5, CYP3A7	HIV protease inhibitor
4423	1.8	cp	BRD-K08640512	RS-100329	Adrenergic receptor antagonist		ADRA1A, ADRA1D	Adrenergic receptor antagonist
4427	1.76	cp	BRD-A56359832	zileuton	Leukotriene inhibitor		ALOX5	Leukotriene inhibitor, Lipoxygenase inhibitor
4428	1.76	cp	BRD-A80641450	FR-139317	Endothelin receptor antagonist		EDNRA	Endothelin receptor antagonist
4434	1.73	cp	BRD-K46212057	voriconazole	Cytochrome P450 inhibitor		CYP2C19, CYP51A1	Cytochrome P450 inhibitor
4435	1.73	cp	BRD-K01493881	apigenin	Casein kinase inhibitor		AKR1B1, AR, CDK6, CFTR, CYP19A1, CYP1A2, CYP1B1, HSD17B1, MAOA, ODC1, XDH	Casein kinase inhibitor, Cell proliferation inhibitor, Cytochrome P450 inhibitor
4436	1.73	cp	BRD-K17349619	HLI-373	MDM inhibitor	MDM inhibitor	MDM2	MDM inhibitor
4438	1.71	cp	BRD-A93000692	ciglitazone	PPAR receptor agonist	PPAR receptor agonist	PPARG, INS	PPAR receptor agonist
4439	1.71	cp	BRD-K42098891	protriptyline	Tricyclic antidepressant	Tricyclic antidepressant	SLC6A2, SLC6A4	Tricyclic antidepressant
4442	1.71	cp	BRD-A81233518	glycopyrrolate	Acetylcholine receptor antagonist		CHRM1, CHRM3, CHRM2, CHRM4, CHRM5	Acetylcholine receptor antagonist
4443	1.7	cp	BRD-K06712146	YM-90709	IL5 inhibitor		CSF2RB, IL5RA	IL5 inhibitor
4444	1.69	cp	BRD-K65910366	KUC103904N	-666			-666
4445	1.69	cp	BRD-K08619838	tremorine	Acetylcholine receptor agonist			Acetylcholine receptor agonist
4456	1.66	cp	BRD-K55468218	spiperone	Dopamine receptor antagonist		ADRA1A, DRD2, DRD3, DRD4, HTR1A, HTR2A, HTR7, ADRA1B, ADRA1D, DRD1, DRD5, HTR1D, HTR2B, HTR2C, HTR6	Dopamine receptor antagonist
4460	1.65	cp	BRD-K67352070	TC-2559	Acetylcholine receptor agonist		CHRNA4	Acetylcholine receptor agonist
4466	1.62	cp	BRD-A72441487	stiripentol	GABA uptake inhibitor		ABAT, SCN1A, SCN3A	GABA uptake inhibitor
4470	1.62	cp	BRD-A30435184	metergoline	Dopamine receptor agonist	Serotonin receptor antagonist	DRD2, HTR1A, HTR1B, HTR1D, HTR1E, HTR1F, HTR2A, HTR2B, HTR2C, HTR5A, HTR6, HTR7	Dopamine receptor agonist, Serotonin receptor antagonist
4484	1.56	cp	BRD-K59962020	CHEMBL-374350	NFkB pathway inhibitor			NFkB pathway inhibitor
4487	1.52	cp	BRD-K66944906	fraxidin	Carbonic anhydrase inhibitor		CA1	Carbonic anhydrase inhibitor
4488	1.52	cp	BRD-K38251852	paxilline	Potassium channel blocker	Potassium channel blocker	ABCA1, KCNMA1, NR1H3	Potassium channel blocker
4490	1.5	cp	BRD-K82484965	carmoxirole	Dopamine receptor agonist		DRD2	Dopamine receptor agonist
4493	1.48	cp	BRD-K72420232	WZ-4002	EGFR inhibitor	EGFR inhibitor	EGFR, ERBB2	EGFR inhibitor
4494	1.48	cp	BRD-K02992638	lamivudine	Nucleoside reverse transcriptase inhibitor			Nucleoside reverse transcriptase inhibitor
4495	1.48	cp	BRD-K13926615	vardenafil	Phosphodiesterase inhibitor		PDE5A, CYP2C19, CYP2C8, CYP3A5, PDE6G, PDE6H	Phosphodiesterase inhibitor
4496	1.48	cp	BRD-A24429032	HEAT	Adrenergic receptor antagonist		ADRA1A	Adrenergic receptor antagonist
4497	1.48	cp	BRD-K32292990	CGP-53353	EGFR inhibitor	PKC inhibitor	EGFR, PRKCB	EGFR inhibitor, PKC inhibitor
4498	1.48	cp	BRD-A71765365	mepireserpate	Catecholamine depleting sympatholytic		SLC18A2, SLC18A1	Catecholamine depleting sympatholytic
4505	1.45	cp	BRD-K26015241	ODQ	Guanylyl cyclase inhibitor		GUCY1A2, GUCY1A3, GUCY1B3	Guanylyl cyclase inhibitor
4510	1.43	cp	BRD-A79903587	tegafur	Thymidylate synthase inhibitor		TYMS	Thymidylate synthase inhibitor
4512	1.41	cp	BRD-K50324045	avrainvillamide-analog-6	nucleophosmin inhibitor	Nucleophosmin inhibitor	NPM1	nucleophosmin inhibitor
4514	1.41	cp	BRD-K18816859	L-694247	Serotonin receptor agonist		HTR1D, HTR1A, HTR1B	Serotonin receptor agonist
4515	1.41	cp	BRD-K89997465	chlorpromazine	Dopamine receptor antagonist	Dopamine receptor antagonist	DRD2, ADRA2A, ADRA2B, ADRA2C, DRD1, DRD3, DRD4, DRD5, HRH1, HTR1A, HTR2A, HTR2C, HTR6, HTR7, ADRA1A, ADRA1B, ADRA1D, CALM1, CHRM1, CHRM3, HRH4, HTR2B, KCNH2, KIF11, ORM1, ORM2, SMPD1, TRPC5	Dopamine receptor antagonist
4518	1.39	cp	BRD-A41112154	oleanolic-acid	G protein-coupled receptor agonist			G protein-coupled receptor agonist
4522	1.37	cp	BRD-K92778217	mefenamic-acid	Cyclooxygenase inhibitor		PTGS2, PTGS1, KCNQ1, TRPM3	Cyclooxygenase inhibitor
4523	1.37	cp	BRD-K11742128	triprolidine	Histamine receptor antagonist		HRH1	Histamine receptor antagonist
4529	1.34	cp	BRD-K40758068	efavirenz	HIV protease inhibitor		CYP2B6, CYP2C19, CYP2C8, CYP3A4, CYP3A5	HIV protease inhibitor
4530	1.34	cp	BRD-K15791587	L-733060	Tachykinin antagonist	Tachykinin antagonist	TACR1	Tachykinin antagonist
4539	1.3	cp	BRD-K00603606	ticlopidine	Purinergic receptor antagonist		P2RY12, CYP2B6, CYP2C19	Purinergic receptor antagonist
4544	1.28	cp	BRD-A93477898	PETCM	Caspase activator		CASP3	Caspase activator
4545	1.27	cp	BRD-K17306061	aprepitant	Tachykinin antagonist		TACR1, CYP2C19	Tachykinin antagonist
4546	1.27	cp	BRD-A85234536	N6-cyclopentyladenosine	Adenosine receptor agonist	Adenosine receptor agonist	ADORA1, ADORA2A, ADORA2B, ADORA3, SLC29A1	Adenosine receptor agonist
4547	1.27	cp	BRD-K18036262	L-168049	Glucagon receptor antagonist		GCGR	Glucagon receptor antagonist
4555	1.23	cp	BRD-K00959089	thenoyltrifluoroacetone	Chelating agent		CES1, PPARA, SDHA	Chelating agent
4556	1.23	cp	BRD-K69195780	NAN-190	Serotonin receptor agonist		HTR1A, ADRA1A, ADRA1B, ADRA1D, HTR1F	Serotonin receptor agonist
4557	1.23	cp	BRD-K47207162	zimelidine	Serotonin reuptake inhibitor		SLC6A4, MAOA, MAOB	Serotonin reuptake inhibitor
4558	1.22	cp	BRD-K85503079	perospirone	Dopamine receptor antagonist		DRD2, HTR2A, DRD3, DRD4, HTR2C	Dopamine receptor antagonist, Serotonin receptor antagonist
4562	1.2	cp	BRD-K73982490	BI-78D3	JNK inhibitor		MAPK8	JNK inhibitor
4563	1.2	cp	BRD-A63667919	methylergometrine	Dopamine receptor antagonist		DRD1, HTR1E, HTR1F, HTR2A, HTR2B, HTR2C	Dopamine receptor antagonist, Serotonin receptor antagonist
4564	1.2	cp	BRD-K23583188	lavendustin-a	EGFR inhibitor		EGFR, LCK	EGFR inhibitor
4565	1.2	cp	BRD-K72783841	tyrphostin-AG-555	EGFR inhibitor		CDK2, EGFR	EGFR inhibitor
4568	1.2	cp	BRD-A46179541	doxapram	Potassium channel blocker	Potassium channel blocker	KCNK3, KCNK9	Potassium channel blocker
4572	1.16	cp	BRD-K09485525	GANT-61	GLI antagonist		DHH, IHH	GLI antagonist
4573	1.16	cp	BRD-K92138166	mammea-a	other antibiotic			other antibiotic
4574	1.16	cp	BRD-K37080523	isoreserpine	Vesicular monoamine transporter inhibitor		SLC18A2, SLC18A1, SIAH1	Vesicular monoamine transporter inhibitor
4576	1.16	cp	BRD-K04887706	AKT-inhibitor-1-2	AKT inhibitor		AKT1, AKT2, AKT3	AKT inhibitor
4577	1.16	cp	BRD-K09907482	PRL-3-inhibitor-I	Tyrosine phosphatase inhibitor		PTP4A3	Tyrosine phosphatase inhibitor
4578	1.15	cp	BRD-A54880345	etomidate	GABA receptor modulator		GABRA1, ADRA2B, GABRA2, GABRA3, GABRA4, GABRA5, GABRA6, GABRB1, GABRB2, GABRB3, GABRD, GABRE, GABRG1, GABRG2, GABRG3, GABRP, GABRQ	GABA receptor modulator
4581	1.13	cp	BRD-A25234499	aminoglutethimide	Glucocorticoid receptor antagonist		CYP19A1, CYP11A1, NR3C1	Glucocorticoid receptor antagonist
4588	1.09	cp	BRD-K92446736	zatebradine	HCN channel blocker		HCN1, HCN2, HCN3, HCN4	HCN channel blocker
4589	1.09	cp	BRD-K96527333	dehydroisoandosterone	GABA receptor modulator			GABA receptor modulator
4590	1.09	cp	BRD-K63675182	triflupromazine	Dopamine receptor antagonist	Dopamine receptor antagonist	HTR2B, CHRM1, CHRM2, CHRNA7, DRD1, DRD2	Dopamine receptor antagonist
4600	1.02	cp	BRD-A31801025	formestane	Aromatase inhibitor	Aromatase inhibitor	CYP19A1	Aromatase inhibitor
4601	1.02	cp	BRD-K81876028	CP-93129	Serotonin receptor agonist		HTR1A, HTR1B	Serotonin receptor agonist
4603	1.02	cp	BRD-K52313696	tacedinaline	HDAC inhibitor		HDAC1	HDAC inhibitor
4604	1	cp	BRD-K49657628	tyrphostin-AG-18	EGFR inhibitor		EGFR	EGFR inhibitor, Tyrosine kinase inhibitor
4609	0.99	cp	BRD-K97863768	prothionamide	Mycobacterium tuberculosis enoyl-[acyl-carrier-protein] reductase [NADH] (inhA) inhibitor			Mycobacterium tuberculosis enoyl-[acyl-carrier-protein] reductase [NADH] (inhA) inhibitor
4610	0.99	cp	BRD-K73391359	quinisocaine	Local anesthetic			Local anesthetic
4611	0.99	cp	BRD-A26384407	chlortalidone	Carbonic anhydrase inhibitor		CA7, CA1, CA12, CA14, CA4, SLC12A1	Carbonic anhydrase inhibitor
4612	0.99	cp	BRD-A16700644	isoxsuprine	Adrenergic receptor agonist	Beta-adrenergic receptor agonist	ADRB2	Adrenergic receptor agonist
4613	0.98	cp	BRD-K57546357	prunetin	Breast cancer resistance protein inhibitor		ABCG2, ALDH2	Breast cancer resistance protein inhibitor
4619	0.93	cp	BRD-K97399794	quercetin	Polar auxin transport inhibitor		PIK3CG, AKR1B1, ATP5A1, ATP5B, ATP5C1, CYP2C8, EGFR, GAA, HCK, HIBCH, MAOA, PIM1, PTPN1, SCN5A, SIRT1, STK17B, UGT3A1, XDH	Polar auxin transport inhibitor
4620	0.93	cp	BRD-A19661776	mianserin	Serotonin receptor antagonist		HTR2A, HTR2C, ADRA1A, ADRA1B, ADRA1D, HRH1, HTR2B, HTR6, HTR7, ADRA2A, ADRA2B, ADRA2C, DRD1, DRD2, DRD3, DRD5, HRH2, HRH4, HTR1A, HTR1F, OPRK1, SLC6A2, SLC6A3, SLC6A4	Serotonin receptor antagonist
4626	0.92	cp	BRD-K70883034	nimetazepam	GABA receptor agonist		GABRA1, GABRA2, GABRA3, GABRA5	GABA receptor agonist
4627	0.92	cp	BRD-K51805276	temefos	Cholinesterase inhibitor			Cholinesterase inhibitor
4628	0.92	cp	BRD-K46317332	proadifen	Nitric oxide synthase inhibitor		NOS1	Nitric oxide synthase inhibitor
4629	0.92	cp	BRD-K76723084	isotretinoin	Retinoid receptor agonist	Retinoid receptor agonist	CYP2B6, CYP2C19, CYP2C8, CYP3A5, CYP3A7, NR2C2, PPARD, RARA, RARB, RARG, RORB, RORC	Retinoid receptor agonist
4634	0.88	cp	BRD-K36324071	NF-449	Purinergic receptor antagonist		P2RX1	Purinergic receptor antagonist
4635	0.88	cp	BRD-K94270326	ecopipam	Dopamine receptor antagonist		DRD1, DRD5, DRD2	Dopamine receptor antagonist
4636	0.88	cp	BRD-K17110974	aristolochic-acid	Phospholipase inhibitor			Phospholipase inhibitor
4642	0.85	cp	BRD-K85383046	IAA-94	Chloride channel blocker			Chloride channel blocker
4643	0.85	cp	BRD-A27887842	prednisolone	Glucocorticoid receptor agonist	Glucocorticoid receptor agonist	NR3C1, NR3C2, SERPINA6	Glucocorticoid receptor agonist
4644	0.85	cp	BRD-K32821942	azathioprine	Dehydrogenase inhibitor	IMPDH inhibitor	HPRT1, IMPDH1, PPAT	Dehydrogenase inhibitor
4654	0.81	cp	BRD-K67174588	toremifene	Estrogen receptor antagonist	Estrogen receptor antagonist	ESR1, CYP3A5	Estrogen receptor antagonist, Selective estrogen receptor modulator (SERM)
4655	0.81	cp	BRD-A11813248	AM-92016	Potassium channel blocker		GRIN1, GRIN2B	Potassium channel blocker
4656	0.81	cp	BRD-K70914287	BIBX-1382	EGFR inhibitor	EGFR inhibitor	EGFR, ERBB2	EGFR inhibitor, Tyrosine kinase inhibitor
4673	0.74	cp	BRD-K63516691	T-0156	Phosphodiesterase inhibitor		PDE5A	Phosphodiesterase inhibitor
4677	0.7	cp	BRD-K63150726	JTE-907	Cannabinoid receptor inverse agonist	Cannabinoid receptor agonist	CNR2	Cannabinoid receptor inverse agonist
4678	0.7	cp	BRD-K92049597	triamterene	Sodium channel blocker	Sodium channel blocker	SCNN1A, SCNN1B, SCNN1G, SCNN1D	Sodium channel blocker
4689	0.67	cp	BRD-K02965346	SU-11274	Hepatocyte growth factor receptor inhibitor		MET	Hepatocyte growth factor receptor inhibitor, Tyrosine kinase inhibitor
4696	0.63	cp	BRD-K88429204	pyrimethamine	Dihydrofolate reductase inhibitor	Dihydrofolate reductase inhibitor	DHFR, DHFRP1, HEXA, SLC47A1, STAT3	Dihydrofolate reductase inhibitor
4697	0.63	cp	BRD-K17796732	JWH-015	Cannabinoid receptor agonist	Cannabinoid receptor agonist	CNR2, GPR55	Cannabinoid receptor agonist
4698	0.63	cp	BRD-K30020243	aliskiren	Antihypertensive		REN	Antihypertensive, Peptidase inhibitor, Protease inhibitor, Renin inhibitor
4700	0.63	cp	BRD-K89732114	trifluoperazine	Dopamine receptor antagonist	Dopamine receptor antagonist	DRD2, ABCG2, ADRA1A, CALM1, CALY, CAMK2A, DRD4, HRH1, HTR2A, HTR2C, S100A4, SCN4A, SCN9A, TNNC1	Dopamine receptor antagonist
4705	0.6	cp	BRD-K52850071	JAK3-Inhibitor-II	JAK inhibitor	JAK inhibitor	EGFR, ALK, JAK1, JAK2, JAK3	JAK inhibitor
4706	0.6	cp	BRD-K83023055	GR-135531	Melatonin receptor agonist			Melatonin receptor agonist
4713	0.56	cp	BRD-K50325075	UCL-2077	Slow after hyperpolarization channel blocker			Slow after hyperpolarization channel blocker
4714	0.56	cp	BRD-K09497549	kawain	Calcium channel modulator		MTOR	Calcium channel modulator, MTOR inhibitor, Sodium channel blocker
4716	0.56	cp	BRD-K46211610	tolazoline	Adrenergic receptor antagonist		ADRA2A, ADRA2B, ADRA2C, ADRA1A, HRH1, HRH2	Adrenergic receptor antagonist
4721	0.53	cp	BRD-K86204871	terconazole	Sterol demethylase inhibitor	Sterol demethylase inhibitor		Sterol demethylase inhibitor
4722	0.53	cp	BRD-K61250553	loperamide	Opioid receptor agonist		OPRM1, OPRD1, CACNA1A, CALM1, CYP2B6, CYP2C8, NPR2, OPRK1, POMC	Opioid receptor agonist
4726	0.47	cp	BRD-M47937986	cefatrizine	Bacterial cell wall synthesis inhibitor			Bacterial cell wall synthesis inhibitor
4731	0.46	cp	BRD-K18523449	mestanolone	Androgenic steroid	Androgen receptor modulator		Androgenic steroid
4732	0.46	cp	BRD-K52172416	anastrozole	Aromatase inhibitor		CYP19A1	Aromatase inhibitor
4733	0.46	cp	BRD-K60038276	irbesartan	Angiotensin receptor antagonist	Angiotensin receptor antagonist	AGTR1, JUN, SLC10A1	Angiotensin receptor antagonist
4735	0.43	cp	BRD-K78959463	FPL-64176	Calcium channel activator		CACNA1C, CACNA1S	Calcium channel activator
4736	0.42	cp	BRD-K26429091	J-104129	Acetylcholine receptor antagonist		CHRM3	Acetylcholine receptor antagonist
4737	0.42	cp	BRD-A03816571	CP-55940	Cannabinoid receptor agonist		CNR1, CNR2, CXCR4, GPR55	Cannabinoid receptor agonist
4740	0.39	cp	BRD-K67537649	PQ-401	IGF-1 inhibitor		IGF1R	IGF-1 inhibitor, IGF-1R inhibitor
4743	0.35	cp	BRD-K92015269	GBR-12783	Dopamine uptake inhibitor			Dopamine uptake inhibitor
4745	0.32	cp	BRD-K94649603	taxifolin	Opioid receptor antagonist		APOB, APP, HMGCR	Opioid receptor antagonist
4746	0.32	cp	BRD-A34817987	itraconazole	Cytochrome P450 inhibitor		CYP3A5, CYP3A7, CYP51A1, KDR	Cytochrome P450 inhibitor
4749	0.32	cp	BRD-K55127134	fluphenazine	Dopamine receptor antagonist	Dopamine receptor antagonist	DRD2, DRD1, CALM1, CHRNA7, DRD5, HRH1, HTR2A, HTR6, HTR7	Dopamine receptor antagonist
4753	0.29	cp	BRD-K50168500	canertinib	EGFR inhibitor	EGFR inhibitor	EGFR, ERBB2, ERBB4, AKT1	EGFR inhibitor
4757	0.28	cp	BRD-A84481105	thioridazine	Dopamine receptor antagonist	Dopamine receptor antagonist	DRD1, DRD2, HTR2A, ADRA1A, ADRA1B, CHRNA7, DRD5, HRH1, HTR1A, HTR2C, HTR6, HTR7, KCNH2, MALT1	Dopamine receptor antagonist
4759	0.25	cp	BRD-A32349859	methyl-angolensate	Apoptosis inhibitor		HTR2B	Apoptosis inhibitor
4765	0.21	cp	BRD-A31575449	CGP-20712	Adrenergic receptor antagonist		ADRB1, ADRB3	Adrenergic receptor antagonist
4766	0.21	cp	BRD-A33168282	sotalol	Adrenergic receptor antagonist		ADRB1, ADRB2, KCNH2	Adrenergic receptor antagonist
4767	0.21	cp	BRD-K10974103	diloxanide	Protein synthesis inhibitor			Protein synthesis inhibitor
4768	0.21	cp	BRD-A65145453	ATPA	Glutamate receptor agonist		GRIK1, GRIA2	Glutamate receptor agonist
4772	0.18	cp	BRD-K46435977	valaciclovir	DNA polymerase inhibitor	DNA polymerase inhibitor		DNA polymerase inhibitor
4774	0.14	cp	BRD-K54759182	dosulepin	Norepinephrine reuptake inhibitor		SLC6A2, SLC6A4, CHRM1, CHRM2, CHRM3, CHRM4, CHRM5, CYP2C19, HRH1	Norepinephrine reuptake inhibitor, Tricyclic antidepressant, Serotonin reuptake inhibitor
4775	0.14	cp	BRD-K39746403	erythromycin	NFkB pathway inhibitor		CYP3A4, MLNR	NFkB pathway inhibitor
4777	0.11	cp	BRD-K41731458	triclosan	Enoyl-[acyl-carrier-protein] reductase [NADH] inhibitor		DNMT1	Enoyl-[acyl-carrier-protein] reductase [NADH] inhibitor
4787	0	cp	BRD-K39569857	avrainvillamide-analog-3	nucleophosmin inhibitor	Nucleophosmin inhibitor	NPM1	nucleophosmin inhibitor
4950	0	cp	BRD-K06817181	BRD-K06817181	JAK inhibitor		JAK2	JAK inhibitor
4951	0	cp	BRD-K61480498	epoxycholesterol	LXR agonist		NR1H2, NR1H3	LXR agonist
4952	0	cp	BRD-A96799240	4-hydroxyretinoic-acid	Retinoid receptor binder			Retinoid receptor binder
4953	0	cp	BRD-U66370498	androstanol	CAR antagonist		NR1I3	CAR antagonist
4954	0	cp	BRD-K74733595	APHA-compound-8	HDAC inhibitor	HDAC inhibitor	HDAC8	HDAC inhibitor
4955	0	cp	BRD-A59808129	guggulsterone	Cholesterol inhibitor	FXR antagonist	NR1H4, PGR, AR, ESR1, IKBKB, NR1I2, NR3C1, NR3C2	Cholesterol inhibitor, Estrogen receptor agonist, FXR antagonist, IKK inhibitor, Pregnane X receptor agonist, Progesterone receptor agonist
4956	0	cp	BRD-K01436366	XMD-1150	Leucine rich repeat kinase inhibitor	Leucine rich repeat kinase inhibitor	LRRK2	Leucine rich repeat kinase inhibitor
4957	0	cp	BRD-K59753975	vindesine	Tubulin inhibitor	Tubulin inhibitor	TUBB, TUBB1	Tubulin inhibitor
4958	0	cp	BRD-K08924299	palonosetron	Serotonin receptor antagonist		HTR3A	Serotonin receptor antagonist
4959	0	cp	BRD-K49810818	sorafenib	FLT3 inhibitor	FLT3 inhibitor, PDGFR/KIT inhibitor, RAF inhibitor, VEGFR inhibitor	RET, BRAF, FLT3, KDR, RAF1, FLT1, FLT4, KIT, DDR2, FGFR1, PDGFRB, CYP2B6, CYP2C8, CYP3A5, PDGFB, SLCO1B3	FLT3 inhibitor, KIT inhibitor, PDGFR receptor inhibitor, RAF inhibitor, VEGFR inhibitor, RET tyrosine kinase inhibitor
4960	0	cp	BRD-K15402119	huperzine-a	Acetylcholinesterase inhibitor		ACHE	Acetylcholinesterase inhibitor
4961	0	cp	BRD-K54987996	CAY-10578	Casein kinase inhibitor			Casein kinase inhibitor
4962	0	cp	BRD-K74761218	WT-171	HDAC inhibitor		HDAC6	HDAC inhibitor
4963	0	cp	BRD-K36153907	KU-C103885	Cystic fibrosis transmembrane conductance regulator inhibitor			Cystic fibrosis transmembrane conductance regulator inhibitor
4964	0	cp	BRD-K69840642	ISOX	HDAC inhibitor	HDAC inhibitor	HDAC6	HDAC inhibitor
4965	0	cp	BRD-K61829047	7b-cis	Exportin antagonist		XPO1	Exportin antagonist
4966	0	cp	BRD-K12932420	YM-976	Phosphodiesterase inhibitor		PDE4A, PDE4B, PDE4C, PDE4D, TNF	Phosphodiesterase inhibitor
4967	0	cp	BRD-K22503835	scriptaid	HDAC inhibitor	HDAC inhibitor	HDAC1, HDAC2, HDAC3, HDAC4, HDAC5, HDAC6, HDAC7, HDAC8, HDAC9	HDAC inhibitor
4968	0	cp	BRD-K96720755	relcovaptan	Vasopressin receptor antagonist		AVPR1A, AVPR1B, AVPR2, OXTR	Vasopressin receptor antagonist
4969	0	cp	BRD-A02710418	meptazinol	Opioid receptor agonist		BCHE	Opioid receptor agonist
4970	0	cp	BRD-A99449986	MT-21	Caspase activator		CYCS, SLC25A4	Caspase activator
4971	0	cp	BRD-K96670504	lonidamine	Glucokinase inhibitor		GCK	Glucokinase inhibitor
4972	0	cp	BRD-A01346607	flumetasone	Glucocorticoid receptor agonist	Glucocorticoid receptor agonist	NR3C1, PLA2G1B	Glucocorticoid receptor agonist
4973	0	cp	BRD-K23623876	decafluorobutane	Contrast agent		GRM5	Contrast agent
4974	0	cp	BRD-K99174507	cardiogenol-c	Cardiomyogenesis inducer			Cardiomyogenesis inducer
4975	0	cp	BRD-K32906660	bis-tyrphostin	EGFR inhibitor		DNM1, EGFR	EGFR inhibitor
4976	0	cp	BRD-K18799075	BAY-59-3074	Cannabinoid receptor partial agonist	Cannabinoid receptor agonist	CNR1, CNR2	Cannabinoid receptor partial agonist
4977	0	cp	BRD-A43974575	tranylcypromine	Monoamine oxidase inhibitor		MAOA, MAOB, KDM1A, CYP2A6	Monoamine oxidase inhibitor
4978	0	cp	BRD-K81376179	TCS-359	FLT3 inhibitor		FLT3	FLT3 inhibitor
4979	0	cp	BRD-K54665485	R-59022	Diacylglycerol kinase inhibitor		DGKA	Diacylglycerol kinase inhibitor, Protein kinase inhibitor
4980	0	cp	BRD-K08973992	linoleic-acid	Oxidative stress inducer		FABP4, FFAR1, FFAR4, HNF4A, KCNB1, PPARG, TRPM8	Oxidative stress inducer
4981	0	cp	BRD-A37347161	BRL-52537	Opioid receptor agonist		OPRK1	Opioid receptor agonist
4982	0	cp	BRD-K41445866	alfaxalone	Chloride channel agonist		HSD11B1	Chloride channel agonist, GABA receptor agonist
5894	0	cp	BRD-K46056750	AZD-7762	CHK inhibitor		CHEK1, CHEK2	CHK inhibitor
5895	0	cp	BRD-K72093121	vidarabine	Antiviral	Ribonucleotide reductase inhibitor	ADCY5	Antiviral
5896	0	cp	BRD-A91008255	bepridil	Calcium channel blocker		ATP1A1, CACNA1A, CACNA1C, CACNA1H, CACNA2D2, CALM1, KCNQ1, KCNQ4, PDE1A, PDE1B, SCN5A, TNNC1	Calcium channel blocker, L-type calcium channel blocker
5897	0	cp	BRD-K52522949	NCH-51	HDAC inhibitor	HDAC inhibitor	HDAC1, HDAC10, HDAC11, HDAC2, HDAC3, HDAC4, HDAC5, HDAC6, HDAC7, HDAC8, HDAC9	HDAC inhibitor
5898	0	cp	BRD-K44497846	enalapril	ACE inhibitor		ACE	ACE inhibitor
5899	0	cp	BRD-A87848830	bimatoprost	Prostanoid receptor agonist		PTGFR, AKR1C3, PTGER1, PTGER3	Prostanoid receptor agonist
5900	0	cp	BRD-K96037667	norethindrone	Progesterone receptor agonist	Progesterone receptor agonist	PGR	Progesterone receptor agonist, Progestogen hormone
5901	0	cp	BRD-K55930204	phenytoin	Hydantoin antiepileptic		ABCB1, CYP2B6, CYP2C19, CYP3A4, SCN1A, SCN2A, SCN5A	Hydantoin antiepileptic
5902	0	cp	BRD-K91601245	mercaptopurine	Immunosuppressant		HPRT1, IMPDH1, IMPDH2, PPAT	Immunosuppressant, Protein synthesis inhibitor, Purine antagonist
5903	0	cp	BRD-K37194137	III606050	Cytochrome P450 inhibitor			Cytochrome P450 inhibitor
5904	0	cp	BRD-A64479082	quinidine	Sodium channel blocker	Sodium channel blocker	SCN5A, ABCB1, CYP2D6, KCNA5, KCNA7, KCNH1, KCNH2, KCNH5, KCNK1, KCNK6, SLC29A4	Sodium channel blocker
5905	0	cp	BRD-K50387473	XMD-892	MAP kinase inhibitor	Bromodomain Inhibitor, Leucine rich repeat kinase inhibitor	MAPK7, DCLK2, LRRK2, PLK4, TNK1	MAP kinase inhibitor
5906	0	cp	BRD-K17743125	belinostat	HDAC inhibitor	HDAC inhibitor	HDAC1, HDAC2, HDAC3, HDAC4, HDAC5, HDAC6, HDAC7, HDAC8, HDAC9	HDAC inhibitor
5907	0	cp	BRD-A34208323	VU-0404997-2	Glutamate receptor modulator		GRM4	Glutamate receptor modulator
5908	0	cp	BRD-K30649484	mafenide	Carbonic anhydrase inhibitor		CA6, CA12, CA14, CA2, CA4, CA9	Carbonic anhydrase inhibitor
5909	0	cp	BRD-K81418486	vorinostat	HDAC inhibitor	HDAC inhibitor	HDAC1, HDAC2, HDAC3, HDAC6, HDAC8, HDAC10, HDAC11, HDAC5, HDAC9	HDAC inhibitor
5910	0	cp	BRD-K11853856	PJ-34	PARP inhibitor	PARP inhibitor	EEF2, PARP1, PARP15, PARP3	PARP inhibitor
5916	-0.06	cp	BRD-K34533029	tyrphostin-AG-494	EGFR inhibitor		EGFR	EGFR inhibitor
5918	-0.07	cp	BRD-K92817986	BJM-CSC-19	MEK inhibitor			MEK inhibitor
5919	-0.07	cp	BRD-K00234327	RU-24969	Serotonin receptor agonist		HTR1A, HTR1B, HTR6, HTR1D, HTR2A, HTR2B, HTR2C, HTR5A	Serotonin receptor agonist
5920	-0.07	cp	BRD-K12994359	valdecoxib	Cyclooxygenase inhibitor		PTGS2, CA12, CYP2C19	Cyclooxygenase inhibitor
5927	-0.14	cp	BRD-K28849549	mesalazine	Cyclooxygenase inhibitor		PTGS1, PPARG, PTGS2, ALOX5, CHUK, CTNNB1, IKBKB, MPO, NAT1	Cyclooxygenase inhibitor, Lipoxygenase inhibitor, Prostanoid receptor antagonist
5928	-0.2	cp	BRD-K62858456	lomerizine	Calcium channel blocker	Calcium channel blocker	ABCB1, CACNA1B, SCN5A	Calcium channel blocker
5930	-0.21	cp	BRD-K93034159	cladribine	Adenosine deaminase inhibitor	Ribonucleotide reductase inhibitor	ADA, PNP, POLA1, POLE, POLE2, POLE3, POLE4, RRM1, RRM2, RRM2B	Adenosine deaminase inhibitor, Ribonucleoside reductase inhibitor
5931	-0.28	cp	BRD-K06208435	YS-035	Calcium channel blocker			Calcium channel blocker
5932	-0.28	cp	BRD-K18909381	CGS-12066B	Serotonin receptor agonist		HTR1B, HTR1A, HTR1D, HTR2A, HTR2B, HTR2C	Serotonin receptor agonist
5933	-0.28	cp	BRD-K12357156	AG-490	EGFR inhibitor		JAK2, JAK3, EGFR, STAT3	EGFR inhibitor, ErbB2 inhibitor, JAK inhibitor
5934	-0.28	cp	BRD-K39915878	loxapine	Dopamine receptor antagonist		DRD2, DRD3, DRD4, DRD1, HRH1, HTR2A, HTR2C, HTR6, ADRA1A, ADRA1B, ADRA2A, ADRA2B, ADRA2C, ADRB1, CHRM1, CHRM2, CHRM3, CHRM4, CHRM5, DRD5, HRH2, HRH4, HTR1A, HTR1B, HTR1D, HTR1E, HTR3A, HTR5A, HTR7, SLC6A2, SLC6A3, SLC6A4	Dopamine receptor antagonist, Dopamine receptor ligand, Serotonin receptor antagonist
5935	-0.28	cp	BRD-A04553218	chlorphenamine	Histamine receptor antagonist		HRH1, SLC6A2, SLC6A3, SLC6A4	Histamine receptor antagonist
5940	-0.35	cp	BRD-M00539986	formoterol	Adrenergic receptor agonist	Beta-adrenergic receptor agonist	ADRB2, CYP2C19	Adrenergic receptor agonist
5941	-0.35	cp	BRD-K17008822	BD-1008	Sigma receptor antagonist	Sigma receptor antagonist		Sigma receptor antagonist
5943	-0.39	cp	BRD-K00337317	NU-7441	DNA dependent protein kinase inhibitor	DNA dependent protein kinase inhibitor	PRKDC, ABCB1	DNA dependent protein kinase inhibitor, P-glycoprotein inhibitor
5944	-0.39	cp	BRD-K04046242	equilin	Estrogen receptor agonist	Estrogen receptor agonist	HSD17B1	Estrogen receptor agonist
5948	-0.46	cp	BRD-K03670461	tyrphostin-AG-82	EGFR inhibitor		EGFR, LCK	EGFR inhibitor
5949	-0.49	cp	BRD-A98378129	talniflumate	Cyclooxygenase inhibitor		CLCA1	Cyclooxygenase inhibitor
5950	-0.49	cp	BRD-A68281735	REV-5901	Leukotriene receptor antagonist		ALOX5	Leukotriene receptor antagonist, Lipoxygenase inhibitor
5951	-0.49	cp	BRD-K50891186	GR-103691	Dopamine receptor antagonist	Dopamine receptor antagonist		Dopamine receptor antagonist
5952	-0.49	cp	BRD-K68132782	terbinafine	Fungal squalene epoxidase inhibitor		CYP2C19, CYP2C8, SQLE	Fungal squalene epoxidase inhibitor
5956	-0.53	cp	BRD-K37846922	3,3'-diindolylmethane	CHK inhibitor		AHR, AR, CYP1A2, GUSB, IDO1	CHK inhibitor, Cytochrome P450 activator, Indoleamine 2,3-dioxygenase inhibitor
5957	-0.53	cp	BRD-K86887724	dofetilide	Potassium channel blocker		KCNH2, KCNH1, KCNJ12, KCNK2	Potassium channel blocker
5958	-0.53	cp	BRD-K46142322	RS-67333	Serotonin receptor partial agonist		HTR4	Serotonin receptor partial agonist
5959	-0.53	cp	BRD-K60770992	pergolide	Dopamine receptor agonist		DRD1, DRD2, ADRA2A, ADRA2B, ADRA2C, DRD3, DRD4, DRD5, HTR1A, HTR1B, HTR1D, HTR2A, HTR2B, HTR2C, ADRA1A, ADRA1B, ADRA1D, KCNA5	Dopamine receptor agonist
5963	-0.55	cp	BRD-K84663978	trequinsin	Phosphodiesterase inhibitor		PDE4A, PDE4B, PDE4C, PDE4D, PDE5A, PTGIR	Phosphodiesterase inhibitor
5965	-0.56	cp	BRD-K43797669	genistein	Tyrosine kinase inhibitor		CFTR, ESR2, EGFR, ESR1, ESRRA, ESRRB, ESRRG, NCOA1, NCOA2, PPARG, PTK2B, TOP2A, TRPC5	Tyrosine kinase inhibitor
5966	-0.56	cp	BRD-K57179821	crotamiton	Antipruritic			Antipruritic
5971	-0.63	cp	BRD-K59332007	linopirdine	Potassium channel blocker		KCNQ2, KCNQ3, KCNQ4, KCNQ5	Potassium channel blocker
5974	-0.67	cp	BRD-K83063356	RS-102895	CCR antagonist		CCR2	CCR antagonist
5975	-0.67	cp	BRD-K96799727	pifithrin-mu	HSP inhibitor		HSPA1A, TP53	HSP inhibitor
5976	-0.67	cp	BRD-A75769826	SDM25N	Opioid receptor antagonist		OPRD1	Opioid receptor antagonist
5985	-0.74	cp	BRD-K63923597	barasertib	Aurora kinase inhibitor	Aurora kinase inhibitor	AURKB, AURKC	Aurora kinase inhibitor
5986	-0.74	cp	BRD-A81795050	U-18666A	Oxidosqualene cyclase inhibitor			Oxidosqualene cyclase inhibitor
5987	-0.74	cp	BRD-K89210380	biotin	Vitamin B		ACACA, ACACB, HLCS, MCCC1, MCCC2, PC, PCCA, PCCB, SLC5A6	Vitamin B
5990	-0.78	cp	BRD-K86301799	dipyridamole	Phosphodiesterase inhibitor		ADA, PDE5A, PDE10A, PDE4A, PDE7B, PDE8A, PDE8B, SLC29A1	Phosphodiesterase inhibitor
5991	-0.78	cp	BRD-K70327191	benzoxiquine	Anti-infective			Anti-infective
6001	-0.81	cp	BRD-A31195449	TCB2	Serotonin receptor agonist		HTR2A	Serotonin receptor agonist
6004	-0.85	cp	BRD-K39670393	amthamine	Histamine receptor agonist		HRH2	Histamine receptor agonist
6005	-0.85	cp	BRD-K02581333	protein-tyrosine-phosphatase-inhibitor-IV	Tyrosine phosphatase inhibitor		PTPN1, PTPN11	Tyrosine phosphatase inhibitor
6006	-0.85	cp	BRD-K96084870	DMBI	PDGFR receptor inhibitor		PDGFRB	PDGFR receptor inhibitor, VEGFR inhibitor
6007	-0.85	cp	BRD-K17561142	amiodarone	Potassium channel blocker		KCNH2, ADRB1, CACNA1H, CACNA2D2, CHRM3, CYP2C8, KCNA7, SCN5A	Potassium channel blocker
6010	-0.88	cp	BRD-A73680854	PT-630	Dipeptidyl peptidase inhibitor		DPP4, FAP	Dipeptidyl peptidase inhibitor
6011	-0.88	cp	BRD-K68873215	phosphodiesterase-V-inhibitor-II	Phosphodiesterase inhibitor		PDE5A	Phosphodiesterase inhibitor
6014	-0.92	cp	BRD-K67578145	GDC-0879	RAF inhibitor	RAF inhibitor	BRAF	RAF inhibitor
6015	-0.92	cp	BRD-K40902647	vincamine	Adrenergic receptor antagonist		CHRM1, CHRM2, CHRM3, CHRM4	Adrenergic receptor antagonist
6016	-0.92	cp	BRD-K61401890	deguelin	NADH-ubiquinone oxidoreductase (Complex I) inhibitor		AKT1, PTGS2	NADH-ubiquinone oxidoreductase (Complex I) inhibitor
6018	-0.94	cp	BRD-K64402243	ivachtin	Caspase inhibitor		CASP3	Caspase inhibitor
6019	-0.95	cp	BRD-A23683907	NAS-181	Serotonin receptor antagonist		HTR1B	Serotonin receptor antagonist
6020	-0.95	cp	BRD-A62021152	WAY-161503	Serotonin receptor agonist		HTR2C	Serotonin receptor agonist
6022	-0.95	cp	BRD-K07691486	roscovitine	CDK inhibitor	CDK inhibitor	CDK2, CDK9, CDK7, CDK1, CDK5	CDK inhibitor
6023	-0.95	cp	BRD-K88742110	BRD-K88742110	HDAC inhibitor		HDAC8, IL1B	HDAC inhibitor
6032	-0.99	cp	BRD-K83637872	SANT-1	Smoothened receptor antagonist		DHH, IHH, PTCH1, SMO	Smoothened receptor antagonist
6033	-1	cp	BRD-K99946902	hexylresorcinol	Local anesthetic		TYR	Local anesthetic
6036	-1.02	cp	BRD-K28346421	rifapentine	RNA polymerase inhibitor		CYP2C8, CYP3A4	RNA polymerase inhibitor
6039	-1.02	cp	BRD-A85860691	chaetocin	Histone lysine methyltransferase inhibitor		EHMT2, SUV39H1	Histone lysine methyltransferase inhibitor
6041	-1.06	cp	BRD-K51816706	oxindole-I	VEGFR inhibitor		AKT1, KDR, PDPK1, RET	VEGFR inhibitor
6047	-1.13	cp	BRD-K02275692	cefotiam	Bacterial cell wall synthesis inhibitor			Bacterial cell wall synthesis inhibitor
6059	-1.2	cp	BRD-K84709232	caffeic-acid	Lipoxygenase inhibitor		ALOX5, MIF, RELA, TNF	Lipoxygenase inhibitor, HIV integrase inhibitor, NFkB pathway inhibitor, Nitric oxide production inhibitor, PPAR receptor modulator, TNF production inhibitor, Tumor necrosis factor production inhibitor
6060	-1.2	cp	BRD-K51223576	AG-99	Tyrosine kinase inhibitor		EGFR	Tyrosine kinase inhibitor
6066	-1.22	cp	BRD-K40227168	vinburnine	Adrenergic receptor antagonist		CHRM1, CHRM2, CHRM3, CHRM4	Adrenergic receptor antagonist
6067	-1.23	cp	BRD-A44133049	azasetron	Serotonin receptor antagonist		HTR3A, HTR3B	Serotonin receptor antagonist
6068	-1.23	cp	BRD-A89337244	PD-102807	Acetylcholine receptor antagonist		CHRM4	Acetylcholine receptor antagonist
6069	-1.23	cp	BRD-K25906698	immepip	Histamine receptor agonist		HRH3, HRH4	Histamine receptor agonist
6070	-1.23	cp	BRD-A80017228	bendroflumethiazide	Sodium/potassium/chloride transporter inhibitor		SLC12A3, CA1, CA2, CA4, KCNMA1, SLC12A1	Sodium/potassium/chloride transporter inhibitor
6076	-1.26	cp	BRD-K93080877	Ala-Ala-Phe-CMK	Tripeptidyl peptidase inhibitor		TPP2	Tripeptidyl peptidase inhibitor
6080	-1.27	cp	BRD-K78126613	menadione	Mitochondrial DNA polymerase inhibitor		AOX1, BGLAP, F10, F2, F7, F9, GGCX, NQO1, NQO2, PKM, PROC, PROS1, PROZ, VKORC1, VKORC1L1	Mitochondrial DNA polymerase inhibitor, Phosphatase inhibitor
6086	-1.3	cp	BRD-K82823804	SA-792987	PKC inhibitor	PKC inhibitor	WEE1	PKC inhibitor
6087	-1.3	cp	BRD-K38003476	clocortolone	Glucocorticoid receptor agonist	Glucocorticoid receptor agonist	NR3C1, PLA2G1B	Glucocorticoid receptor agonist, Steroid
6093	-1.37	cp	BRD-K09635134	l-erythro-MAPP	negative control for D-erythro-MAPP			negative control for D-erythro-MAPP
6099	-1.41	cp	BRD-K68202742	trichostatin-a	HDAC inhibitor	HDAC inhibitor	HDAC7, HDAC8, HDAC1, HDAC10, HDAC2, HDAC3, HDAC4, HDAC5, HDAC6, HDAC9	HDAC inhibitor, CDK activator, ID1 inhibitor
6100	-1.41	cp	BRD-K50311478	tosyl-phenylalanyl-chloromethyl-ketone	Chymotrypsin inhibitor			Chymotrypsin inhibitor
6103	-1.44	cp	BRD-K11540476	EMF-BCA1-64	Caspase inhibitor		CASP3	Caspase inhibitor
6110	-1.52	cp	BRD-A98702003	carbenoxolone	11-beta-HSD1 inhibitor		HSD11B1, GJA1, GJA10, GJA3, GJA4, GJA5, GJA8, GJA9, GJB1, GJB2, GJB3, GJB4, GJB5, GJB6, GJB7, GJC1, GJC2, GJC3, GJD2, GJD3, GJD4, GJE1, PANX1, PANX2, PANX3	11-beta-HSD1 inhibitor
6115	-1.55	cp	BRD-K56429665	calcipotriol	Vitamin D receptor agonist	Vitamin D receptor agonist	VDR	Vitamin D receptor agonist
6124	-1.59	cp	BRD-K08287586	butylparaben	DNA synthesis inhibitor			DNA synthesis inhibitor
6131	-1.62	cp	BRD-A35588707	teniposide	Topoisomerase inhibitor	Topoisomerase inhibitor	TOP2A, CYP3A5	Topoisomerase inhibitor
6133	-1.66	cp	BRD-A62071884	siguazodan	Phosphodiesterase inhibitor		PDE3A	Phosphodiesterase inhibitor
6134	-1.66	cp	BRD-K47869605	podophyllotoxin	Microtubule inhibitor	Tubulin inhibitor	IGF1R, CASP3, TOP2A, TUBA4A, TUBB	Microtubule inhibitor, Tubulin inhibitor
6141	-1.69	cp	BRD-K83837640	JNJ-26854165	HDAC inhibitor		HDAC1, HDAC10, HDAC11, HDAC2, HDAC3, HDAC4, HDAC5, HDAC6, HDAC7, HDAC8, HDAC9, MDM2	HDAC inhibitor
6142	-1.69	cp	BRD-K36258877	AZ-10417808	Caspase inhibitor		CASP3	Caspase inhibitor
6146	-1.72	cp	BRD-K66766661	17-beta-estradiol	Estrogen receptor agonist	Estrogen receptor agonist	ESR1	Estrogen receptor agonist
6151	-1.76	cp	BRD-K06426971	ryuvidine	Histone lysine methyltransferase inhibitor		CDK4, CDK2	Histone lysine methyltransferase inhibitor
6157	-1.79	cp	BRD-A27554692	altrenogest	Progestogen hormone		PGR	Progestogen hormone
6158	-1.8	cp	BRD-A00520476	otenzepad	Acetylcholine receptor antagonist			Acetylcholine receptor antagonist
6159	-1.8	cp	BRD-K90789829	nefazodone	Adrenergic inhibitor		HTR2A, SLC6A4, HTR2C, SLC6A2, ADRA1A, ADRA1B, ADRA2A, CYP3A4, CYP3A5, CYP3A7, HTR1A, SLC6A3	Adrenergic inhibitor, Norepinephrine reuptake inhibitor, Serotonin receptor antagonist, Serotonin reuptake inhibitor
6160	-1.8	cp	BRD-K30296925	flavokavain-b	Antineoplastic		HIF1A	Antineoplastic
6161	-1.8	cp	BRD-K07237224	moclobemide	Monoamine oxidase inhibitor		MAOA, CYP2C19, MAOB	Monoamine oxidase inhibitor
6174	-1.87	cp	BRD-K36740062	GSK-1070916	Aurora kinase inhibitor	Aurora kinase inhibitor	AURKB, AURKC, AURKA, CYP2D6, CYP3A4	Aurora kinase inhibitor
6175	-1.87	cp	BRD-K86509404	iso-olomoucine	CDK inhibitor			CDK inhibitor
6180	-1.9	cp	BRD-K98521173	desoxycortone	Mineralocorticoid receptor agonist		NR3C1, NR3C2	Mineralocorticoid receptor agonist
6191	-1.94	cp	BRD-K90259198	W-7	Calmodulin antagonist		CALM1, CALM2, KCNA5, KCNH2, TNNC1, TNNI3	Calmodulin antagonist, Potassium channel blocker
6192	-1.94	cp	BRD-A06390036	hydroquinidine	Antiarrhythmic			Antiarrhythmic
6194	-1.97	cp	BRD-K48722258	dilazep	Adenosine reuptake inhibitor		SLC29A1, CACNA1C	Adenosine reuptake inhibitor
6207	-2.04	cp	BRD-K52620403	STO-609	Calmodulin antagonist		CAMKK1, CAMKK2	Calmodulin antagonist
6208	-2.04	cp	BRD-K76810206	nicergoline	Adrenergic receptor antagonist		ADRA1A	Adrenergic receptor antagonist
6210	-2.08	cp	BRD-K21565985	xylazine	Adrenergic receptor agonist		ADRA2A, ADRA2B, ADRA2C	Adrenergic receptor agonist
6213	-2.15	cp	BRD-K60762818	desipramine	Tricyclic antidepressant	Tricyclic antidepressant	SLC6A2, SLC6A4, ADRA1A, ADRA1B, ADRA1D, ADRA2A, ADRA2B, ADRA2C, ADRB1, ADRB2, CHRM1, CHRM2, CHRM3, CHRM4, CHRM5, DRD2, HRH1, HTR1A, HTR2A, HTR2C, SMPD1	Tricyclic antidepressant
6215	-2.17	cp	BRD-A06784547	MRS-1334	Adenosine receptor antagonist			Adenosine receptor antagonist
6217	-2.18	cp	BRD-A03623303	metoprolol	Adrenergic receptor antagonist		ADRB1, ADRB2	Adrenergic receptor antagonist
6233	-2.26	cp	BRD-K20338176	cefaclor	Bacterial cell wall synthesis inhibitor			Bacterial cell wall synthesis inhibitor
6243	-2.33	cp	BRD-K08417745	SID-26681509	Cathepsin inhibitor		CTSL	Cathepsin inhibitor
6244	-2.33	cp	BRD-A75478957	PD-166793	Metalloproteinase inhibitor		MMP13, MMP2, MMP3	Metalloproteinase inhibitor, Collagenase inhibitor
6246	-2.33	cp	BRD-K24994810	androstenol	GABA receptor modulator		NR1I3	GABA receptor modulator
6250	-2.36	cp	BRD-K12867552	THM-I-94	HDAC inhibitor	HDAC inhibitor	HDAC1, HDAC10, HDAC2, HDAC3, HDAC6, HDAC8	HDAC inhibitor
6251	-2.36	cp	BRD-K34170797	fexaramine	FXR agonist		NR1H4	FXR agonist
6265	-2.43	cp	BRD-K45033733	famciclovir	DNA polymerase inhibitor	DNA polymerase inhibitor		DNA polymerase inhibitor
6273	-2.47	cp	BRD-A39646320	HC-toxin	HDAC inhibitor	HDAC inhibitor	HDAC1	HDAC inhibitor
6274	-2.47	cp	BRD-K99616396	motesanib	KIT inhibitor	PDGFR/KIT inhibitor	FLT1, FLT4, KDR, KIT, PDGFRA, RET	KIT inhibitor, PDGFR receptor inhibitor, VEGFR inhibitor
6278	-2.47	cp	BRD-K37865504	LY-2183240	FAAH inhibitor		FAAH	FAAH inhibitor
6280	-2.48	cp	BRD-K89839824	raltitrexed	Thymidylate synthase inhibitor	Thymidylate synthase inhibitor	TYMS, FPGS	Thymidylate synthase inhibitor
6288	-2.55	cp	BRD-A14966924	alaproclate	Serotonin receptor antagonist		SLC6A4	Serotonin receptor antagonist
6294	-2.61	cp	BRD-K83322645	L-693403	Sigma receptor agonist		DRD2, SIGMAR1	Sigma receptor agonist, Sigma receptor antagonist
6295	-2.61	cp	BRD-K91290917	amodiaquine	Histamine receptor agonist		HNMT, CYP2C8	Histamine receptor agonist
6297	-2.61	cp	BRD-K05395900	nicotine	Acetylcholine receptor agonist		CHRNA10, CHRNA9, AOX1, CHAT, CHRNA2, CHRNA3, CHRNA4, CHRNA5, CHRNA6, CHRNA7, CHRNB2, CHRNB3, CHRNB4, CYP19A1, CYP2B6, TBXAS1, TRPA1	Acetylcholine receptor agonist
6305	-2.68	cp	BRD-K74133369	oligomycin-a	ATP synthase inhibitor	ATPase inhibitor, ATP synthase inhibitor	ATP5A1	ATP synthase inhibitor, ATPase inhibitor
6314	-2.74	cp	BRD-K50140147	NVP-TAE684	ALK inhibitor		ALK, INSR	ALK inhibitor
6315	-2.75	cp	BRD-K78431006	crizotinib	ALK inhibitor		ALK, MET, CYP2B6, CYP3A5, MST1R, ROS1	ALK inhibitor
6330	-2.89	cp	BRD-A02990301	lofexidine	Adrenergic receptor agonist		ADRA2A	Adrenergic receptor agonist
6331	-2.89	cp	BRD-K91904471	SD-169	p38 MAPK inhibitor		MAPK14	p38 MAPK inhibitor
6332	-2.89	cp	BRD-K57304726	PRE-084	Sigma receptor agonist		SIGMAR1	Sigma receptor agonist
6334	-2.9	cp	BRD-K66707493	lawsone	Coloring agent			Coloring agent
6338	-2.92	cp	BRD-A02481876	importazole	Importin-beta transport receptor inhibitor		KPNB1	Importin-beta transport receptor inhibitor
6352	-3	cp	BRD-K52459643	prostaglandin-e1	Prostanoid receptor agonist		PTGER1, PTGER2, CATSPER1, CATSPER2, CATSPER3, CATSPER4, PTGDR, PTGER4, PTGIR	Prostanoid receptor agonist
6360	-3.07	cp	BRD-A41450521	tosufloxacin	Bacterial DNA gyrase inhibitor			Bacterial DNA gyrase inhibitor
6371	-3.14	cp	BRD-K78280988	anandamide	Cannabinoid receptor agonist	Cannabinoid receptor agonist	CNR1, CNR2, TRPV1, CACNA1G, CACNA1H, CACNA1I, GLRA1, GPR119, GPR18, GPR55, KCNA2, KCND3, KCNK3, KCNK9, TRPM8	Cannabinoid receptor agonist
6372	-3.14	cp	BRD-K39987650	bisacodyl	Laxative			Laxative
6376	-3.21	cp	BRD-A22380646	pantoprazole	ATPase inhibitor		ATP4A, CYP2C19, CYP3A4	ATPase inhibitor
6377	-3.21	cp	BRD-K68143200	SA-792541	CDC inhibitor		CASP3, CDC25A, CDC25B	CDC inhibitor
6384	-3.28	cp	BRD-K82147103	lofepramine	Norepinephrine reuptake inhibitor		SLC6A2, SLC6A4	Norepinephrine reuptake inhibitor, Serotonin reuptake inhibitor
6389	-3.31	cp	BRD-K65639003	icariin	Phosphodiesterase inhibitor		NMUR2, PDE5A, SORD	Phosphodiesterase inhibitor
6396	-3.37	cp	BRD-K93258693	GW-9662	PPAR receptor antagonist		PPARG, NCOA2, RXRA	PPAR receptor antagonist
6401	-3.4	cp	BRD-K82357231	desloratadine	Histamine receptor antagonist		HRH1	Histamine receptor antagonist
6410	-3.45	cp	BRD-K57222227	indometacin	Cyclooxygenase inhibitor		PTGS1, PTGS2, PPARG, PTGDR2, GLO1, PLA2G2A, PPARA, PTGR2, SLC46A1	Cyclooxygenase inhibitor
6414	-3.45	cp	BRD-A36267905	buphenine	Adrenergic receptor agonist	Beta-adrenergic receptor agonist	ADRB2	Adrenergic receptor agonist
6416	-3.5	cp	BRD-K81528515	nilotinib	ABL inhibitor	FLT3 inhibitor	ABL1, KIT, BCR, CYP2B6, CYP2C8, DDR1, DDR2, PDGFRA	ABL inhibitor, BCR-ABL kinase inhibitor
6422	-3.52	cp	BRD-K53561341	KIN001-220	Aurora kinase inhibitor	Aurora kinase inhibitor	AURKA	Aurora kinase inhibitor
6423	-3.53	cp	BRD-A54845972	dihydroergotamine	Serotonin receptor agonist		HTR1D, HTR1B, ADRA2A, DRD2, HTR1E, HTR1F, HTR2B, HTR7	Serotonin receptor agonist
6436	-3.66	cp	BRD-A51382177	fosinopril	ACE inhibitor		ACE, ABCG2	ACE inhibitor
6437	-3.68	cp	BRD-K88679075	methandriol	Androgenic steroid	Androgen receptor modulator		Androgenic steroid
6439	-3.7	cp	BRD-K22631935	neurodazine	Neurogenesis of non-pluripotent C2C12 myoblast inducer			Neurogenesis of non-pluripotent C2C12 myoblast inducer
6440	-3.7	cp	BRD-K47192521	icosapent	Platelet aggregation inhibitor		PTGS1, PTGS2, ACSL3, ACSL4, FADS1, FFAR1, PPARD, PPARG, SLC8A1, TRPV1	Platelet aggregation inhibitor
6444	-3.72	cp	BRD-A24514565	warfarin	Vitamin K antagonist		VKORC1, CYP2C19, CYP2C8, CYP4F2	Vitamin K antagonist
6451	-3.81	cp	BRD-A92630576	trimebutine	Opioid receptor agonist		CHRM1, CHRM2, CHRM3, CHRM4	Opioid receptor agonist
6452	-3.82	cp	BRD-K93188295	ARC-239	Adrenergic receptor antagonist		ADRA2B, ADRA2A, ADRA2C	Adrenergic receptor antagonist
6456	-3.85	cp	BRD-A01643550	prednisolone	Glucocorticoid receptor agonist	Glucocorticoid receptor agonist	NR3C1, NR3C2, SERPINA6	Glucocorticoid receptor agonist
6472	-4.02	cp	BRD-K09631521	thiotepa	Cytochrome P450 inhibitor		CYP2B6	Cytochrome P450 inhibitor
6473	-4.02	cp	BRD-K52512893	SC-19220	Prostanoid receptor antagonist		PTGER1	Prostanoid receptor antagonist
6476	-4.05	cp	BRD-K29530284	amlexanox	Histamine receptor modulator		FGF1, IL3, S100A12, S100A13	Histamine receptor modulator
6479	-4.05	cp	BRD-K05653692	DL-PDMP	Glucosyltransferase inhibitor		ASAH1, UGCG	Glucosyltransferase inhibitor
6481	-4.09	cp	BRD-K94080537	diethyltoluamide	DEET activator of fly antenna ionotropic receptor IR40a			DEET activator of fly antenna ionotropic receptor IR40a
6488	-4.12	cp	BRD-K85090592	pilocarpine	Acetylcholine receptor agonist		CHRM3, CHRM1, CHRM2, CHRM4, CHRM5	Acetylcholine receptor agonist
6489	-4.12	cp	BRD-A79803969	memantine	Glutamate receptor antagonist		GRIN1, CHRFAM7A, CYP2E1, DRD2, GRIN2A, GRIN2B, GRIN3A, HTR3A	Glutamate receptor antagonist
6490	-4.13	cp	BRD-K04111260	raclopride	Dopamine receptor antagonist		DRD2, DRD3, HTR1A	Dopamine receptor antagonist
6491	-4.15	cp	BRD-K55454768	TAS-301	Calcium-calmodulin dependent protein kinase inhibitor		CAMK2A	Calcium-calmodulin dependent protein kinase inhibitor
6494	-4.18	cp	BRD-K17497770	butein	EGFR inhibitor		ACE, CXCL8, IL6, SIRT1, SRD5A1, SRD5A2, TNF	EGFR inhibitor, SRC inhibitor
6497	-4.21	cp	BRD-K47631482	bromhexine	Mucolytic agent			Mucolytic agent
6498	-4.23	cp	BRD-K43164539	cholic-acid	Bile acid	Bile acid	CES1, FECH, PLA2G1B, ADH1C, COX4I1, COX5A, COX5B, COX6A2, COX6B1, COX6C, COX7A1, COX7B, COX7C, COX8A, ESRRG, FABP6, GPBAR1, MT-CO1, MT-CO2, MT-CO3	Bile acid
6500	-4.24	cp	BRD-A36066264	estradiol-benzoate	Estrogen receptor agonist	Estrogen receptor agonist	ESR1	Estrogen receptor agonist
6501	-4.26	cp	BRD-K03842655	penitrem-a	Potassium channel blocker		KCNMA1	Potassium channel blocker
6508	-4.32	cp	BRD-K39520573	GW-5074	Leucine rich repeat kinase inhibitor	RAF inhibitor	LRRK1, LRRK2, NTRK1, RAF1	Leucine rich repeat kinase inhibitor, RAF inhibitor
6515	-4.37	cp	BRD-K17743697	KB-R7943	Sodium/calcium exchange inhibitor	T-type calcium channel blocker	SLC8A1, TRPC3, TRPC5, TRPC6	Sodium/calcium exchange inhibitor
6528	-4.55	cp	BRD-K93095519	SJ-172550	MDM inhibitor	MDM inhibitor	MDM4	MDM inhibitor
6532	-4.58	cp	BRD-K53790871	triamcinolone	Glucocorticoid receptor agonist	Glucocorticoid receptor agonist	NR3C1, CYP3A5, CYP3A7, SERPINA6	Glucocorticoid receptor agonist, Corticosteroid agonist, Immunosuppressant
6536	-4.65	cp	BRD-K29950728	clomifene	Estrogen receptor antagonist	Estrogen receptor antagonist	ESR1, AR	Estrogen receptor antagonist
6539	-4.69	cp	BRD-K02526760	QS-11	ARFGAP inhibitor		ARFGAP1	ARFGAP inhibitor
6546	-4.79	cp	BRD-K36395411	SB-206553	Serotonin receptor antagonist		HTR2B, HTR2C, HTR1A, HTR2A	Serotonin receptor antagonist
6553	-4.82	cp	BRD-K33860217	CP-94253	Serotonin receptor agonist		HTR1B	Serotonin receptor agonist
6556	-4.83	cp	BRD-A16311756	profenamine	Butyrylcholinesterase inhibitor		CHRM1, BCHE, CHRM2, GRIN3A	Butyrylcholinesterase inhibitor, Cholinergic receptor antagonist
6558	-4.9	cp	BRD-A59174698	ritodrine	Adrenergic receptor agonist	Beta-adrenergic receptor agonist	ADRB2	Adrenergic receptor agonist
6562	-4.92	cp	BRD-K03557653	sappanone-a	Tyrosinase inhibitor			Tyrosinase inhibitor, Melanin inhibitor
6566	-4.95	cp	BRD-K86600316	RS-79948	Adrenergic receptor antagonist			Adrenergic receptor antagonist
6567	-4.97	cp	BRD-K26241953	piceatannol	SYK inhibitor		ATP5A1, ATP5B, ATP5C1, IRF3, PTGS2, SIRT1, SYK, TYR	SYK inhibitor
6568	-4.97	cp	BRD-K92428232	GSK-461364	PLK inhibitor		PLK1	PLK inhibitor
6571	-5.01	cp	BRD-K63945320	dihydrosamidin	Phospholipase inhibitor			Phospholipase inhibitor, Nitric oxide production inhibitor, Platelet activating factor receptor antagonist
6572	-5.04	cp	BRD-A39747742	estradiol-valerate	Estrogen receptor agonist	Estrogen receptor agonist	ESR1	Estrogen receptor agonist
6573	-5.04	cp	BRD-K55748775	SCH-28080	ATPase inhibitor		ATP4A	ATPase inhibitor
6577	-5.06	cp	BRD-K12079898	PD-160170	Neuropeptide receptor antagonist		NPY1R	Neuropeptide receptor antagonist
6578	-5.07	cp	BRD-A39969961	eplerenone	Cytochrome P450 inhibitor		NR3C2, CYP3A5	Cytochrome P450 inhibitor
6584	-5.11	cp	BRD-K04170657	psoromic-acid	Ras GTPase inhibitor			Ras GTPase inhibitor
6588	-5.12	cp	BRD-K95237249	probenecid	Uricosuric blocker		SLC22A6, ABCC1, PANX1, SLC22A11, SLC22A8, SLCO1C1, TRPV2	Uricosuric blocker
6591	-5.15	cp	BRD-K81783531	VX-222	HCV inhibitor			HCV inhibitor
6593	-5.17	cp	BRD-A78322124	dobutamine	Adrenergic receptor agonist	Beta-adrenergic receptor agonist	ADRB1, ADRB2, ADRA1A	Adrenergic receptor agonist
6597	-5.23	cp	BRD-K63792901	arecaidine	Acetylcholine receptor agonist		CHRM1, CHRM2, CHRM3, CHRM4	Acetylcholine receptor agonist
6598	-5.24	cp	BRD-A17428743	BW-723C86	Serotonin receptor agonist		HTR2B, HTR2A, HTR2C	Serotonin receptor agonist
6604	-5.32	cp	BRD-A49046702	SKF-89976A	GABA uptake inhibitor		SLC6A1	GABA uptake inhibitor
6606	-5.39	cp	BRD-K16233984	eriochrome-black-t	Azo dye			Azo dye
6607	-5.39	cp	BRD-K50495309	SRC-kinase-inhibitor-I	SRC inhibitor		CSK, LCK, RIPK2	SRC inhibitor
6611	-5.43	cp	BRD-K67261995	adipiodone	Contrast agent		ALB	Contrast agent
6616	-5.46	cp	BRD-A24381660	zeranol	Estrogen receptor agonist			Estrogen receptor agonist
6618	-5.53	cp	BRD-K60274257	dephostatin	Tyrosine phosphatase inhibitor		PTPN1, PTPN6	Tyrosine phosphatase inhibitor
6620	-5.57	cp	BRD-K94070024	depomedrol	Glucocorticoid receptor agonist	Glucocorticoid receptor agonist		Glucocorticoid receptor agonist
6622	-5.59	cp	BRD-K63165456	norcyclobenzaprine	Adrenergic receptor agonist	Serotonin receptor antagonist	HTR2A	Adrenergic receptor agonist, Serotonin receptor antagonist
6623	-5.6	cp	BRD-A31204924	mitotane	Antineoplastic		CYP11B1, CYP11A1, CYP3A4, ESR1, FDX1	Antineoplastic
6625	-5.64	cp	BRD-A85025557	NCS-382	GABA receptor antagonist	GABA receptor antagonist	GABBR1, GABBR2, SLC52A2	GABA receptor antagonist
6626	-5.64	cp	BRD-K77908580	entinostat	HDAC inhibitor	HDAC inhibitor	HDAC1, HDAC2, HDAC3, HDAC9	HDAC inhibitor
6628	-5.66	cp	BRD-A15415227	GW-1929	PPAR receptor agonist	PPAR receptor agonist	INS, PPARG	PPAR receptor agonist, Insulin sensitizer
6630	-5.67	cp	BRD-K92678294	irilin-a	Isoflavone			Isoflavone
6631	-5.68	cp	BRD-K33583600	isoliquiritigenin	Guanylate cyclase activator		AKR1B1, HRH2, SIRT1	Guanylate cyclase activator
6633	-5.69	cp	BRD-K80725821	RS-16566	Serotonin receptor antagonist			Serotonin receptor antagonist
6634	-5.7	cp	BRD-A81772229	simvastatin	HMGCR inhibitor	HMGCR inhibitor	HMGCR, CYP2C8, CYP3A4, CYP3A5, ITGB2	HMGCR inhibitor
6641	-5.81	cp	BRD-K70577657	H-9	PKA inhibitor	PKA inhibitor	PRKACA	PKA inhibitor
6644	-5.82	cp	BRD-A20589515	dihydroxyphenylglycine	Glutamate receptor agonist		GRM1	Glutamate receptor agonist
6645	-5.83	cp	BRD-K77987382	mebendazole	Tubulin inhibitor	Tubulin inhibitor	TUBA1A, TUBB, TUBB4B	Tubulin inhibitor
6646	-5.85	cp	BRD-K82036761	sertraline	Serotonin receptor antagonist	Serotonin receptor antagonist	SLC6A4, CYP2C19, SLC6A3	Serotonin receptor antagonist
6649	-5.88	cp	BRD-K47943470	tyrphostin-51	EGFR inhibitor			EGFR inhibitor
6650	-5.88	cp	BRD-K32311154	nifekalant	Potassium channel blocker			Potassium channel blocker
6651	-5.88	cp	BRD-K94512704	spiramide	Dopamine receptor antagonist	Serotonin receptor antagonist	DRD2, HTR1A, HTR2A, HTR2B, HTR2C	Dopamine receptor antagonist, Serotonin receptor antagonist
6653	-5.88	cp	BRD-K50859149	sulfafurazole	Bacterial antifolate	Dihydrofolate reductase inhibitor		Bacterial antifolate
6654	-5.89	cp	BRD-K10136726	tosyllysyl-chloromethyl-ketone	Chymotrypsin inhibitor			Chymotrypsin inhibitor
6657	-5.92	cp	BRD-A41145729	methoprene-acid	Retinoid receptor agonist		NCOA2, NR1H3, RXRA, RXRB	Retinoid receptor agonist
6659	-5.97	cp	BRD-A18202423	CPCCOEt	Glutamate receptor antagonist		GRM1	Glutamate receptor antagonist
6666	-6.11	cp	BRD-A97437073	rosiglitazone	Insulin sensitizer	PPAR receptor agonist	PPARG, ACSL4, CYP2C8, FFAR1, INS, TRPC5, TRPM3	Insulin sensitizer, PPAR receptor agonist
6667	-6.12	cp	BRD-A94543220	bifonazole	Sterol demethylase inhibitor		CYP2B6	Sterol demethylase inhibitor
6669	-6.15	cp	BRD-K82823076	RO-15-4513	GABA benzodiazepine site receptor inverse agonist		GABRA1, GABRA2, GABRA3, GABRA5, GABRA4, GABRA6, GABRB2, GABRG2	GABA benzodiazepine site receptor inverse agonist
6673	-6.2	cp	BRD-K01779529	fluoropyruvate	Pyruvate dehydrogenase kinase inhibitor			Pyruvate dehydrogenase kinase inhibitor
6676	-6.22	cp	BRD-K68507560	dicycloverine	Acetylcholine receptor antagonist		CHRM1, CHRM2, CHRM3	Acetylcholine receptor antagonist
6680	-6.35	cp	BRD-A24122750	saclofen	GABA receptor antagonist	GABA receptor antagonist	GABBR1, GABBR2, KCTD12, KCTD16, KCTD8	GABA receptor antagonist
6684	-6.38	cp	BRD-K15891719	tenofovir	Reverse transcriptase inhibitor			Reverse transcriptase inhibitor, Cytochrome P450 inhibitor, DNA polymerase inhibitor, HIV integrase inhibitor
6687	-6.41	cp	BRD-K95739795	tetrabenazine	Vesicular monoamine transporter inhibitor		SLC18A2, DRD2, SLC18A1	Vesicular monoamine transporter inhibitor
6693	-6.45	cp	BRD-K62012036	acitretin	Retinoid receptor agonist	Retinoid receptor agonist	RARA, RARB, RARG, RBP1, RXRA, RXRB, RXRG, STAT3	Retinoid receptor agonist
6695	-6.46	cp	BRD-A96897502	U-74389F	Lipid peroxidase inhibitor			Lipid peroxidase inhibitor
6696	-6.48	cp	BRD-K64341947	CFM-1571	Guanylate cyclase activator			Guanylate cyclase activator
6699	-6.54	cp	BRD-K62929068	6-benzylaminopurine	Purinergic receptor activator			Purinergic receptor activator
6713	-6.73	cp	BRD-K78294846	osthol	Calcium channel blocker			Calcium channel blocker
6718	-6.81	cp	BRD-A35623999	CGP-37157	L-type calcium channel blocker		SLC8A1	L-type calcium channel blocker, Mitochondrial Na+/Ca2+ exchanger antagonist, Sodium/calcium exchange inhibitor
6723	-6.88	cp	BRD-K37991163	paroxetine	Selective serotonin reuptake inhibitor (SSRI)		SLC6A4, CHRM1, CHRM2, CHRM3, CHRM4, CHRM5, HTR2A, SLC6A2	Selective serotonin reuptake inhibitor (SSRI)
6727	-7.01	cp	BRD-A65615053	zacopride	Serotonin receptor antagonist		HTR3A, HTR4, HTR3B, HTR5A	Serotonin receptor antagonist
6728	-7.03	cp	BRD-A93206962	L-755507	Adrenergic receptor agonist		ADRB3, ADRB1, ADRB2	Adrenergic receptor agonist
6731	-7.07	cp	BRD-K32795028	1-benzylimidazole	Thromboxane synthase inhibitor		CYP11B1, QPCT	Thromboxane synthase inhibitor
6734	-7.08	cp	BRD-K13800121	parecoxib	Cyclooxygenase inhibitor		LTF, PTGS2	Cyclooxygenase inhibitor
6741	-7.23	cp	BRD-A37837077	cyclazosin	Adrenergic receptor antagonist		ADRA1B, ADRA1A, ADRA1D	Adrenergic receptor antagonist
6745	-7.26	cp	BRD-A26032986	zaldaride	Calmodulin antagonist		CALM1	Calmodulin antagonist
6747	-7.3	cp	BRD-A67438293	treprostinil	Prostacyclin analog		PTGIR, CYP2C8, P2RY12, PPARD, PTGDR, PTGER1, PTGER2, PTGER3, PTGER4	Prostacyclin analog
6749	-7.33	cp	BRD-A30815329	felodipine	Calcium channel blocker		CACNA1C, CACNA1D, CACNA1H, CACNA1S, CACNA2D1, CACNA2D2, CACNB2, CALM1, CFTR, NR3C2, PDE1A, PDE1B, TNNC1, TNNC2	Calcium channel blocker
6759	-7.44	cp	BRD-K81847782	scandenin	Plant compound with antimicrobial activity			Plant compound with antimicrobial activity
6765	-7.52	cp	BRD-K15164005	apoptosis-activator-II	Carboxylesterase inhibitor		BCHE, CES1	Carboxylesterase inhibitor
6767	-7.58	cp	BRD-K32398298	alprazolam	Benzodiazepine receptor agonist		GABRA1, GABRA2, GABRA3, GABRA5, CYP3A5, GABRA4, GABRA6, GABRB1, GABRB2, GABRB3, GABRD, GABRE, GABRG1, GABRG2, GABRG3, GABRP, GABRQ	Benzodiazepine receptor agonist
6773	-7.68	cp	BRD-K25079130	avrainvillamide-analog-4	nucleophosmin inhibitor	Nucleophosmin inhibitor	NPM1	nucleophosmin inhibitor
6774	-7.69	cp	BRD-A55416093	colforsin	Adenylyl cyclase activator		ADCY2, ADCY5, GNAS	Adenylyl cyclase activator, Adenylate cyclase stimulant
6775	-7.72	cp	BRD-K90733503	cefalexin	Bacterial cell wall synthesis inhibitor	Bacterial cell wall synthesis inhibitor		Bacterial cell wall synthesis inhibitor
6776	-7.72	cp	BRD-K74501079	azithromycin	Bacterial 50S ribosomal subunit inhibitor		MLNR	Bacterial 50S ribosomal subunit inhibitor
6778	-7.75	cp	BRD-K04923131	GSK-3-inhibitor-IX	Glycogen synthase kinase inhibitor	Glycogen synthase kinase inhibitor, PKC inhibitor	ALOX5, GSK3A, GSK3B	Glycogen synthase kinase inhibitor, Lipoxygenase inhibitor
6789	-7.94	cp	BRD-K16444452	ibudilast	Leukotriene receptor antagonist		PDE4A, PDE4B, PDE4C, MIF, PDE10A, PDE3A, PDE4D, TLR4, CYSLTR1, IL1B, IL6, PDE11A, PDE5A	Leukotriene receptor antagonist, Phosphodiesterase inhibitor
6790	-7.94	cp	BRD-K91623615	ABT-751	Tubulin inhibitor	Tubulin inhibitor	TUBB	Tubulin inhibitor
6791	-7.96	cp	BRD-A03359064	ICI-89406	Adrenergic receptor antagonist		ADRB1, ADRB2	Adrenergic receptor antagonist
6797	-8.04	cp	BRD-K85013741	auraptene	Nitric oxide production inhibitor		MAOB	Nitric oxide production inhibitor
6798	-8.04	cp	BRD-A29082194	gitoxigenin	ATPase inhibitor	ATPase inhibitor	ATP1A1	ATPase inhibitor
6799	-8.06	cp	BRD-A37776212	ICI-204448	Opioid receptor agonist		OPRK1	Opioid receptor agonist
6800	-8.07	cp	BRD-K46068882	eugenitol	Bacterial quorum sensing inhibitor		AR, MAOA	Bacterial quorum sensing inhibitor, Chromone, Monoamine oxidase inhibitor, Androgen receptor antagonist
6801	-8.08	cp	BRD-K49049886	CGS-15943	Adenosine receptor antagonist		ADORA1, ADORA2A, ADORA2B, ADORA3	Adenosine receptor antagonist
6803	-8.12	cp	BRD-K67445247	flurofamide	Urease inhibitor			Urease inhibitor
6805	-8.13	cp	BRD-K45542189	diethylcarbamazine	Lipoxygenase inhibitor		ALOX5, PTGS1	Lipoxygenase inhibitor
6806	-8.18	cp	BRD-K63265447	docetaxel	Tubulin inhibitor	Tubulin inhibitor	TUBB, BCL2, MAP2, MAP4, MAPT, NR1I2, TUBB1	Tubulin inhibitor
6809	-8.21	cp	BRD-K83597974	pargyline	Monoamine oxidase inhibitor		MAOB, MAOA	Monoamine oxidase inhibitor
6811	-8.29	cp	BRD-A95445494	maackiain	Sodium/glucose cotransporter inhibitor		SLC5A2	Sodium/glucose cotransporter inhibitor
6813	-8.31	cp	BRD-A62890442	3-methyl-GABA	GABA aminotransferase activator			GABA aminotransferase activator
6815	-8.38	cp	BRD-K62959606	sphingosine	Ceramidase inhibitor		GLTP, PVR, TRPM3	Ceramidase inhibitor
6816	-8.42	cp	BRD-K50836978	purvalanol-a	CDK inhibitor	CDK inhibitor	CDK1, CDK2, CDK4, CDK5, CCND1, CCNE1, CSNK1G3, RPS6KA1, SRC	CDK inhibitor, DYRK inhibitor
6817	-8.43	cp	BRD-K97330509	SRC-kinase-inhibitor-II	SRC inhibitor			SRC inhibitor
6821	-8.47	cp	BRD-K81209512	AG-494	EGFR inhibitor		EGFR	EGFR inhibitor, Tyrosine kinase inhibitor
6823	-8.48	cp	BRD-K10098805	rhapontin	Apoptosis stimulant			Apoptosis stimulant
6835	-8.68	cp	BRD-K92726801	hydrastinine	Haemostatic agent			Haemostatic agent
6837	-8.76	cp	BRD-K63828191	raloxifene	Estrogen receptor antagonist	Estrogen receptor antagonist	ESR1, ESR2, ACVRL1, ENG	Estrogen receptor antagonist, Selective estrogen receptor modulator (SERM)
6838	-8.77	cp	BRD-K46137903	prednicarbate	Phospholipase activator	Glucocorticoid receptor agonist	NR3C1, PLA2G1B	Phospholipase activator
6843	-8.84	cp	BRD-K36862742	hydroflumethiazide	Sodium/potassium/chloride transporter inhibitor		SLC12A1, ATP1A1, CA1, CA12, CA2, CA4, CA9, KCNMA1	Sodium/potassium/chloride transporter inhibitor
6844	-8.86	cp	BRD-K46441700	GR-55562	Serotonin receptor antagonist	Serotonin receptor antagonist	HTR1B, HTR1D	Serotonin receptor antagonist
6846	-8.9	cp	BRD-K37618799	MRS-1220	Adenosine receptor antagonist		ADORA2B, ADORA3	Adenosine receptor antagonist
6849	-8.95	cp	BRD-K18855837	varenicline	Acetylcholine receptor agonist		CHRNA4, CHRNA3, CHRNA6, CHRNA7, CHRNB2	Acetylcholine receptor agonist
6850	-9.01	cp	BRD-K62982419	cilomilast	Phosphodiesterase inhibitor		PDE4A, PDE4B, PDE4D, IL12A, IL12B, IL1B, PDE4C, TNF	Phosphodiesterase inhibitor
6854	-9.1	cp	BRD-A44090213	indoprofen	Cyclooxygenase inhibitor	Cyclooxygenase inhibitor	PTGS1, PTGS2, CXCR1, CXCR2	Cyclooxygenase inhibitor, Prostanoid receptor antagonist
6856	-9.15	cp	BRD-K54210043	NS-1619	Calcium channel activator		KCNMA1, KCNT1, KCNT2, KCNU1	Calcium channel activator
6857	-9.16	cp	BRD-A83431637	resmethrin	Cytochrome P450 inhibitor			Cytochrome P450 inhibitor
6860	-9.2	cp	BRD-K51918615	iodophenpropit	Histamine receptor antagonist		HRH3, HRH4, GRIN2B	Histamine receptor antagonist
6866	-9.29	cp	BRD-K64245000	GW-4064	FXR agonist		NR1H4	FXR agonist
6867	-9.31	cp	BRD-K50464341	berbamine	Calmodulin antagonist	Calmodulin antagonist	CALM1	Calmodulin antagonist
6869	-9.32	cp	BRD-A39390670	rabeprazole	ATPase inhibitor		ATP4A, CYP2C19	ATPase inhibitor, Gastrin inhibitor
6873	-9.35	cp	BRD-K19605405	ZM-241385	Adenosine receptor antagonist		ADORA2A, ADORA2B, ADORA1, ADORA3	Adenosine receptor antagonist
6874	-9.35	cp	BRD-K97810537	beclometasone	Glucocorticoid receptor agonist	Glucocorticoid receptor agonist	NR3C1, CYP3A5, GPR97, SERPINA6	Glucocorticoid receptor agonist, Immunosuppressant
6878	-9.41	cp	BRD-K33204703	AG-370	PDGFR receptor inhibitor		PDGFRB	PDGFR receptor inhibitor
6879	-9.42	cp	BRD-A19195498	trimipramine	Norepinephrine reuptake inhibitor	Norepinephrine reuptake inhibitor, Tricyclic antidepressant	SLC6A2, SLC6A4, SLC6A3, ADRA1A, ADRA1B, ADRA2A, ADRA2B, ADRB1, ADRB2, ADRB3, CHRM1, CHRM2, CHRM3, CHRM4, CHRM5, DRD1, DRD2, DRD5, HRH1, HTR1A, HTR1D, HTR2A, HTR2C, HTR3A	Norepinephrine reuptake inhibitor, Tricyclic antidepressant
6887	-9.65	cp	BRD-K39965020	doconexent	PPAR receptor agonist	PPAR receptor agonist	FFAR1, PPARA, PTGS1, PTGS2	PPAR receptor agonist
6888	-9.68	cp	BRD-K93645900	tadalafil	Phosphodiesterase inhibitor		PDE5A, PDE11A	Phosphodiesterase inhibitor
6891	-9.7	cp	BRD-K08115555	tyrphostin-AG-1288	TNF production inhibitor		COMT	TNF production inhibitor
6892	-9.72	cp	BRD-K28863208	PNU-282987	Cholinergic receptor agonist		CHRNA7	Cholinergic receptor agonist
6896	-9.76	cp	BRD-K30189597	SYK-inhibitor	SYK inhibitor		SYK	SYK inhibitor
6899	-9.87	cp	BRD-K67439147	SIB-1893	Glutamate receptor antagonist		GRM5, GRM4	Glutamate receptor antagonist
6902	-9.9	cp	BRD-A67605442	tetrahydrobiopterin	Nitric oxide stimulant		PAH, TH, DBH, NOS3, TPH1	Nitric oxide stimulant, Nitric oxide synthase stimulant, Phenylalanine 4-hydroxylase stimulant
6906	-9.96	cp	BRD-A82096673	KU-C103428N	CDC inhibitor		NFE2	CDC inhibitor, Rho associated kinase inhibitor
6908	-10.07	cp	BRD-K00610438	altanserin	Serotonin receptor antagonist		HTR2A, HTR2C	Serotonin receptor antagonist
6911	-10.14	cp	BRD-K18678457	ZD-7288	HCN channel blocker		HCN1, HCN2, HCN3, HCN4	HCN channel blocker
6915	-10.19	cp	BRD-K22009844	phenprobamate	Muscle relaxant			Muscle relaxant
6917	-10.27	cp	BRD-K29359156	ebselen	H+/K+-ATPase inhibitor		ALB, LTB4R, NOX3	H+/K+-ATPase inhibitor, Cyclooxygenase inhibitor, Glutathione peroxidase agonist, Nitric oxide synthase inhibitor
6926	-10.44	cp	BRD-K68867920	quetiapine	Dopamine receptor antagonist		DRD2, HTR1A, HTR2A, DRD1, HRH1, HTR1D, HTR1E, ADRA1A, ADRA1B, ADRA1D, ADRA2A, ADRA2B, ADRA2C, CHRM1, CHRM2, CHRM3, CHRM4, CHRM5, DRD3, DRD4, DRD5, HTR1B, HTR1F, HTR2C, HTR3A, HTR6, HTR7, SLC6A2	Dopamine receptor antagonist, Serotonin receptor antagonist
6932	-10.59	cp	BRD-K91263825	nortriptyline	Tricyclic antidepressant	Tricyclic antidepressant	KCNJ10, SLC6A2, SLC6A4, ADRA1A, ADRA1B, ADRA1D, ADRA2A, ADRA2B, ADRA2C, ADRB1, ADRB2, ADRB3, CHRM1, CHRM2, CHRM3, CHRM4, CHRM5, CYP2C19, DRD2, HRH1, HTR1A, HTR2A, HTR2C, HTR6, PGRMC1, PIK3CD, SIGMAR1	Tricyclic antidepressant
6934	-10.63	cp	BRD-K33193182	methylnorlichexanthone	Aurora kinase inhibitor		AURKB, KDR, PIM1	Aurora kinase inhibitor, PIM inhibitor, VEGFR inhibitor
6938	-10.69	cp	BRD-A94413429	NTNCB	Neuropeptide receptor antagonist		NPY5R	Neuropeptide receptor antagonist
6939	-10.7	cp	BRD-K40624912	ZM-39923	JAK inhibitor		JAK1, JAK3	JAK inhibitor
6942	-10.72	cp	BRD-K01624546	docosatrienoic-acid	LTB4 inhibitor			LTB4 inhibitor
6948	-10.82	cp	BRD-K70487031	flupentixol	Dopamine receptor antagonist		DRD2, DRD1, ADRA1A, CHRM1, DRD3, DRD5, HTR2A	Dopamine receptor antagonist
6949	-10.83	cp	BRD-A61858259	CAY-10415	Insulin sensitizer	PPAR receptor agonist	INS	Insulin sensitizer
6950	-10.85	cp	BRD-K37798499	etoposide	Topoisomerase inhibitor	Topoisomerase inhibitor	TOP2A, CYP2E1, CYP3A5, TOP2B	Topoisomerase inhibitor
6952	-10.86	cp	BRD-K96740444	itopride	Dopamine receptor antagonist		DRD2, ACHE, CHRM3	Dopamine receptor antagonist
6955	-10.93	cp	BRD-K37130656	rivaroxaban	Coagulation inhibitor		F10, CYP2J2, CYP3A5	Coagulation inhibitor
6965	-11.25	cp	BRD-K91336023	mesulergine	Dopamine receptor agonist		HTR2A, HTR2C, HTR7, HTR2B, HTR3A, HTR3B, HTR6	Dopamine receptor agonist
6966	-11.28	cp	BRD-K11696279	BU-239	Imidazoline receptor agonist	Imidazoline ligand		Imidazoline receptor agonist, Imidazoline receptor ligand
6967	-11.39	cp	BRD-K51318897	fenbendazole	Tubulin inhibitor	Tubulin inhibitor	CYP2C19, CYP2D6, CYP2J2, CYP3A4, TUBB	Tubulin inhibitor
6970	-11.6	cp	BRD-K01648091	LE-300	Dopamine receptor antagonist		DRD5, DRD1, HTR2A	Dopamine receptor antagonist
6980	-11.91	cp	BRD-A57457122	VU-0400071-3	Glutamate receptor modulator		GRM4	Glutamate receptor modulator
6982	-11.96	cp	BRD-A51829654	BRL-15572	Serotonin receptor antagonist		HTR1D, HTR1A, HTR1B, HTR1E, HTR1F, HTR2A, HTR2B, HTR2C, HTR6	Serotonin receptor antagonist
6984	-11.99	cp	BRD-K31699485	DMEOB	glutamate receptor modulator			glutamate receptor modulator
6985	-11.99	cp	BRD-K16508793	diazepam	Benzodiazepine receptor agonist		GABRA1, GABRA2, GABRA3, GABRA5, ADRA1A, CYP2C19, GABRA4, GABRA6, GABRB1, GABRB2, GABRB3, GABRD, GABRE, GABRG1, GABRG2, GABRG3, GABRP, GABRQ, GABRR1, GABRR2, GABRR3, TSPO	Benzodiazepine receptor agonist
6987	-12.03	cp	BRD-K66093087	FGIN-1-43	Benzodiazepine receptor agonist		TSPO	Benzodiazepine receptor agonist
6991	-12.08	cp	BRD-K73290745	ICI-199441	Opioid receptor agonist		OPRK1, CYP2D6, OPRD1, OPRM1, UTS2R	Opioid receptor agonist
6994	-12.12	cp	BRD-K70511574	sunitinib	PLK inhibitor		FLT3, KDR, KIT, FLT4, FLT1, PDGFRA, PDGFRB, RET, CSF1R, FGFR1	PLK inhibitor
6996	-12.16	cp	BRD-K37516142	idebenone	Calcium channel modulator			Calcium channel modulator
6998	-12.2	cp	BRD-A50675702	fipronil	GABA gated chloride channel blocker			GABA gated chloride channel blocker, Chloride channel blocker
7000	-12.21	cp	BRD-K79877282	PF-543	Sphingosine kinase inhibitor		SPHK1	Sphingosine kinase inhibitor
7002	-12.3	cp	BRD-K19525698	ozagrel	Thromboxane synthase inhibitor		TBXAS1	Thromboxane synthase inhibitor
7003	-12.31	cp	BRD-K39823328	VU-0366037-2	Glutamate receptor modulator		GRM4	Glutamate receptor modulator
7005	-12.34	cp	BRD-K10466330	AVA	Nucleophosmin inhibitor	Nucleophosmin inhibitor		Nucleophosmin inhibitor
7006	-12.35	cp	BRD-K14807180	SB-221284	Serotonin receptor antagonist		HTR2B, HTR2C, HTR2A	Serotonin receptor antagonist
7008	-12.44	cp	BRD-K26979635	NS-3694	Glutamate receptor antagonist		GRIK1	Glutamate receptor antagonist
7012	-12.52	cp	BRD-K68558722	deracoxib	Cyclooxygenase inhibitor		PTGS2	Cyclooxygenase inhibitor
7017	-12.66	cp	BRD-K40656405	L-165041	PPAR receptor agonist	PPAR receptor agonist	PPARD	PPAR receptor agonist
7019	-12.67	cp	BRD-K78637815	LY-320135	Cannabinoid receptor antagonist		CNR1	Cannabinoid receptor antagonist
7024	-12.72	cp	BRD-K97799481	theophylline	Adenosine receptor antagonist		ADORA1, ADORA2A, ADORA2B, ADORA3, CHIA, CYP2E1, CYP3A4, HDAC2, PDE3A, PDE4A, PDE4B, PDE5A	Adenosine receptor antagonist
7029	-12.8	cp	BRD-K07996107	harpagoside	Acetylcholinesterase inhibitor		ACHE	Acetylcholinesterase inhibitor
7030	-12.87	cp	BRD-K68332390	ponalrestat	Aldose reductase inhibitor		AKR1B1	Aldose reductase inhibitor
7032	-12.9	cp	BRD-K74763371	bosentan	Endothelin receptor antagonist		EDNRB, EDNRA, ABCB1, CYP2C19, CYP3A4	Endothelin receptor antagonist
7037	-13.03	cp	BRD-K80396088	gliquidone	Sulfonylurea	KCNJ11 modulator	ABCC8, KCNJ10, KCNJ11, KCNJ8	Sulfonylurea
7038	-13.04	cp	BRD-K27665173	D-64406	PDGFR receptor inhibitor	PDGFR/KIT inhibitor	FLT3, PDGFRA, PDGFRB	PDGFR receptor inhibitor
7041	-13.1	cp	BRD-K88677950	PD-198306	MAP kinase inhibitor	MEK inhibitor	MAP2K1, MAP2K2, MAPK1, MAPK3	MAP kinase inhibitor, MEK inhibitor
7043	-13.14	cp	BRD-K41160163	fenobam	Glutamate receptor antagonist		GRM5	Glutamate receptor antagonist
7047	-13.39	cp	BRD-K96862998	pirfenidone	TGF beta receptor inhibitor		TNF, FURIN, MAPK14, TNFRSF1A	TGF beta receptor inhibitor
7048	-13.44	cp	BRD-K60623809	SU-11652	Tyrosine kinase inhibitor		KDR, PDGFRB, CAMK1G, FGF2, FGFR1, FLT1, KIT, PDGFRA	Tyrosine kinase inhibitor
7049	-13.48	cp	BRD-K89046952	ciclacillin	Bacterial cell wall synthesis inhibitor			Bacterial cell wall synthesis inhibitor
7050	-13.49	cp	BRD-A55913614	primaquine	Antimalarial		KRT7, NQO2	Antimalarial, DNA inhibitor
7054	-13.64	cp	BRD-K41143549	BRD-K41143549	Glutamate receptor antagonist			Glutamate receptor antagonist
[truncated: 430 more rows]
