# Supplementary material for: Identification of blood-based key biomarker and immune infiltration in Immunoglobulin A nephropathy by comprehensive bioinformatics analysis and a cohort validation
Source: J Transl Med. 2022 Mar 29;20:145. doi: 10.1186/s12967-022-03330-w (PMC8966267; doi:10.1186/s12967-022-03330-w)
Supplement: Supplementary file 8 — Additional file 8: Supp8-CIBERSORT-Results. Detailed information of p-value of the CIBERSORT results. [file 12967_2022_3330_MOESM8_ESM.xlsx]

## Sheet: CIBERSORT-Results
Mixture	B cells naive	B cells memory	Plasma cells	T cells CD8	T cells CD4 naive	T cells CD4 memory resting	T cells CD4 memory activated	T cells follicular helper	T cells regulatory (Tregs)	T cells gamma delta	NK cells resting	NK cells activated	Monocytes	Macrophages M0	Macrophages M1	Macrophages M2	Dendritic cells resting	Dendritic cells activated	Mast cells resting	Mast cells activated	Eosinophils	Neutrophils	P-value	Correlation	RMSE
GSM2462533	0.0394596	0.00263123	0	0	0	0.16155	0	0.0082684	0.0115677	0	0	0.0727523	0.218658	0	0.016869	0.088923	0	0.0097503	0	0.174425	0	0.195145	0.051	0.147904	1.05088
GSM2462534	0.0611455	0	0.011782	0	0	0.153241	0	0	0.0381944	0	0.0450239	0.0669323	0.384503	0.0118737	0.0641092	0.0127121	0.000583216	0	0.0193139	0	0	0.130586	0.018	0.191626	1.02749
GSM2462535	0.0452927	0	0.00746789	0	0	0.177337	0	0	0	0	0.108405	0.0509503	0.162719	0	0.0398611	0.086863	0	0.010193	0	0.0712743	0	0.239637	0.146	0.0913733	1.07718
GSM2462536	0.0123297	0.027806	0.011191	0.043178	0	0.207231	0	0.00100382	0.0128032	0	0.0600396	0.0330202	0.101762	0	0.0653069	0.127984	0	0.0293594	0	0.0180849	0	0.2489	0.181	0.0775356	1.07748
GSM2462537	0.0183943	0	0.00597657	0.00398715	0	0.128259	0.116271	0.019328	0	0	0.0123248	0.204617	0.0583429	0	0.0658312	0.0221003	3.95576e-05	0	0	0.209014	0	0.135514	0.023	0.17715	1.0585
GSM2462538	0	0.0338919	0.0696554	0.0578545	0	0.266264	0	0	0.0633273	0	0	0.0639887	0	0	0.0525735	0.138188	0.0336578	0	0	0.0274211	0	0.193178	0.202	0.0704005	1.06756
GSM2462539	0.075026	0	0.0172135	0.0365938	0	0.219107	0	0	0.0433017	0	0.0361536	0.0793138	0	0.0326791	0.080193	0.169078	0.0182629	0	0.0582263	0	0	0.134851	0.112	0.106606	1.04372
GSM2462540	0.0774633	0	0.0184821	0	0	0.212111	0	0.00792125	0.0453514	0	0.00334048	0.116772	0	0	0	0.164838	0.00158185	0.0543095	0	0.0858101	0	0.212019	0.238	0.0632312	1.07548
GSM2462541	0.042762	0.0392033	0.0520506	0.0119045	0	0.217403	0	0	0	0	0.0208944	0.0684948	0.149713	0	0.0449531	0.148927	0.00609901	0	0	0.031207	0	0.166388	0.131	0.0969291	1.05311
GSM2462542	0.00587222	0	0.00603159	0.0563484	0	0.0812152	0	0.0267681	0	0.00132227	0.00425055	0.157366	0.240954	0	0.0260796	0.0673232	0.0284073	0.0116158	0	0.201339	0	0.0851066	0.055	0.145106	1.05547
GSM2462543	0.124608	0	0.0087866	0.0103477	0	0.164278	0	0	0.046946	0	0	0.0576732	0	0.0414453	0.0376234	0.156109	0.00734182	0	0.0740706	0	0	0.27077	0.124	0.101508	1.06145
GSM2462544	0.0616605	0	0.000595217	0	0	0.283913	0	0.0154999	0	0	0.024735	0.106364	0.0422065	0	0.129441	0.0887858	0	0	0	0.0441893	0	0.20261	0.13	0.0980688	1.07204
GSM2462545	0.037472	0	0.00295368	0	0	0.193014	0	0.0178042	0	0	0	0.105787	0.134249	0.0526481	0.0783704	0.0233391	0	0	0	0.0537717	0	0.300591	0.071	0.135809	1.0722
GSM2462546	0.0459587	0	0.00167424	0	0	0.326088	0	0.0268895	0	0	0.0476429	0.0683767	0.246887	0	0	0.0326584	0	0	0	0.0426416	0	0.161183	0.149	0.0903036	1.07373
GSM2462547	0.0624724	0	0.0117221	0	0	0.121707	0	0	0.0190175	0	0.0614433	0.0330785	0.319295	0.056399	0.0804334	0.0132102	0.0140559	0	0.062761	0	0.0036572	0.140747	0.022	0.182085	1.02378
GSM2462548	0.0936813	0	0.0277706	0.0803318	0	0.0885096	0.00281219	0	0.0285406	0	0.0223696	0.0521509	0.0702965	0.108898	0.0728023	0.00651694	0	0.0197906	0	0.125067	0	0.200463	0.271	0.0556413	1.08176
GSM2462549	0.0290483	0.0318546	0.00307354	0.000534321	0	0.225849	0	0	0	0	0.0890478	0.0266587	0.169231	0	0.0166503	0.102223	0	0.0253183	0	0.0543204	0	0.226191	0.045	0.151484	1.04172
GSM2462550	0.0451688	0	0.0149861	0.0461038	0	0.246617	0	0.00691955	0.00321777	0	0.0447025	0.191918	0.0254783	0	0.0673143	0.15098	0	0	0	0.0624725	0	0.0941216	0.127	0.100398	1.07548
GSM2462551	0.0689932	0	0.00909988	0	0	0.284184	0	0	0.0627475	0.00199692	0.0389981	0.0459008	0.0826439	0.0658787	0.0119548	0.00689862	0	0	0	0.088109	0	0.232594	0.127	0.100708	1.06825
GSM2462552	0.0228425	0.0076098	0.00739679	0.00688866	0	0.190069	0	0.0198834	0	0	0	0.0496013	0.0805274	0.0885827	0.0319062	0.0815719	0	0.00592401	0	0.232883	0	0.174314	0.107	0.108498	1.06622
GSM2462553	0	0.120562	0.0355015	0	0	0.124895	0	0.015545	0	0	0.0587747	0.0803345	0.138224	0	0.0411835	0.121724	0	0.0414181	0.0323529	0	0	0.189485	0.193	0.0742686	1.06526
GSM2462554	0.0924049	0	0	0	0	0.212853	0.114224	0	0	0	0	0.15944	0	0	0.0354199	0.00867538	0.00784692	0	0	0.255243	0	0.113893	0.181	0.0772456	1.10345
GSM2462555	0.0825747	0	0	0	0	0.255709	0	0	0.0559683	0	0.0828611	0.139179	0.0464812	0	0.088064	0.153417	0.0156005	0	0	0.00797329	0.002704	0.0694676	0.247	0.0609344	1.08246
GSM2462556	0.0122958	0	0.0845611	0.0370687	0	0.0336248	0	0.0334461	0	0	0	0.0959343	0.0687442	0.0333236	0.0713317	0.0841816	0.00742354	0.0228036	0	0.346263	0	0.0689975	0.014	0.21476	1.03434
GSM2462557	0.0275818	0	0.00833102	0.00488966	0	0.0913645	0	0.0214587	0	0	0	0.175151	0.106875	0	0.123587	0.0652516	0.00256027	0.00740084	0	0.309968	0	0.0555798	0.003	0.283313	1.00763
GSM2462558	0.0185351	0	0.0156668	0.0252168	0	0.106872	0	0.00373775	0.0133655	0	0	0.0871936	0.176343	0	0.125484	0.145416	0.0288666	0.00605412	0	0.166903	0	0.0803446	0.023	0.178807	1.02632
GSM2462559	0.0584428	0.0368704	0.0943593	0.149374	0	0.176758	0	0	0.00445803	0	0	0.147044	0.0455573	0	0.0263415	0.185792	0	0	0.0526504	0	0	0.0223527	0.001	0.30423	0.964013
GSM2462560	0.0254652	0	0.00120696	0	0	0.134912	0	0.00321539	0	0	0	0.208197	0.134931	0	0.107272	0.0607222	0.0186469	0	0	0.24392	0	0.0615102	0.003	0.271721	1.00673
GSM2462561	0.0283886	0	0.0175112	0.012586	0	0.146516	0	0.00939061	0	0	0	0.218748	0.120681	0	0.0365633	0.14483	0.0283875	0.0137661	0	0.157119	0	0.0655121	0.073	0.134324	1.05873
GSM2462562	0.0238033	0	0.00888933	0.00230262	0	0.194375	0	0.0105131	0.010812	0	0	0.128438	0.100099	0.0578829	0.0616635	0.130407	0.0137117	0	0	0.218945	0	0.0381581	0.033	0.16224	1.03738
GSM2462563	0.0149306	0	0.0181727	0.0280334	0	0.207633	0	0	0.0532367	0	0	0.158274	0.105237	0	0.0901725	0.0931416	0	0	0	0.146418	0	0.0847507	0.042	0.155288	1.04251
GSM2462564	0.00871825	0.0119654	0.0221622	0.0104234	0	0.0975742	0	0.000270169	0.011789	0	0	0.100754	0.280961	0	0.0882372	0.151801	0.0385975	0.0162538	0	0.0799509	0	0.0805413	0.019	0.190685	1.01724
GSM2462565	0	0.00398016	0.0115966	0.144518	0	0.0665114	0	0.0224859	0.01955	0	0	0.120823	0.129354	0	0.0620858	0.0937603	0.0237632	0.00097202	0	0.253454	0	0.0471452	0.023	0.176536	1.03917
GSM2462566	0.0526305	0	0.0118471	0.0372125	0	0.141182	0	0	0.0369463	0	0	0.0917701	0.20637	0.0352116	0.0120481	0.221845	0	0.000465883	0.0271181	0	0	0.125353	0.008	0.227883	0.997213
GSM2462567	0.0444764	0	0.0190464	0.0272265	0	0.198821	0	0	0	0	0.056749	0.108503	0.128214	0	0.120833	0.125538	0	0.0188781	0	0	0	0.151714	0.073	0.133935	1.04951
GSM2462568	0.0251787	0.00864518	0.0188421	0.00327276	0	0.0992979	0	0	0.0172351	0	0.0013463	0.139096	0.0642153	0	0.0688891	0.125304	0.010392	0.00720566	0	0.341511	0	0.0695693	0.069	0.136649	1.08235
GSM2462569	0.0100543	0.0363524	0.0105276	0.0389171	0	0.15762	0	0.016978	0	0	0	0.0772464	0.147245	0	0.0502662	0.289181	0.0122917	0	0.0219666	0	0	0.131354	0.007	0.230541	0.994406
GSM2462570	0.0192521	0.0400719	0.0158911	0.0747688	0	0.101883	0	0.0104673	0.0143997	0	0	0.138217	0.171419	0	0.0399988	0.189477	0.0280327	0.00273393	0	0.0444842	0	0.108903	0.106	0.108938	1.04958
GSM2462571	0.0196373	0	0.0105627	0.0451957	0	0.0917512	0	0.015463	0.0108782	0	0	0.157349	0.11534	0.0091671	0.0898879	0.08738	0.00426324	0.00143023	0	0.248362	0	0.0933333	0.014	0.211428	1.02966
GSM2462572	0.00500594	0.0204884	0.0112664	0.117764	0	0.0549905	0	0.000589561	0	0	0.0208024	0.22253	0.150095	0	0.0457877	0.0743665	0.100652	0.00377201	0	0.136877	0	0.0350131	0.044	0.15306	1.05443
GSM2462573	0.0159323	0	0.011486	0	0	0.173611	0	0.0257072	0.0238727	0	0	0.159748	0.133154	0	0.126133	0.115808	0.00699169	0	0	0.126594	0	0.0809628	0.038	0.159416	1.04036
GSM2462574	0.0310637	0	0.0606067	0.0404743	0	0.143997	0	0	0.00108737	0	0	0.137325	0.259107	0	0.055018	0.0440785	0.000851105	0.0100063	0	0.168082	0	0.0483034	0.023	0.177826	1.02761
